# Supplementary material for: Order of amino acid recruitment into the genetic code resolved by last universal common ancestor’s protein domains
Source: Proc Natl Acad Sci U S A. 2024 Dec 12;121(52):e2410311121. doi: 10.1073/pnas.2410311121 (PMC11670089; doi:10.1073/pnas.2410311121)
Supplement: Supplementary file 2 — Dataset S01 (CSV) [file pnas.2410311121.sd01.csv]

pfamIDs	A	R	N	D	C	Q	E	G	H	I	L	K	M	F	P	S	T	W	Y	V	Conserved_length	ancestor	avg_clustering_allPhases	avg_transfer	clans
Domain1	0.076711827	0.026757821	0.021580513	0.061222051	0.009057692	0.053700865	0.099235064	0.071084263	0.008131154	0.106599135	0.094692692	0.072559647	0.017725353	0.036560064	0.057500032	0.050597885	0.026344487	0.003212788	0.024735673	0.081984455	312	LBCA	0.766421227	0.0818545	CL0192
Domain2	0.054789367	0.087877089	0.031686835	0.027693165	0.020862658	0.035189367	0.110052025	0.076100127	0.025936962	0.063086962	0.115113671	0.067092532	0.006892785	0.028171392	0.062628481	0.05422481	0.026676709	5.72e-05	0.037656709	0.068208228	79	LBCA	0.818447759	0.1051416	CL0192
membraneprotein	0.08478617	0.032933794	0.020977766	0.009524184	0.003173936	0.011384752	0.008131879	0.048068298	0.02215539	0.110102979	0.229823794	0.052192553	0.021638688	0.125176844	0.030411667	0.045327411	0.026774468	0.017079574	0.05326227	0.047069078	282	unclassifiable	1.04749737	0.126092	CL0192
PF00004	0.077817119	0.056606695	0.059733559	0.074705593	0.014451949	0.012991186	0.06849	0.070327034	0.001830678	0.102554915	0.103056525	0.053706695	0.031969661	0.041130508	0.04492178	0.055194068	0.041635424	0.008491356	0.020215593	0.060165508	118	LUCA	0.962510506	0.149785	CL0023
PF00005	0.048593716	0.082995135	0.024785405	0.063726622	4.57e-05	0.035571351	0.089758108	0.098067432	0.00219473	0.084871959	0.131105473	0.067846216	0.042690743	0.021901554	0.055894797	0.040435946	0.038851622	8.78e-07	0.006880811	0.06377973	148	unclassifiable	0.875514985	0.6396425	CL0023
PF00006	0.128328118	0.090142151	0.017712473	0.061132151	0.002916559	0.017225	0.057559892	0.101048925	0.010609032	0.077119624	0.092470376	0.027092903	0.01584172	0.035149892	0.040981129	0.05862414	0.054169032	9.04e-05	0.026831022	0.084952419	186	LBCA	0.926168354	0.06341565	CL0023
PF00009	0.073980709	0.040958227	0.024569574	0.084205461	0.001151702	0.021093191	0.066391844	0.095875887	0.031027234	0.127614894	0.091750567	0.040616809	0.028443972	0.021171206	0.043403191	0.02880383	0.068549716	0.000300426	0.008495532	0.101593121	141	preLUCA	0.950852272	0.088468	CL0023
PF00011	0.04041	0.056800693	0.020425644	0.089602376	6.44e-06	0.005669505	0.143173465	0.049815149	0.009852871	0.088687327	0.04935703	0.146298218	8.81e-06	0.01008505	0.049733861	0.043728515	0.086920495	9.9e-07	0.039517228	0.06990505	101	LUCA	0.929936998	0.117805	CL0190
PF00012	0.082266472	0.039075528	0.036626045	0.077743281	0.003063393	0.032075034	0.085708382	0.097199146	0.014424854	0.081861753	0.086081011	0.046710921	0.018872607	0.031777461	0.04589627	0.044432562	0.069152045	0.000510292	0.021426	0.085093461	445	LBCA	0.869767493	0.09732555	CL0108
PF00013	0.039979245	0.044718302	0.005545472	0.089076792	0.000536415	0.010569434	0.097841509	0.116218302	0.000841887	0.206951887	0.001455849	0.121577736	0.001703019	5.08e-05	0.04933717	0.016511887	0.12143283	3.4e-06	3.85e-05	0.075606981	53	LUCA	0.730283141	0.0613964	CL0007
PF00015	0.171958204	0.023979401	0.036239401	0.032962036	4.18e-05	0.107702754	0.215670479	0.043929102	0.005435928	0.082787305	0.035012275	0.022122754	0.012342216	0.01198497	4.47e-05	0.043122814	0.043577844	1.14e-06	8.32e-06	0.111072874	167	LBCA	0.835133849	0.1887215	PF00015
PF00016	0.109486749	0.051360177	0.022414382	0.058713428	0.011145866	0.025527597	0.085866184	0.100009152	0.040534841	0.065668728	0.077030919	0.062736678	0.037534806	0.023466148	0.05888053	0.019813392	0.043840106	0.007093816	0.015114664	0.083758127	283	LUCA	0.842962588	0.1756175	CL0036
PF00023	0.129586129	0.00033129	0.032334839	0.065841613	9.35e-06	0.000570968	0.063072903	0.096774194	0.096612581	0.014697419	0.157271613	0.063745806	0.067081935	0.00028129	0.063614839	7.52e-05	0.032352581	9.68e-07	0.032210645	0.08353	31	LBCA	1.198309583	0.478139	CL0465
PF00024	0.099659348	0.068047609	0.080769783	0.083315	0.088454348	0.043610435	0.024868043	0.047207174	0.004575652	0.02791913	0.074078696	0.048134565	0.008466739	0.072943261	0.03239087	0.100588913	0.057096522	0.00040913	0.018379783	0.019082174	46	Proteobacteria	0.753211579	0.1207235	CL0168
PF00025	0.06539019	0.047442	0.026974762	0.064605333	0.007268571	0.035552857	0.069041143	0.090927524	0.003765429	0.061488381	0.104259238	0.064201048	0.015496952	0.05948619	0.068902	0.03527219	0.05592181	0.009317143	0.020910381	0.093775048	105	unclassifiable	0.89070047	0.07086365	CL0023
PF00027	0.051629885	0.031408966	0.003036897	0.069323333	0.012219655	0.02799023	0.126555747	0.084434253	0.02571046	0.087957011	0.084045057	0.083340345	0.036251954	0.057708966	0.046531839	0.062234138	0.015325287	4.6e-07	0.045887241	0.048404138	87	LBCA	0.875699819	0.2464805	CL0029
PF00028	0.103738953	7.51e-05	0.08185186	0.080468953	5.42e-05	0.02358093	0.037302209	0.101327791	0.00021593	0.054249186	0.03681907	0.000143953	0.007082326	0.024138256	0.016618721	0.074023605	0.21807907	9.3e-07	0.034059884	0.106163721	86	LBCA	0.896822649	0.4702845	CL0159
PF00030	0.035350845	0.081825493	0.091921127	0.062315775	0.028459718	0.017358732	0.034926338	0.108997465	0.001267746	0.066451972	0.073011831	0.011976197	0.002726901	0.052229718	0.041867183	0.124930986	0.056917324	0.014166761	0.028808028	0.064487606	71	unclassifiable	0.636737531	0.2671125	CL0333
PF00032	0.05083573	0.04830573	0.005879101	0.029415393	0.001160562	0.019713146	0.01623	0.045807978	0.021130562	0.116150112	0.154342697	0.039794494	0.017217753	0.070952584	0.139336854	0.021272697	0.046086629	0.042646067	0.039573034	0.074144045	89	LBCA	1.22626857	0.07944545	PF00032
PF00033	0.053626167	0.030848667	0.023841056	0.013788056	0.006257056	0.022924889	0.021500111	0.086521944	0.038822167	0.095186389	0.153615333	0.028051556	0.038954667	0.071658722	0.050542944	0.030839	0.055950944	0.029257944	0.050812389	0.096996167	180	LBCA	1.234718143	0.08061235	CL0328
PF00034	0.073266944	0.033373472	0.049507222	0.057033194	0.027821389	0.047707917	0.060325	0.124534306	0.028218056	0.058458472	0.083518194	0.079578056	0.015309583	0.027400694	0.055228333	0.05552625	0.040225694	0.013886389	0.014327361	0.054749167	72	LBCA	0.810335525	0.22399	CL0318
PF00035	0.111070469	0.018405156	0.02238125	0.033842813	1.7e-05	0.088775625	0.081455625	0.086203281	0.015717188	0.025197031	0.055016094	0.147765938	0.017376094	0.015761563	0.046893281	0.041546719	0.104037656	3.13e-07	0.015635781	0.072898594	64	LBCA	1.197036147	0.090511	CL0196
PF00036	0.086359583	0.000687083	0.000332917	0.126282083	3.38e-05	0.01333625	0.18948625	0.041909583	0.000172917	0.05907875	0.013862083	0.204288333	0.00142875	0.12511625	0.000202083	0.000995417	0.083960833	3.33e-06	0.000116667	0.05234375	24	LBCA	0.846197171	0.2707605	CL0220
PF00037	0.090617727	0.003388636	0.000120909	0.090798636	0.181819545	0.111647273	0.011601364	0.136394091	0.001995455	0.136808182	0.044324545	0.052510455	0.000125909	3.18e-06	0.045892727	0.000111818	0.045476818	0	4.55e-07	0.046359545	22	LUCA	0.628951325	0.238813	CL0344
PF00041	0.092418571	0.010857662	0.029399221	0.02656026	3.03e-05	1.27e-05	2.32e-05	0.06569039	0.00035026	0.000117403	0.038961039	0.015115065	7.79e-07	0.012987403	0.039147273	0.170528182	0.290638961	0.012987013	0.077564805	0.116607662	77	LUCA	0.787136985	0.376281	CL0159
PF00042	0.0970954	0.0724359	0.0275543	0.0383232	0.0002408	0.0533842	0.095998	0.0606865	0.0414413	0.0182852	0.1252209	0.0348412	0.0150252	0.0388631	0.0832839	0.0131924	0.0332818	0.0199308	0.0405833	0.0903294	100	LBCA	0.850764912	0.165187	CL0090
PF00043	0.09903	0.074151719	0.02703875	0.070636719	0.015749219	0.080792188	0.067194531	0.04563	0.007918594	0.067584531	0.118628594	0.033071563	0.025546875	0.031397031	0.048364063	0.037503906	0.02283	0.03126625	0.045673906	0.049990781	64	unclassifiable	0.699454941	0.352406	CL0497
PF00044	0.0804835	0.0569339	0.0677465	0.0981105	0.0001678	0.0210069	0.0479167	0.1114185	0.0234301	0.0678797	0.0887919	0.0771971	0.0021369	0.0377405	0.0109968	0.0235574	0.037765	0.0199965	0.0202126	0.1065083	100	LBCA	0.735277074	0.140747	CL0063
PF00045	0.076361163	0.025713256	0.109472558	0.118023488	0.000181395	0.015154884	0.005255116	0.103708372	0.002724884	0.074429767	0.024423488	0.076516047	0.001255349	0.046612093	0.07151907	0.023041395	0.023726744	0.04586186	0.093182558	0.062834651	43	LBCA	0.80328372	0.24367575	PF00045
PF00050	0.039755769	0.073813846	0.043963846	0.068306154	0.153854231	0.041458462	0.039780385	0.115522692	0.000168462	2.81e-05	0.000352308	0.039043846	0.076446538	2.04e-05	0.113770769	0.001098077	0.077148462	0	0.076927308	0.038538462	26	LBCA	0.89383152	0.285419	CL0005
PF00056	0.136527165	0.038312441	0.042225827	0.094803307	0.002217323	0.010275512	0.03572	0.094164646	0.003041496	0.120572205	0.060878504	0.073013071	0.035011496	0.008372362	0.039954488	0.041997953	0.036540787	8.92e-05	0.022800945	0.10347811	127	unclassifiable	0.955535521	0.1045987	CL0063
PF00059	0.062311279	0.002243953	0.113873023	0.05820407	0.026324419	0.01974907	0.091379651	0.118402674	0.013962209	0.04837407	0.026990698	0.037246163	0.019985465	0.012521744	0.035468256	0.085578023	0.091120698	0.081286395	0.034848372	0.020126628	86	LBCA	1.055764543	0.2504175	CL0056
PF00060	0.070228235	0.043173725	0.020538137	0.022842059	0.000879314	0.016244804	0.046529608	0.076926275	0.027888039	0.101680098	0.103383922	0.048662843	0.027261863	0.051902941	0.043749314	0.048117745	0.075550098	0.049033824	0.029638039	0.095762745	102	LBCA	1.261788486	0.2107125	CL0030
PF00067	0.092011829	0.091686341	0.016689817	0.073411463	0.007072378	0.02004561	0.096124268	0.0560625	0.041887561	0.053003354	0.164752683	0.015617439	0.035675549	0.032138902	0.065749024	0.033621098	0.038936341	0.006256829	0.00653939	0.052714939	164	LUCA	0.913042722	0.3396335	PF00067
PF00069	0.040262468	0.058424892	0.034268312	0.069911948	0.00871697	0.043116623	0.09556632	0.077932771	0.029473939	0.083308442	0.092062165	0.068203463	0.04100987	0.018014978	0.062456883	0.028913723	0.034505887	5.93e-06	0.043185844	0.070655931	231	LUCA	0.854527713	0.197246	CL0016
PF00070	0.08682275	0.09868825	0.0068125	0.02733475	0.00056625	0.00955125	0.11734275	0.12776225	0.05391525	0.04626675	0.11592875	0.04868275	0.012778	0.00500025	0.0052205	0.01732325	0.02967825	2.08e-05	0.00820225	0.182099	40	unclassifiable	0.760918957	0.2264845	CL0063
PF00071	0.032862035	0.048760531	0.030735752	0.071579115	0.000874425	0.018811593	0.049751947	0.121573805	0.007044867	0.092463097	0.116167257	0.074390531	0.01017115	0.070794425	0.051814159	0.033869292	0.052993982	0.006551681	0.005049823	0.103738496	113	LACA	0.844629623	0.146505	CL0023
PF00072	0.063492727	0.020902727	0.036774273	0.101204182	1.66e-05	0.038157	0.119459182	0.050067636	0.019398545	0.129087455	0.095399455	0.072492	0.087636273	0.009211909	0.054575909	0.017378182	0.039554818	1.82e-07	0.018121455	0.027065364	110	preLUCA	0.974951461	0.3841635	CL0304
PF00075	0.082925294	0.053378309	0.049944632	0.040465956	0.022061912	0.0363075	0.097654118	0.095688676	0.044243382	0.02971125	0.091415882	0.090302426	0.014963897	0.007385294	0.046002647	0.017943382	0.052724265	0.044118235	0.029394926	0.053365956	136	post-LBCA	1.007004615	0.1429145	CL0219
PF00076	0.098548676	0.075964265	0.035323529	0.046240882	0.000315	0.022910441	0.159772353	0.089732059	0.000934706	0.047251765	0.072921765	0.017725735	0.022234118	0.05288	0.014743676	0.053608971	0.063843382	0.008606324	0.041509265	0.074929853	68	LBCA	0.926738531	0.1320215	CL0221
PF00078	0.020488663	0.059758824	0.049095668	0.07227123	0.012272032	0.037669358	0.049923583	0.049519947	0.029795561	0.128864866	0.101015989	0.125115294	0.01580738	0.052522674	0.054480053	0.041117433	0.019541765	0.000109305	0.031408235	0.049218824	187	LBCA	0.897997069	0.50936	CL0027
PF00079	0.073129609	0.00788162	0.074483687	0.090682179	0.000102318	0.028813547	0.100029832	0.065335726	0.006734637	0.052135698	0.066695866	0.05503352	0.054195754	0.06898338	0.047828883	0.048456983	0.058743883	0.013959218	0.022706425	0.064064553	358	LBCA	0.925609422	0.1572585	PF00079
PF00080	0.075039837	0.024411545	0.049167642	0.062650325	0.016368374	0.010211951	0.038208293	0.15874878	0.064800081	0.060931951	0.051303089	0.015013577	0.007534228	0.032900976	0.091916585	0.046796016	0.11742748	1.46e-05	0.008917398	0.067634878	123	LBCA	1.075469725	0.144786	PF00080
PF00081	0.098689487	0.01302	0.072402051	0.040850769	0.000147179	0.045467308	0.105037564	0.041552949	0.098579231	0.04394359	0.115052949	0.038925256	0.026176667	0.025784487	0.051315385	0.055884103	0.039845769	0.012824872	0.052845385	0.021652564	78	LUCA	0.742576323	0.135893	PF00081
PF00082	0.126225249	0.010327783	0.091513303	0.110583982	0.003725339	0.013125566	0.019838009	0.127122896	0.025338552	0.065391855	0.040554163	0.017441312	0.027928688	0.0123219	0.05018267	0.071316878	0.047232443	0.004525158	0.017976561	0.117325113	221	LUCA	0.958515109	0.27758	PF00082
PF00083	0.131857803	0.047189042	0.012672451	0.018233183	0.007315634	0.015343465	0.030258676	0.08732062	0.000700169	0.127470394	0.128914451	0.024688028	0.035398141	0.078527183	0.038428507	0.040014535	0.035102056	0.021941268	0.022060028	0.096560338	355	LUCA	1.06141826	0.3707765	CL0015
PF00085	0.044694536	0.01025134	0.031528969	0.087616701	0.020651649	0.053749897	0.131456392	0.065245155	0.000304639	0.061224021	0.07455433	0.099644742	0.036402165	0.034602268	0.064079175	0.013697113	0.016558557	0.01032567	0.029652165	0.113756289	97	LUCA	0.983345974	0.1140975	CL0172
PF00089	0.06502438	0.03266292	0.041846277	0.044815547	0.022204526	0.016284161	0.006062774	0.130260365	0.025978759	0.066401825	0.044975985	0.016246715	0.006006642	0.01539781	0.048522409	0.137779562	0.105318832	0.00617562	0.03080073	0.137231825	137	LBCA	0.940859399	0.3553815	CL0124
PF00091	0.103564198	0.040537099	0.035151756	0.070855267	0.010642595	0.007299847	0.065577252	0.160577328	0.00139855	0.115630687	0.103035649	0.047275191	0.015465649	0.018685038	0.030882214	0.017787328	0.043320534	5.34e-05	0.000670763	0.111587557	131	LACA	1.000834939	0.05262815	CL0063
PF00092	0.070695226	0.032532968	0.035158194	0.129693871	5.55e-05	0.037287871	0.066704968	0.109835484	0.006727484	0.088616387	0.073238452	0.061477484	0.029413806	0.011079613	0.029976774	0.071208387	0.060942258	1.94e-07	0.019242516	0.066107677	155	LUCA	1.003381111	0.188864	CL0128
PF00096	0.007637083	0.1489975	0.04610375	0.0339725	0.083549583	0.017141667	0.04242125	0.04172375	0.087252083	0.04355	0.042075417	0.159806667	0.000738333	0.04276375	0.041936667	0.017815833	0.060047083	8.33e-07	0.04060125	0.041864583	24	unclassifiable	0.681091434	0.1040485	CL0361
PF00101	0.038102609	0.091134058	0.010664928	0.047554493	0.017858696	0.060983188	0.084495507	0.064645652	0.018842899	0.103261014	0.072691449	0.029175507	0.023951159	0.035465942	0.065443043	0.042757101	0.042825072	0.020143768	0.052905362	0.077096667	69	post-LBCA	0.990987191	0.179425	PF00101
PF00102	0.09263561	0.034775122	0.014366341	0.039357317	0.051696098	0.013648293	0.014877561	0.107090732	0.038582927	0.083019512	0.10110439	0.022606341	0.034717317	0.02361439	0.081497805	0.029983902	0.056290976	0.038060976	0.011270732	0.110802683	41	unclassifiable	0.921430535	0.2041425	CL0031
PF00106	0.09834765	0.071532022	0.034846667	0.031366831	0.017367104	0.025076284	0.106166612	0.088266066	0.024418962	0.07196918	0.085225738	0.036434044	0.050893224	0.022709126	0.04720847	0.045653607	0.038917923	0.00518776	0.007080492	0.091328251	183	LUCA	0.823499323	0.4182315	CL0063
PF00107	0.086983333	0.04353	0.021938862	0.069013496	0.000246098	0.03406122	0.096744797	0.102340163	0.010036585	0.091133659	0.093839919	0.067400732	0.052678293	0.001190976	0.043171789	0.032950244	0.02621813	3.98e-06	0.007616667	0.11889626	123	preLUCA	0.847002442	0.36559	CL0063
PF00108	0.157748154	0.041432154	0.040168564	0.059026718	0.007251744	0.036367692	0.07169159	0.089209487	0.011438974	0.059983846	0.066890154	0.035316615	0.024410872	0.032231846	0.056496103	0.059674769	0.047611128	0.002834462	0.013155436	0.087058718	195	LUCA	0.798758011	0.161394	CL0046
PF00109	0.121101066	0.059374672	0.016328361	0.07312168	0.008555246	0.014361434	0.078357213	0.110855123	0.015324262	0.078637336	0.057236311	0.045268566	0.046763689	0.052699016	0.053572582	0.035099385	0.054889303	0.00410959	0.008056967	0.066285205	244	LBCA	0.854175503	0.1706525	CL0046
PF00111	0.048457746	0.053188592	0.01552493	0.043973803	0.070561831	0.041860845	0.16240338	0.119601831	0.005110845	0.069071408	0.073952113	0.036260423	0.004198451	0.001409014	0.07127662	0.036856338	0.056234366	0.000131831	0.025481972	0.064440141	71	LUCA	0.893945141	0.244857	CL0486
PF00112	0.070032956	0.024014654	0.064992264	0.08404	0.032421824	0.020974088	0.032665472	0.121726289	0.011218994	0.052456038	0.033441195	0.038148679	0.014489937	0.038735535	0.032026226	0.089116164	0.033945786	0.051085723	0.07727717	0.07718673	159	LUCA	0.970291247	0.246748	CL0125
PF00113	0.091197446	0.041279029	0.03490036	0.052207698	0.014478849	0.014644496	0.111555468	0.110057626	0.022731295	0.078180432	0.077818669	0.082606367	0.011744424	0.036066187	0.035549209	0.027828273	0.04220223	0.007214209	0.028473633	0.079261007	278	LACA	0.889714047	0.0833218	CL0036
PF00114	0.165237624	0.020815842	0.04687802	0.003235545	0.019876337	0.010659604	0.02004505	0.061340594	3.02e-05	0.052107228	0.049016634	0.047090594	0.000841683	0.011386733	0.049465347	0.161219505	0.143195644	0.009902079	0.039559802	0.088092079	101	Proteobacteria	0.83522752	0.456924	CL0327
PF00115	0.075896783	0.034093797	0.020408087	0.011145043	0.002495014	0.014996029	0.00663829	0.088270145	0.031409971	0.09444171	0.170549159	0.02231542	0.055634406	0.086993217	0.05949229	0.035705188	0.031907391	0.034454348	0.044568754	0.078582029	345	LBCA	0.928904141	0.126459	CL0714
PF00116	0.056221351	0.045484324	0.028004595	0.040437703	0.027122703	0.041079189	0.050354054	0.081035541	0.037539459	0.092928378	0.04056027	0.051060946	0.029246757	0.041076757	0.080554189	0.038650541	0.094873378	0.025652703	0.015576351	0.082536757	74	unclassifiable	0.830213405	0.1088215	CL0026
PF00117	0.046514194	0.037127613	0.023854581	0.061779548	0.00734729	0.026048387	0.087995226	0.11341071	0.043748839	0.110645097	0.08479	0.042693226	0.010628323	0.052537032	0.073145161	0.044481871	0.023454516	0.000161677	0.032582194	0.077050065	155	preLUCA	0.800253062	0.1038885	CL0014
PF00118	0.11802196	0.04449642	0.02434375	0.074711307	0.001904858	0.03127554	0.086825881	0.11192608	0.011582472	0.085137358	0.093394858	0.05041233	0.027464403	0.008376222	0.036044091	0.023405142	0.052126051	0.000269347	0.003291591	0.114989205	352	post-LBCA	0.724638131	0.02686985	PF00118
PF00119	0.087770263	0.035818368	0.036431789	0.007043053	0.005296368	0.012633263	0.024757895	0.061617158	0.015879895	0.137729632	0.112689	0.042302632	0.042065211	0.129810263	0.051072368	0.025765789	0.033312684	0.005341	0.033884789	0.098773421	190	post-LBCA	1.125109669	0.0949258	PF00119
PF00120	0.086317273	0.050748701	0.03494224	0.062010617	0.006418052	0.020390162	0.111154221	0.075768604	0.027979286	0.061510487	0.085249903	0.055402825	0.025201688	0.038844903	0.069343052	0.039623734	0.035083247	0.013312532	0.044980162	0.055716071	308	LBCA	0.819403174	0.09445275	CL0286
PF00121	0.108646794	0.031972901	0.031000229	0.031816947	0.028971145	0.01554626	0.05567	0.097615649	0.015328244	0.101751756	0.099279466	0.045810763	0.015166947	0.018885573	0.058385038	0.039080458	0.053451603	0.00963	0.018657786	0.123331298	131	LACA	0.796177825	0.0704037	CL0036
PF00122	0.095299034	0.056057448	0.00840331	0.054205448	0.006320552	0.026300828	0.051433379	0.098177793	0.00080931	0.075153379	0.095452414	0.03814469	0.028798414	0.023363172	0.058196276	0.036017448	0.057077793	0.000148828	0.007332	0.183303724	145	LUCA	0.974106652	0.2170235	PF00122
PF00124	0.101591908	0.035553295	0.031475202	0.011198844	0.004490116	0.008643179	0.023202139	0.10813763	0.035059017	0.071814566	0.106004277	0.014277861	0.034618497	0.085647225	0.063259653	0.060779422	0.032620983	0.071652659	0.05497341	0.044998555	173	post-LBCA	0.930004982	0.1969275	PF00124
PF00126	0.087593929	0.124552143	0.00883625	0.019629464	0.013539821	0.045114286	0.058173929	0.086842321	0.01396625	0.039406071	0.133602143	0.041504107	0.01404125	0.0366225	0.037745357	0.117759821	0.051879821	1.5e-05	0.000763214	0.068408571	56	LBCA	0.727681874	0.30081	CL0123
PF00127	0.05734809	0.001175506	0.05935764	0.061369775	0.011405393	0.011580899	0.025621461	0.106177191	0.030338202	0.042827978	0.022981573	0.033309438	0.035446742	0.037525169	0.078377978	0.100120337	0.153838427	0.013718427	0.043288876	0.074186067	89	LUCA	0.830374136	0.1831315	CL0026
PF00128	0.034814503	0.049010464	0.030628013	0.123290265	6.24e-05	0.014192318	0.07662894	0.059707417	0.042242384	0.051173841	0.072730662	0.042955629	0.034052384	0.056948609	0.054680596	0.035723974	0.031086887	0.03310053	0.075628212	0.081339139	151	LUCA	1.025970371	0.2646085	CL0036
PF00132	0.003401471	0.000411176	0.188085294	0.016918824	0.057903235	0.017837647	0.027068529	0.147267059	0.012180882	0.185705	0.000203235	0.000871176	0.000393529	0.000169118	0.031913235	0.029912059	0.078840294	8.82e-07	0.029095588	0.171817353	34	LUCA	0.425213389	0.334893	CL0536
PF00133	0.046369192	0.048986404	0.024834606	0.067701313	0.023652	0.023899131	0.093575455	0.070609253	0.026902202	0.058434323	0.063510606	0.080280808	0.028621192	0.034790889	0.068612	0.031241475	0.041638646	0.039671394	0.052783394	0.073881778	495	preLUCA	0.889166693	0.0528883	CL0039
PF00135	0.155670144	0.078529163	0.018605957	0.059314354	0.005876746	0.032854689	0.046305	0.099004809	0.019791962	0.024150574	0.081861579	0.002914761	0.026526579	0.04241878	0.106396364	0.031942799	0.040970239	0.021063493	0.018505144	0.087292727	418	post-LBCA	0.947368148	0.3078105	CL0028
PF00136	0.056666382	0.067761283	0.025082763	0.060751414	0.003893816	0.021551053	0.106686842	0.061751349	0.014912204	0.060493849	0.086458092	0.109670691	0.022566645	0.043820197	0.057252138	0.03703875	0.032977171	0.003853882	0.04474602	0.082062829	304	LUCA	0.875031463	0.06795315	CL0194
PF00137	0.256550952	0.016378095	0.000206667	8.57e-06	0.00020746	0.032569524	0.047623968	0.152495079	0.000420159	0.178465238	0.088450476	0.031819524	0.037300794	0.025208095	0.01621619	0.010022698	0.017538095	1.27e-06	0.015594921	0.072916984	63	LBCA	1.161344755	0.1003584	PF00137
PF00140	0.030444848	0.077474242	0.007620606	0.091141818	9.09e-07	0.062878182	0.158200303	0.060615152	0.008724545	0.090306667	0.151451515	0.078655455	7.88e-05	4.85e-06	0.060662121	0.030328182	0.030250606	0	0.030304242	0.030854848	33	LBCA	0.514515675	0.05797045	PF00140
PF00141	0.096803571	0.058816429	0.021960089	0.062773214	0.001917946	0.016582143	0.048610714	0.186966964	0.021560982	0.01434125	0.099605357	0.032979286	0.028963036	0.0426	0.061268125	0.049996964	0.037655089	0.064066339	0.026074375	0.026454821	112	unclassifiable	1.026775534	0.292632	CL0617
PF00142	0.08157498	0.053032032	0.037078048	0.061811633	0.020161873	0.017287809	0.091986375	0.117179203	0.005954781	0.081848088	0.086246016	0.058678725	0.018069283	0.034009044	0.044011235	0.041704064	0.032603386	7.34e-05	0.032070438	0.08461753	251	unclassifiable	0.878144969	0.14439	CL0023
PF00144	0.066063813	0.033872257	0.027019883	0.062558016	0.000983346	0.041291206	0.06892323	0.11301607	0.03733179	0.053762568	0.083630233	0.026716537	0.028130661	0.038546381	0.073237004	0.05101677	0.075407704	0.005203152	0.0440093	0.069274202	257	LUCA	0.870490395	0.3590465	CL0013
PF00145	0.054383632	0.062892422	0.042694529	0.078314798	0.020571211	0.038336054	0.055174529	0.085081659	0.01086565	0.092923991	0.065014753	0.065546413	0.016403229	0.055301749	0.075557982	0.032786906	0.034895157	0.010945202	0.025504753	0.076802197	223	LUCA	0.854365515	0.452287	CL0063
PF00146	0.120771821	0.038543893	0.01016225	0.031386393	0.001007536	0.027059071	0.035388964	0.056331357	0.000419107	0.120821536	0.183783714	0.030752643	0.021965321	0.077165429	0.063571393	0.029293536	0.029411821	0.024585321	0.024887679	0.0726845	280	LUCA	1.100153348	0.1006398	CL0425
PF00148	0.060964629	0.040146286	0.037912914	0.044361	0.021790086	0.018828286	0.114485171	0.083426	0.025563143	0.1005348	0.080278257	0.072104429	0.032034857	0.032079886	0.050955714	0.042959257	0.030555286	0.003757457	0.025979543	0.081279771	350	LBCA	0.804055772	0.2488335	CL0043
PF00149	0.022685474	0.012893066	0.041869781	0.082367883	0.007849051	0.024990365	0.125826131	0.051841825	0.071949562	0.091340949	0.110138029	0.047971971	0.018312701	0.060233504	0.046571533	0.035393066	0.039984672	0.007304307	0.033167591	0.067308321	137	preLUCA	0.904254462	0.20619	CL0163
PF00150	0.062982995	0.041408528	0.061772081	0.075889442	0.007191523	0.023642335	0.067576142	0.058558325	0.039139543	0.074294721	0.064751269	0.050876142	0.030720152	0.062444315	0.057603553	0.042721675	0.026815127	0.058152386	0.030905178	0.062551117	197	LUCA	0.967876214	0.387112	CL0036
PF00152	0.055841319	0.068451941	0.015602564	0.082527729	0.004182711	0.028287399	0.106397363	0.062836117	0.024928755	0.065454469	0.096538938	0.039568242	0.038076996	0.076252784	0.062295751	0.041825714	0.041082125	0.004635458	0.038483626	0.046727033	273	LUCA	0.828057125	0.06453315	CL0040
PF00154	0.097038385	0.042234783	0.026090062	0.044294969	0.008365093	0.037502236	0.05514236	0.135263416	0.004876211	0.077435652	0.106588696	0.064238509	0.018780559	0.034673354	0.047648199	0.056089814	0.03964913	0.001079752	0.033845155	0.06916118	161	unclassifiable	0.814625535	0.06013345	CL0023
PF00155	0.075722006	0.040902006	0.034104192	0.053164072	0.006407844	0.017751886	0.11598021	0.078278174	0.015415778	0.084626557	0.080411557	0.054643024	0.025538952	0.040057575	0.069392425	0.045466557	0.036619641	0.000128024	0.037446886	0.087937335	334	preLUCA	0.79181631	0.1798375	CL0061
PF00156	0.121343922	0.06767951	0.006089118	0.053948725	0.000202941	0.049819314	0.059922745	0.094989314	0.009902059	0.085526863	0.079373824	0.091645098	0.010202059	0.009816569	0.031056569	0.017584216	0.047492549	1.96e-07	5.89e-05	0.163343627	102	LUCA	0.902077169	0.119316	CL0533
PF00158	0.081575818	0.082134	0.028704727	0.038423879	0.006060909	0.030998727	0.109136424	0.085483333	0.023575758	0.060732848	0.090860121	0.062593273	0.030354485	0.04842497	0.042428303	0.031732606	0.061728424	0	0.012180909	0.07286897	165	LBCA	0.846176198	0.12585	CL0023
PF00160	0.056747357	0.024292857	0.058586929	0.056268	0.011981143	0.0290365	0.032573071	0.134945429	0.016616429	0.0594045	0.040231643	0.058638857	0.027900786	0.069800286	0.079642714	0.045579	0.081452286	0.000108571	0.028380357	0.087810714	140	post-LBCA	1.07370703	0.124736	CL0475
PF00162	0.088452958	0.036409549	0.029329746	0.072292535	0.005812873	0.013369042	0.078023634	0.09081831	0.018092592	0.081994563	0.096874197	0.097688817	0.019819634	0.044276592	0.053541493	0.038051944	0.034921859	0.001338394	0.008404113	0.090483803	355	LACA	0.786584051	0.0695302	PF00162
PF00163	0.036908681	0.127865165	0.03640011	0.022027363	0.000838132	0.07416011	0.077024615	0.109817363	0.01840978	0.012055934	0.11052	0.13670044	0.013330769	0.029141868	0.034731319	0.043155055	0.031872747	0.000466593	0.042092967	0.042477033	91	unclassifiable	1.091252394	0.061979	CL0492
PF00164	0.043544396	0.107503077	0.036921209	0.036822637	0.018004615	0.040794725	0.05692989	0.128755385	0.018850549	0.046144286	0.05752	0.110932967	0.010783626	0.010508022	0.066722857	0.034894286	0.024313736	0.000291978	0.031563077	0.118195934	91	LACA	0.920054789	0.06334605	CL0021
PF00165	0.029947222	0.057561667	0.046159167	0.036353889	0.000193889	0.078370556	0.065666111	0.055835556	0.005298611	0.078447778	0.026407222	0.082688056	0.028656111	0.083417778	0.027843611	0.140308056	0.06813	0	0.055630833	0.033080556	36	unclassifiable	0.654869315	0.65717	CL0123
PF00166	0.044397826	0.042386304	0.008399891	0.080586087	1.41e-06	0.023730543	0.115264674	0.108736957	6.52e-06	0.115505109	0.054329022	0.131484457	0.01308913	0.000270435	0.065225435	0.021076522	0.032665109	0	0.032400217	0.110440652	92	LBCA	1.098185842	0.0849377	CL0296
PF00171	0.111665537	0.033261173	0.031903876	0.059989967	0.007214397	0.022684267	0.09097785	0.098551173	0.014601205	0.075467003	0.072865472	0.052239316	0.01844785	0.02607645	0.065298958	0.045113355	0.053655179	0.003454821	0.00781544	0.108713746	307	LUCA	0.811814778	0.2826165	CL0099
PF00173	0.07236971	0.00136971	0.040163768	0.116707391	4.51e-05	0.030523333	0.110713043	0.116027971	0.043635942	0.000516522	0.073013478	0.054891014	0.014093333	0.015324783	0.056588551	0.036066087	0.044371449	0.014496957	0.072171884	0.086905652	69	LBCA	0.909336373	0.1315445	PF00173
PF00174	0.058718705	0.048204676	0.022955683	0.062830288	0.007738849	0.020250935	0.069818993	0.092148777	0.009241655	0.035599137	0.12036446	0.043168777	0.016994604	0.005072734	0.09114446	0.037131799	0.087440863	0.037169281	0.031807986	0.102193309	139	LUCA	0.779803678	0.15118	CL0072
PF00175	0.072636235	0.077567765	0.019293176	0.055056588	0.015101294	0.045508588	0.110529529	0.092622706	0.016253647	0.037678824	0.102859765	0.028158118	0.033106941	0.087623059	0.039585059	0.028847765	0.048715765	0.000434941	0.039721294	0.048695412	85	LUCA	0.858903145	0.176537	CL0091
PF00176	0.039759538	0.109190821	0.023012718	0.076478615	0.005532205	0.045739385	0.099281744	0.04297241	0.014472513	0.060185436	0.143616615	0.053835692	0.022730154	0.023163436	0.055329744	0.025301538	0.034984923	0.015036	0.025715795	0.083657282	195	LUCA	0.866588048	0.2166625	CL0023
PF00177	0.124721083	0.130315083	0.039877667	0.032416917	0.002112917	0.025545167	0.076118333	0.047066417	0.010621	0.076184417	0.0655265	0.072200417	0.032180167	0.024084	0.07029075	0.031401083	0.02847525	0.004494833	0.020140833	0.08622525	120	unclassifiable	0.888640646	0.03991855	PF00177
PF00180	0.11204227	0.060206626	0.025562423	0.062554417	0.013791442	0.008134172	0.098328466	0.088362914	0.016813988	0.058282761	0.085736687	0.052110337	0.032052454	0.026450245	0.056800828	0.02915227	0.043371166	0.003632147	0.020848221	0.105763037	326	LUCA	0.795758946	0.1048805	CL0270
PF00181	0.086872958	0.116654789	0.004308169	0.081372394	1.62e-05	0.001724507	0.125153662	0.095964225	0.042659577	0.078834648	0.042230845	0.064058451	8.11e-05	0.014096901	0.070449859	0.028643099	0.056527183	2.96e-06	0.028201549	0.062145493	71	Euryarchaeota	1.0082108	0.066955	CL0021
PF00182	0.107650424	0.043911864	0.051235169	0.049384237	0.015360847	0.028127119	0.048238136	0.139154915	0.025311441	0.042950254	0.06111822	0.029876356	0.012118983	0.02917	0.056852458	0.028203051	0.061874153	0.030345085	0.081598898	0.057515678	118	LBCA	0.98667183	0.266737	CL0037
PF00183	0.033430561	0.05371385	0.02887508	0.079710428	0.007613209	0.032807193	0.130959412	0.042799171	0.020473342	0.051500214	0.117427513	0.096199759	0.031202674	0.040731604	0.052451872	0.048986524	0.03211115	0.009417219	0.034072273	0.055514679	374	LBCA	0.847500799	0.0952326	PF00183
PF00185	0.088959847	0.06371771	0.024350458	0.058980153	0.00874229	0.028520534	0.074090153	0.064779542	0.033282443	0.080486183	0.097666412	0.045607557	0.048792901	0.013532977	0.054771069	0.048634504	0.035537176	0.007486183	0.022493435	0.099567023	131	LUCA	0.764839983	0.08717965	CL0063
PF00186	0.088849684	0.075427722	0.031655759	0.060403291	0.00631443	0.030709873	0.106120949	0.069537975	0.031066899	0.071266139	0.075132975	0.022878608	0.020212405	0.050527785	0.076438924	0.030514304	0.041417722	0.017881646	0.032883291	0.060756519	158	LBCA	0.804592636	0.1382425	CL0387
PF00188	0.108564107	0.045357143	0.098878304	0.033076161	0.000266607	0.037045268	0.050002768	0.096952946	0.069684554	0.036054554	0.044970893	0.036377857	0.036977768	0.026001071	0.069324732	0.070378571	0.044824554	0.025781875	0.028280893	0.041195893	112	LUCA	0.83307011	0.1986935	CL0659
PF00189	0.135587901	0.115517531	0.001645556	0.01374037	0.012674938	0.01922284	0.087733333	0.101736173	0.031023086	0.093926173	0.048247901	0.073039383	0.020756667	0.02814037	0.036821975	0.049041852	0.013985556	4.48e-05	0.03204321	0.085065185	81	TACK	0.665471924	0.0405894	PF00189
PF00190	0.077934196	0.026569911	0.033281161	0.047528125	0.001090357	0.03144875	0.076091875	0.099104643	0.040774643	0.07301375	0.081585179	0.026709286	0.023241339	0.046433036	0.099508125	0.045871964	0.034252946	0.023046518	0.011064554	0.101445179	112	LBCA	0.90099667	0.3003745	CL0029
PF00194	0.02748512	0.012439187	0.091736316	0.032584306	0.010889378	0.070949904	0.092789809	0.068226699	0.04743378	0.065910335	0.06933177	0.046657943	0.023860478	0.043809187	0.072266364	0.051573541	0.070887464	0.009570478	0.032857081	0.058737225	209	LBCA	0.882638995	0.1453135	PF00194
PF00195	0.12124067	0.072905084	0.030148492	0.056618771	0.023529497	0.033188715	0.061708045	0.068254358	0.031849721	0.050167598	0.110041061	0.017647486	0.02022067	0.045061229	0.064614469	0.039715754	0.035420615	9.19e-05	0.020491341	0.097079553	179	LBCA	0.814009591	0.132893	CL0046
PF00196	0.055197818	0.114070727	0.055001455	0.000173455	3.64e-06	0.026445636	0.108992	0.036365818	0.035419091	0.073213273	0.109472	0.113368	0.018250545	0.018190364	0.018902364	0.038587636	0.069192545	1.45e-06	0.019014727	0.090134909	55	LBCA	0.810617157	0.453097	CL0123
PF00198	0.069587982	0.054918333	0.032138553	0.058837982	3.56e-05	0.022733246	0.097562763	0.067987982	0.023078202	0.090210482	0.091905746	0.077561579	0.042013377	0.03618864	0.045657412	0.035950921	0.049774561	8.68e-06	0.014622105	0.089220658	228	LUCA	0.711173683	0.08993845	CL0149
PF00199	0.103314672	0.065342533	0.041881965	0.077232009	0.005717118	0.028587555	0.042127991	0.090931528	0.027100655	0.034218952	0.074523319	0.030935808	0.024649782	0.066248734	0.098476812	0.044852969	0.041760655	0.011884934	0.030176681	0.060033581	229	LBCA	0.873066476	0.2373625	PF00199
PF00201	0.096581138	0.073601382	0.031441626	0.048141138	0.005056829	0.028421626	0.060111626	0.070334146	0.026101057	0.03745878	0.116572276	0.011216179	0.018089837	0.031172276	0.078122276	0.051655285	0.033825528	0.000752114	0.024771382	0.15657	123	LBCA	0.821558643	0.337769	CL0113
PF00202	0.088931301	0.037274092	0.025667534	0.039168482	0.016550461	0.028470244	0.115342114	0.110475366	0.023418347	0.077252954	0.092541924	0.055004499	0.027415664	0.036619756	0.05157645	0.022924824	0.034319946	0.005741409	0.02730897	0.083991789	369	preLUCA	0.799386043	0.1449205	CL0061
PF00203	0.041636711	0.083811184	0.018405526	0.019831842	0.011158289	0.021785132	0.109200526	0.078047368	0.053462632	0.065751316	0.077498158	0.080520395	0.033818289	0.050722237	0.066000395	0.035469211	0.064056184	0.000275789	0.013370526	0.075174079	76	unclassifiable	0.854621838	0.0513152	PF00203
PF00204	0.082130844	0.057375844	0.046248247	0.077488117	0.001006818	0.034648831	0.098106039	0.07805539	0.012181818	0.066327662	0.070472597	0.071738377	0.005639545	0.037945519	0.036897208	0.037206234	0.066743636	0.008898701	0.020338052	0.090547857	154	unclassifiable	0.886400905	0.04618265	CL0329
PF00205	0.133319474	0.021405865	0.023518496	0.060763534	0.000157143	0.017242857	0.084835639	0.112732857	0.022942105	0.07865812	0.088640977	0.044115414	0.050175038	0.017067444	0.054852857	0.042881729	0.037607895	1.23e-05	0.015547519	0.093519774	133	LUCA	0.789913671	0.168981	CL0063
PF00206	0.129871566	0.049674899	0.02132197	0.042555606	0.001960152	0.028067071	0.065706111	0.082074848	0.032019444	0.068683182	0.121380101	0.022603889	0.033175909	0.028575303	0.045225354	0.048359293	0.063213434	0.002193838	0.014059545	0.09927601	198	LUCA	0.709912139	0.09541405	PF00206
PF00207	0.073223375	0.062030875	0.044267	0.081537625	0.000401	0.0094295	0.043705625	0.060945625	0.00879775	0.04142175	0.06934125	0.04328175	0.0366775	0.065963125	0.096491	0.042917	0.0738045	0.012665	0.0145415	0.118553875	80	LBCA	0.842471091	0.1206645	CL0159
PF00208	0.122640594	0.042901689	0.043698128	0.056654201	0.005450228	0.023391644	0.114164429	0.102134612	0.015791598	0.0809421	0.072477306	0.042944749	0.027666347	0.025359315	0.035883288	0.039474429	0.038240639	0.000848402	0.019070411	0.090263105	219	preLUCA	0.730514796	0.148818	CL0063
PF00209	0.109233229	0.027849063	0.022184896	0.006054271	0.0101225	0.012536042	0.021500417	0.150209375	0.002385313	0.091337813	0.130455208	0.017252292	0.037356146	0.062908646	0.037299896	0.046419375	0.021672708	0.050554271	0.041084167	0.101583229	96	LBCA	1.189917533	0.136581	CL0062
PF00210	0.112933874	0.032565586	0.020379099	0.090014775	0.001773423	0.039293604	0.203037658	0.044407568	0.065573604	0.043625856	0.117073063	0.031053694	0.024243063	0.022263153	0.024121441	0.025285315	0.032315045	0.005095045	0.031774865	0.033170541	111	LUCA	0.785050798	0.1635355	CL0044
PF00211	0.088241118	0.042394472	0.032330497	0.052717143	0.00671646	0.046668447	0.082769379	0.069758944	0.015614224	0.072685031	0.083096584	0.059524161	0.038718323	0.042061615	0.054594907	0.042771118	0.02650677	0.010619503	0.01591646	0.116291304	161	LUCA	0.77623277	0.22485	CL0276
PF00213	0.043801006	0.054990059	0.032303018	0.043634083	5.41e-05	0.075071775	0.148097692	0.065130059	0.000880118	0.070611834	0.127189527	0.095153254	0.01721716	0.035232367	0.03458213	0.036374201	0.020593846	4.32e-06	0.006646864	0.092426095	169	LBCA	0.74546096	0.08688035	CL0255
PF00215	0.131720265	0.044301746	0.027616296	0.072436931	0.006343915	0.026057566	0.079855926	0.097150106	0.010654868	0.104289048	0.089582381	0.057907725	0.020708042	0.022740635	0.037153545	0.026812328	0.028567831	0.000333016	0.013720265	0.102044127	189	LUCA	0.872478516	0.0898588	CL0036
PF00216	0.083196897	0.066656092	0.013243908	0.060603448	7.62e-05	0.01577046	0.101690805	0.08015	0.000312759	0.062388391	0.058899425	0.160915287	0.012078161	0.035215057	0.058471494	0.007532529	0.095113793	1.95e-06	1.8e-05	0.087659655	87	LBCA	0.870582336	0.0706722	CL0548
PF00217	0.06615627	0.043380054	0.045033081	0.051965189	0.008895405	0.062974757	0.120171676	0.059849135	0.030038973	0.086585514	0.116180054	0.035436378	0.033274811	0.03363027	0.027641189	0.061701297	0.035009297	0.005404703	0.011629676	0.06503973	185	post-LBCA	0.727398908	0.04532965	CL0286
PF00218	0.087431815	0.048954556	0.024949355	0.067279153	0.000366411	0.02713496	0.135391452	0.044202419	0.008826855	0.099056613	0.106878105	0.113216694	0.013323992	0.028250766	0.044756532	0.041701331	0.024017097	5.65e-07	0.016385887	0.067871532	248	LBCA	0.82305763	0.0982642	CL0036
PF00221	0.116884945	0.076628118	0.031045602	0.041282757	0.010584945	0.041552779	0.084932954	0.079514092	0.029622691	0.053756783	0.122523654	0.019675974	0.023049322	0.017013282	0.068163085	0.051191138	0.031066565	0.000208271	0.01619512	0.085105974	457	LBCA	0.73415221	0.153174	PF00221
PF00223	0.091935824	0.03205552	0.033951971	0.03225491	0.005463405	0.031235824	0.019114767	0.099241308	0.070748584	0.067384964	0.116068297	0.021289427	0.025157473	0.077641792	0.042125717	0.055859713	0.043634391	0.046613835	0.03733595	0.050882616	558	Terrabacteria	0.916080129	0.1152017	PF00223
PF00224	0.064331782	0.05146006	0.03760287	0.066912931	0.009093625	0.019183686	0.106687915	0.081007523	0.018283746	0.120656949	0.061702931	0.085216103	0.032847281	0.013578338	0.056422145	0.038376586	0.044754743	7.25e-07	0.007546707	0.084330937	331	LUCA	0.743204743	0.0547975	CL0036
PF00226	0.08286629	0.074575806	0.032807258	0.10343371	2.74e-06	0.036659355	0.129399032	0.016349839	0.016240968	0.060340806	0.048430161	0.151705968	6.6e-05	0.016129032	0.064623226	0.048124839	0.00123371	0	0.096774194	0.020234194	62	LUCA	0.928064388	0.121948	CL0392
PF00227	0.140758049	0.044964309	0.035238211	0.066075528	0.008632276	0.029094553	0.053070894	0.117068699	0.007964065	0.087372439	0.08926122	0.048478943	0.013530081	0.023357561	0.016626829	0.056896016	0.053465854	0.000715935	0.010839268	0.096589919	123	LBCA	0.782059893	0.04685755	CL0052
PF00230	0.165253791	0.021696114	0.01188346	0.010384313	0.004631659	0.011142038	0.010542227	0.155458389	0.010383128	0.129784739	0.103540521	0.011915166	0.01715455	0.066469147	0.049569905	0.028401943	0.05170019	0.023318389	0.024419431	0.092345829	211	LUCA	1.136518241	0.1852105	CL0716
PF00231	0.107630464	0.06927725	0.033921607	0.047336393	0.003597536	0.045161286	0.121837143	0.041769643	0.010066821	0.085617679	0.072515893	0.077436143	0.023939643	0.019556286	0.039078143	0.052520179	0.049954179	6.96e-05	0.037953393	0.060758821	280	LBCA	0.892760259	0.06313375	PF00231
PF00232	0.073521775	0.054179305	0.035048273	0.086585276	0.005716643	0.036472158	0.068735324	0.07927506	0.049632062	0.054692854	0.077477746	0.039303981	0.02040741	0.046376619	0.058373885	0.028860528	0.037044988	0.030410887	0.056204053	0.06167801	417	LBCA	0.822222921	0.154944	CL0036
PF00237	0.135841485	0.105903663	0.037896931	0.057672376	0.009883366	0.005050495	0.045477624	0.038843465	0.020199604	0.076493267	0.059592277	0.117596931	0.021900099	0.019428218	0.050157228	0.035608515	0.041199208	2.02e-05	0.029995545	0.091236139	101	LACA	0.97805606	0.05256025	PF00237
PF00238	0.095414138	0.100627155	0.037317069	0.072821207	0.002060862	0.031320172	0.031513534	0.086746121	0.0036425	0.090276466	0.043053621	0.100204741	0.010825603	0.026473621	0.043497241	0.057176293	0.021289052	0.000428362	0.016304138	0.129005	116	LACA	1.021647	0.0424061	PF00238
PF00239	0.033283139	0.094649197	0.028640511	0.093406934	0.001625036	0.056447445	0.103901752	0.05504854	0.010007737	0.072963796	0.063802482	0.089710219	0.050651898	0.012374964	0.014619854	0.05034365	0.041060584	5.55e-06	0.022920511	0.104532555	137	unclassifiable	1.005839939	0.376101	PF00239
PF00245	0.107612682	0.030369534	0.051577085	0.085111254	4.89e-05	0.014953528	0.073407143	0.100909359	0.034448134	0.058536006	0.058224927	0.063096851	0.044064985	0.036196618	0.032015743	0.042892945	0.08608309	0.00294105	0.024203032	0.053304344	343	LBCA	1.040241869	0.1443148	CL0088
PF00246	0.042088986	0.056686667	0.068252681	0.05797413	0.000401739	0.027368768	0.079732174	0.084586232	0.040949565	0.103179203	0.086719493	0.03359058	0.014176667	0.027756232	0.081902971	0.044846884	0.065654348	0.000223261	0.008934058	0.07497058	138	LUCA	1.070243295	0.2331525	CL0105
PF00248	0.08003028	0.04847864	0.02393052	0.057233	0.0068286	0.04250776	0.14888132	0.07900412	0.03044828	0.08380832	0.09779144	0.0415246	0.01711836	0.018137	0.04833604	0.0377162	0.03586172	0.00819396	0.02503896	0.06912724	250	LUCA	0.746065391	0.3042915	CL0036
PF00251	0.045486545	0.037188945	0.035366436	0.096176945	0.011039382	0.040315745	0.025076327	0.127549709	0.046744473	0.0243164	0.069148691	0.024237491	0.028608036	0.043573818	0.094520618	0.049248545	0.064854327	0.051243018	0.043486291	0.041814109	275	LBCA	0.886777412	0.2033245	CL0143
PF00252	0.100288559	0.10822161	0.014142797	0.036856525	0.002222966	0.022994746	0.046289915	0.121333898	0.020291864	0.061662034	0.051746102	0.112430339	0.018257458	0.03437339	0.066524237	0.024369915	0.061007458	0.014496441	0.016696356	0.065791525	118	LACA	0.738554035	0.04806205	CL0021
PF00253	0.044538	0.1918616	0.0064302	0.0027718	0.0809924	0.0287436	0.0331676	0.1492432	0.0061142	0.0514202	0.0523354	0.1462174	0.0047588	0.0442886	0.040135	0.0440238	0.007925	0.0004514	0.044549	0.0200316	50	unclassifiable	0.793489268	0.0651689	PF00253
PF00254	0.031603469	0.009112041	0.031308163	0.065257245	6.65e-05	0.027495816	0.143493367	0.132534898	0.031258673	0.057195918	0.046859592	0.069567551	0.010457347	0.042412449	0.051192857	0.032027449	0.089322041	2.65e-06	0.02949602	0.099334898	98	LBCA	0.937778157	0.09235695	CL0487
PF00255	0.066102523	0.036081776	0.037463925	0.055823738	0.028037757	0.075431776	0.074899907	0.102971121	0.009352991	0.03748514	0.093080654	0.028862336	0.009450748	0.074118037	0.055964206	0.035147009	0.048943458	0.009344112	0.056724486	0.064712056	107	post-LBCA	1.133795413	0.195993	CL0172
PF00258	0.075629279	0.019313964	0.02468018	0.109771802	0.018407477	0.029857207	0.13383964	0.10855991	0.006544865	0.043564865	0.121072613	0.040054054	0.003789279	0.037676486	0.031177928	0.056001171	0.041772162	0.008848649	0.045592342	0.043842703	111	LBCA	0.911230278	0.1472975	CL0042
PF00263	0.032985064	0.028614423	0.050720513	0.061965192	0.000175321	0.044455256	0.049635449	0.093234615	0.005108269	0.109082949	0.072218141	0.06090109	0.016013013	0.024362436	0.053441795	0.052613718	0.147872179	5.64e-06	0.006353333	0.090235769	156	LBCA	0.945143841	0.116924	PF00263
PF00264	0.063631691	0.044256618	0.049332647	0.076773971	0.017628235	0.037559632	0.020660882	0.0864375	0.066489485	0.03336875	0.076118235	0.006508088	0.014854706	0.055348603	0.114473824	0.046353824	0.056153456	0.073565588	0.024322941	0.036158603	136	LBCA	0.879569905	0.3405235	CL0205
PF00265	0.064857095	0.058836689	0.017368784	0.081709122	0.041332432	0.027163649	0.057980676	0.091678784	0.007682162	0.089806419	0.074095946	0.062793851	0.02609277	0.054056959	0.043085473	0.030941757	0.045196419	0.000201216	0.026076081	0.099042027	148	LBCA	0.812748815	0.08562535	CL0023
PF00266	0.089580598	0.037392193	0.02617814	0.065967841	0.011754286	0.015318472	0.102924186	0.101763854	0.04153299	0.083028505	0.081875648	0.035814485	0.025474784	0.026131528	0.062355681	0.047341196	0.047117143	0.004726179	0.017995249	0.07572495	301	preLUCA	0.827609207	0.140583	CL0061
PF00267	0.072171301	0.026966626	0.094134593	0.106692805	0.00185252	0.027412602	0.031698455	0.155677764	0.010656789	0.031114837	0.069743293	0.042397602	0.009501951	0.057731463	0.008645	0.054257683	0.044524634	0.013185935	0.090027317	0.05160565	246	Proteobacteria	0.840323924	0.1462006	CL0193
PF00268	0.06018553	0.037720833	0.066050038	0.07239822	0.004502424	0.045118409	0.103328068	0.032403333	0.012974053	0.098073826	0.091825227	0.050398561	0.031430341	0.062076894	0.039363258	0.040775038	0.036978523	0.018788106	0.063514735	0.032090758	264	LBCA	0.790631036	0.134172	CL0044
PF00269	0.069122881	0.022551864	0.04622678	0.051013898	4.22e-05	0.098777458	0.097781186	0.101764576	0.005751017	0.018804915	0.069628475	0.107373051	0.06685339	0.017480847	0.042820847	0.051691186	0.017644407	1.83e-05	0.015848983	0.098801017	59	Terrabacteria	0.753893338	0.1570995	PF00269
PF00270	0.056650438	0.052085474	0.028315036	0.034851095	0.00061219	0.048041241	0.054268613	0.062259927	0.013733723	0.125051533	0.150014453	0.057240292	0.026644307	0.03150292	0.061944453	0.032172336	0.064944526	0.000295036	0.018200073	0.081168905	137	LUCA	0.88504122	0.154506	CL0023
PF00271	0.047682165	0.078540515	0.025272577	0.069903093	0.000207732	0.02917732	0.115332268	0.068772062	0.012679278	0.117759588	0.060948557	0.082457835	0.013783608	0.032640309	0.022387629	0.054767732	0.051308866	3.71e-06	0.000910412	0.11546268	97	preLUCA	0.904153009	0.249413	CL0023
PF00274	0.073031068	0.043959676	0.028724887	0.045068544	0.004073366	0.032881197	0.107864239	0.081058447	0.003817055	0.059451392	0.10214343	0.089680744	0.017295049	0.037621003	0.055074984	0.046211036	0.078577767	0.009731262	0.01669	0.067041748	309	LBCA	0.826683313	0.128753	CL0105
PF00275	0.095345907	0.051774119	0.020968394	0.052481995	0.005643653	0.024794093	0.080806788	0.115868834	0.019048601	0.089946995	0.102907202	0.046640777	0.027244534	0.027186528	0.043688161	0.050473497	0.072772591	3.2e-05	0.006391218	0.065981477	386	LBCA	0.719380961	0.06416245	CL0290
PF00276	0.037570732	0.050132317	0.077667927	0.028817805	2.93e-05	0.030302683	0.08687878	0.050719024	0.005632073	0.089369512	0.037807805	0.219472073	0.028630366	0.024429878	0.014853049	0.022336341	0.071581585	0.012195244	0.000209634	0.111361707	82	LBCA	0.958245582	0.0576516	PF00276
PF00278	0.099210674	0.042336966	0.039794045	0.082502022	0.012633483	0.008071236	0.067526966	0.098760899	0.020453034	0.062698202	0.121634382	0.056481011	0.020979101	0.01152573	0.062388539	0.020209438	0.042207978	7e-05	0.030146067	0.100365393	89	LUCA	0.828169342	0.125189	CL0105
PF00281	0.09438463	0.04812463	0.056914815	0.004749074	5.8e-05	0.022483148	0.074580185	0.092638889	0.000106667	0.088005	0.055574259	0.164228889	0.039529074	0.018555741	0.055572963	0.031370741	0.042487407	5.56e-07	2.59e-06	0.11063	54	CPR	0.800339616	0.05349755	CL0652
PF00282	0.112325424	0.038982509	0.027028303	0.068496605	0.023249041	0.018760443	0.087275978	0.080546458	0.037828413	0.062134465	0.095077232	0.022004686	0.035955387	0.039321919	0.049320332	0.043936384	0.052256384	0.008308266	0.033976753	0.063211181	271	LUCA	0.798117753	0.2050415	CL0061
PF00283	0.046124762	0.074394762	0.007887143	0.023933333	0.00281	0.011273333	0.005894286	0.094480476	0.053303333	0.11953381	0.062634286	0.009676667	0.008480476	0.078341429	0.097039048	0.061848571	0.046624286	0.042221905	0.04085619	0.112639048	21	Terrabacteria	0.587908684	0.145508	PF00283
PF00284	0.077336154	0.076862308	0.025767436	0.075494872	1.26e-05	0.112256923	0.097533846	0.025658974	2.79e-05	0.054145641	0.049098205	0.02593359	0.000374103	0.051694103	0.076993846	0.028062564	0.052292821	2.56e-07	0.102160256	0.068290769	39	Terrabacteria	1.038794622	0.191416	PF00284
PF00285	0.136880882	0.059106639	0.018521176	0.056827143	0.002492479	0.015372647	0.063635084	0.102232017	0.027002647	0.083303782	0.102004076	0.036298866	0.029376597	0.028784286	0.072545924	0.043176597	0.030569286	0.003808445	0.022213697	0.065846513	238	unclassifiable	0.82956088	0.1143315	PF00285
PF00288	0.188861642	0.009378657	0.018406567	0.034868955	0.002429552	0.015754925	0.087059104	0.15031791	0.014016866	0.050801045	0.100613284	0.042015075	0.003796716	0.016074328	0.026708507	0.10252	0.03246806	2.84e-06	0.014526866	0.089376716	67	LUCA	0.703008235	0.09149445	CL0329
PF00289	0.157385727	0.056798545	0.031993818	0.066757	0.032723364	0.003122273	0.073850636	0.072766364	0.018884364	0.130101818	0.036677	0.057932182	0.027285455	0.036345818	0.050604091	0.038365273	0.011242091	1.82e-07	0.036374455	0.060786727	110	unclassifiable	0.814892804	0.09226225	CL0063
PF00290	0.068631184	0.024371469	0.02359351	0.058711796	0.014997796	0.011710041	0.125921714	0.071244449	0.015292286	0.116131878	0.06830102	0.100801469	0.019979347	0.024977143	0.057118816	0.048829918	0.045511551	7.76e-07	0.020600571	0.083269755	245	LUCA	0.904045211	0.07997105	CL0036
PF00291	0.113648363	0.035454678	0.041284854	0.046219883	0.007985731	0.033022515	0.033890058	0.117752749	0.011087719	0.067822047	0.095049064	0.040851462	0.027652982	0.037310292	0.050939006	0.063168246	0.056855731	0.000942982	0.022260585	0.096800409	171	LUCA	0.826766853	0.198897	CL0063
PF00293	0.083459688	0.070284896	0.011364688	0.048529792	0.003772917	0.008372813	0.156754167	0.089965417	0.039535313	0.061070104	0.078932188	0.031040938	0.003167917	0.012614792	0.085638958	0.027527083	0.032723958	0.02084625	0.011555417	0.122835313	96	LUCA	0.956988061	0.244249	CL0261
PF00294	0.117718577	0.063612226	0.019097372	0.074249599	0.006002372	0.020906168	0.092543066	0.092225511	0.023400547	0.050953175	0.085131934	0.036734088	0.022405657	0.034982956	0.057620255	0.03003573	0.049240401	0.003664745	0.006275766	0.113196934	274	LUCA	0.827309166	0.169894	CL0118
PF00295	0.031621709	0.056573618	0.12499995	0.057529095	0.045309899	0.016958291	0.038887136	0.093389146	0.028505025	0.147532362	0.018609548	0.034277739	0.016684271	0.023441156	0.044334925	0.04477794	0.106491809	0.008197789	0.011130402	0.050744121	199	LBCA	0.817592922	0.3122245	CL0268
PF00296	0.110471948	0.072609326	0.006698652	0.055542322	0.005541648	0.028111948	0.126075318	0.071273184	0.026327753	0.054700599	0.082601348	0.024487191	0.025363184	0.034387154	0.06359161	0.041122247	0.033626592	0.022659963	0.019198165	0.09560573	267	LBCA	0.836828724	0.3365055	CL0036
PF00297	0.035013689	0.098945146	0.023662427	0.030096214	0.001400874	0.053904369	0.059894563	0.120129029	0.036538835	0.078101165	0.032747379	0.089039903	0.02328466	0.054133981	0.045515825	0.02650932	0.047307184	0.007933107	0.014303981	0.121535631	103	LACA	0.890579813	0.06745535	CL0105
PF00298	0.117516471	0.027738382	0.058670441	0.034911176	4.41e-07	0.016892353	0.094617794	0.088247059	3.68e-05	0.059547647	0.064242206	0.161801176	0.059108971	3.97e-06	0.058825147	0.031106324	0.058990882	0	0	0.067739853	68	LBCA	0.74162675	0.078432	PF00298
PF00300	0.048672109	0.087480625	0.024554141	0.035035234	0.016696641	0.071871328	0.121124141	0.094470234	0.022440469	0.085691484	0.091760391	0.032424531	0.016244844	0.035986719	0.039150469	0.039791094	0.036499688	0.015624297	0.012660313	0.071815234	128	LUCA	0.882692009	0.1970335	CL0071
PF00301	0.063819787	0	1.94e-05	0.170211702	0.085106383	4.26e-07	0.042563191	0.148917234	0	0.042581064	2.34e-05	0.042553191	0	0.042553191	0.106382979	2.13e-07	0.042553404	0.021276596	0.063829787	0.12760766	47	LBCA	0.717257844	0.2037285	CL0045
PF00302	0.037777487	0.032589267	0.05050267	0.071940314	0.014826178	0.032231309	0.081689005	0.035142932	0.033227539	0.086539372	0.052451885	0.067008325	0.021530314	0.102930524	0.041665969	0.053525707	0.053609895	0.015786335	0.047923037	0.06709644	191	LBCA	0.797332816	0.170613	CL0149
PF00303	0.06759975	0.050125	0.038914313	0.085605375	0.00771575	0.030243	0.038854438	0.081801	0.039656438	0.07788	0.079518875	0.046351375	0.02600275	0.03425425	0.049271438	0.037496125	0.04843	0.027640063	0.056815063	0.075821938	160	LBCA	0.868834919	0.146103	PF00303
PF00305	0.087150983	0.035486301	0.029385202	0.064855925	0.006760405	0.064325087	0.052476185	0.057710983	0.02737237	0.059910607	0.117507023	0.029778757	0.018886301	0.04716185	0.074292254	0.046338844	0.042296329	0.017655491	0.056052977	0.064593584	346	post-LBCA	0.847018739	0.20898155	PF00305
PF00306	0.070409286	0.03744	0.013882778	0.052002698	4.89e-05	0.065525079	0.119277857	0.025001587	0.013132063	0.063415159	0.117323651	0.150188254	0.00864373	0.047484206	0.047314762	0.031241667	0.044941429	0.007939048	0.017314127	0.06747127	126	CPR	0.649279395	0.07616675	PF00306
PF00308	0.091190431	0.080981914	0.048907177	0.065103876	0.000348852	0.040521818	0.083033254	0.05724512	0.021756699	0.057478708	0.10799	0.037960096	0.006093014	0.062522344	0.051881675	0.041284258	0.04402756	1.33e-05	0.03080244	0.070852871	209	LBCA	0.80140988	0.06550205	CL0023
PF00309	0.019210227	0.000558182	0.044744545	0.002355682	1.75e-05	0.227825682	0.132812727	3.18e-05	0.000802727	0.06993	0.179640682	0.0541425	0.04953	0.002556364	0.045475455	0.060812955	0.063521364	4.55e-06	0.021496818	0.024529318	44	post-LBCA	0.559718659	0.07319385	PF00309
PF00310	0.075916889	0.074226321	0.02887121	0.067110963	0.011278099	0.039234667	0.091006494	0.086361407	0.022139778	0.068141704	0.08939121	0.028100864	0.031201333	0.04174242	0.070303827	0.043358099	0.027439877	0.014835531	0.024609531	0.064726519	405	unclassifiable	0.873741636	0.09543085	CL0052
PF00311	0.054887854	0.099383813	0.032328945	0.057418669	0.002429376	0.052960815	0.109651966	0.052782842	0.018590612	0.060280863	0.125159436	0.035831571	0.020752938	0.035113537	0.052419592	0.048865683	0.040527974	0.009562854	0.032498357	0.058549281	834	LBCA	0.840082634	0.09890295	CL0036
PF00312	0.014678	0.1039332	0.0479734	0.045931	0.001116	0.04274	0.06498	0.0380682	0.0514898	0.0612538	0.1880484	0.1224334	0.0118818	0.0061032	0.0478228	0.0377276	0.0170428	0.0004098	0.053915	0.042449	50	unclassifiable	1.08516184	0.0669663	CL0600
PF00313	0.031267031	5.19e-05	0.046783906	0.061593438	3.13e-07	0.077030781	0.080413438	0.156249219	0.019461094	0.031275625	0.015625	0.078184219	3.13e-07	0.09370125	0.06248125	0.028189688	0.096422969	0.015625	0.011913125	0.093730156	64	unclassifiable	0.910187152	0.184182	CL0021
PF00314	0.07629984	0.03033896	0.05856408	0.04625232	0.08117416	0.01146944	0.02336528	0.16155392	0.00190848	0.03837816	0.0220036	0.02438304	0.00809472	0.04232424	0.10795528	0.069132	0.09546344	0.02767736	0.01636376	0.05729672	125	post-LBCA	0.969289156	0.14521155	CL0293
PF00316	0.078715	0.021544121	0.033776374	0.056125055	0.005719835	0.068748462	0.064703077	0.10279511	0.012960165	0.056777308	0.121387802	0.03507033	0.022856264	0.031313626	0.049148077	0.052016209	0.065723077	0.005517363	0.029351044	0.085748077	182	LBCA	0.832130275	0.0971693	CL0171
PF00317	0.075791176	0.057297794	0.035034265	0.059587941	0.000130588	0.039388676	0.042061176	0.059161618	0.0261275	0.017929559	0.127901765	0.054261471	0.076551471	0.071624853	0.067431471	0.030217206	0.0750325	0.016117353	0.049541029	0.018806471	68	LBCA	0.773215151	0.113693	PF00317
PF00318	0.061333692	0.064884439	0.035571308	0.068603458	0.01095	0.042162009	0.078813318	0.070092617	0.018769533	0.089815	0.086035935	0.114249766	0.030569673	0.028049673	0.035665654	0.01001486	0.050586589	0.009345794	0.023221168	0.071262804	214	LACA	0.917115855	0.0409254	CL0067
PF00324	0.165587911	0.03170107	0.014493995	0.00919658	0.005867937	0.006943211	0.01606248	0.078757807	0.00782765	0.127271567	0.111972846	0.016819556	0.044784517	0.077357807	0.052259791	0.032117467	0.025378825	0.018623655	0.030287076	0.126683238	383	LUCA	1.172746923	0.232747	CL0062
PF00325	0.037090345	0.124875862	0.003175172	0.056286897	0.034503793	0.04096	0.107168276	0.069427241	0.000895172	0.044447931	0.18271931	0.067313793	0.017828276	0.030178276	0.006215517	0.105647241	0.025787931	0.000108966	0.000826207	0.04453931	29	LBCA	0.556720325	0.0791799	CL0123
PF00326	0.104547277	0.041389791	0.01934623	0.080023403	0.004672932	0.054075969	0.071984346	0.080027906	0.044973455	0.045592356	0.082429948	0.043220524	0.04099822	0.034889948	0.062995812	0.039562461	0.025042304	0.014383298	0.040541361	0.069297644	191	LUCA	0.925601811	0.261275	CL0028
PF00327	0.046407059	0.070687451	0.059747255	0.037754902	1.96e-05	0.041088039	0.039392353	0.07428451	0.019707451	0.088028039	0.097108431	0.144625882	0.026726863	1.06e-05	0.040361961	0.031317843	0.080831569	0	9.8e-07	0.101894706	51	unclassifiable	0.799444952	0.07470195	PF00327
PF00328	0.110907157	0.051824902	0.044798333	0.058459216	0.003272794	0.034628088	0.059394902	0.069187549	0.021906127	0.047234216	0.117180686	0.034948725	0.026961765	0.048789363	0.060873676	0.057803137	0.043109314	0.01759598	0.048032255	0.043091373	204	post-LBCA	0.933110656	0.13240315	CL0071
PF00329	0.018074151	0.060888113	0.028305472	0.103695755	0.000591038	0.007346415	0.097932453	0.06399566	0.040856698	0.068493774	0.095691321	0.026344811	0.016680094	0.053367453	0.091336132	0.027268868	0.045560943	0.018991981	0.055450566	0.079124528	106	unclassifiable	0.924920036	0.0996018	PF00329
PF00330	0.102113626	0.039364023	0.020392833	0.055042238	0.020703088	0.021576912	0.052162181	0.131497535	0.024355807	0.077832748	0.078132861	0.036825609	0.036232238	0.023949802	0.072544164	0.04910221	0.043606629	0.0049	0.020353201	0.089308725	353	LUCA	0.801123785	0.1012571	PF00330
PF00331	0.057504015	0.052446988	0.046513822	0.087948185	0.004609266	0.032614015	0.074715135	0.07077583	0.035840077	0.072610232	0.06492695	0.053274324	0.022644826	0.064637259	0.070647915	0.031899151	0.034405521	0.033544324	0.034748147	0.053691313	259	LBCA	0.805659718	0.2390535	CL0036
PF00332	0.083839855	0.027914203	0.031683188	0.061349565	0.000512464	0.02052	0.073682464	0.129422464	0.016219275	0.049955507	0.020631304	0.06866913	0.002518841	0.08502971	0.090693188	0.049333043	0.029501159	0.065598406	0.04849087	0.044432609	69	post-LBCA	1.10234012	0.195842	CL0036
PF00333	0.094167538	0.088194462	0.048827846	0.045219538	1.58e-05	0.014371385	0.062808615	0.107733231	0.017353231	0.061721846	0.046268923	0.127120769	7.03e-05	0.044053077	0.030779692	0.022615846	0.017641385	1.54e-07	1.25e-05	0.17102	65	unclassifiable	0.921909656	0.040023	CL0196
PF00334	0.089714254	0.066655746	0.02238694	0.042112313	1.12e-06	0.008931866	0.121120597	0.082063134	0.022406418	0.074307313	0.048881194	0.074030821	0.052888955	0.052545299	0.04480097	0.059797687	0.030653582	0	0.014518955	0.092180821	134	Terrabacteria	1.009214371	0.09164045	PF00334
PF00338	0.024774086	0.119837849	0.025826452	0.061332796	0.000247527	0.027937849	0.080976774	0.032399247	0.021784086	0.119625806	0.075534194	0.079706237	0.042948387	3.09e-05	0.057788925	0.036441828	0.040233871	0.032257742	0.010739247	0.109570323	93	LACA	0.802004079	0.0363576	PF00338
PF00342	0.076564583	0.037190417	0.051931194	0.04181	0.004400111	0.040758583	0.051242361	0.089613917	0.033192083	0.065781722	0.122881694	0.035604972	0.027090889	0.055915194	0.049120611	0.05158325	0.054581806	0.019863139	0.023678972	0.067190972	360	LBCA	0.857069978	0.118827	CL0067
PF00343	0.073529932	0.046817627	0.063716441	0.047142847	0.006852644	0.026807492	0.070580102	0.055147458	0.035822407	0.099172441	0.104772441	0.065660237	0.023151085	0.044256271	0.043244	0.035544814	0.048848712	0.015426441	0.034501559	0.059002407	295	unclassifiable	0.831119476	0.113424	CL0113
PF00344	0.075452574	0.032762178	0.01231297	0.02068703	0.001972079	0.031829901	0.029405446	0.092272079	0.006748663	0.141436238	0.157675248	0.031615248	0.022637426	0.054343168	0.045193515	0.050835594	0.049180248	0.011691782	0.045428069	0.086517277	202	unclassifiable	1.200968819	0.0369162	CL0376
PF00345	0.022217768	0.075627589	0.015618482	0.074256071	9.68e-05	0.066008304	0.067765179	0.051564107	0.000905804	0.071885625	0.086303036	0.01133875	0.015331518	0.0372375	0.138630089	0.054110446	0.099385893	0.00893	0.009518125	0.093267321	112	post-LBCA	1.025052153	0.273152	CL0159
PF00346	0.052541674	0.081992704	0.026657296	0.080086223	0.012522403	0.013808283	0.085599313	0.070193176	0.013335107	0.085183391	0.057380773	0.056341159	0.050266738	0.038003648	0.067081288	0.038591502	0.038023948	0.007833262	0.026491974	0.098062918	233	LUCA	0.81918596	0.08806115	PF00346
PF00347	0.043397222	0.039749028	0.078575	0.036457083	0.000328472	0.028194444	0.049608611	0.106737639	0.013924722	0.064833056	0.050212083	0.073205417	0.042147361	2.94e-05	0.055590972	0.054435972	0.138532778	0	1.39e-07	0.124037778	72	LUCA	0.830462359	0.068736	PF00347
PF00348	0.123627336	0.056392838	0.018649476	0.074378777	0.013219738	0.024527555	0.131187991	0.070532096	0.01994262	0.085376376	0.105525153	0.052013188	0.031843799	0.021092052	0.035809083	0.017581441	0.032953843	8.43e-06	0.020246157	0.065090262	229	LBCA	0.857450974	0.05666535	CL0613
PF00349	0.071105074	0.029241838	0.034633529	0.055588529	0.010118235	0.027536912	0.073710515	0.101605368	0.003118603	0.064161691	0.124279632	0.051652941	0.02376375	0.0395825	0.079808015	0.050031397	0.052080809	0.007442059	0.018011544	0.082523824	136	unclassifiable	0.733206269	0.08408575	CL0108
PF00350	0.054021241	0.031842759	0.028355379	0.038583862	0.000452759	0.038441379	0.124163379	0.056902069	0.028535793	0.089716138	0.080710345	0.064453448	0.013672483	0.045665517	0.062112345	0.041307655	0.078282621	2.21e-06	0.020896345	0.101878552	145	unclassifiable	0.956405265	0.1305125	CL0023
PF00351	0.049371429	0.058609143	0.022720667	0.079335095	0.005388952	0.040530333	0.097142048	0.057859381	0.028740905	0.067839667	0.118766619	0.023596952	0.016584619	0.06742681	0.083059952	0.028131429	0.047679952	0.014555429	0.048307381	0.044349571	210	LBCA	0.671468379	0.1033641	PF00351
PF00352	0.066940526	0.049708947	0.03041	0.042591447	0.001825921	0.029251974	0.098343684	0.054204211	0.002306053	0.099121053	0.128035395	0.111670789	0.017151053	0.031012895	0.042246974	0.049824737	0.048147105	6.58e-05	0.026226316	0.070910526	76	Euryarchaeota	0.945646547	0.05291985	CL0407
PF00353	0.056485588	2.68e-05	0.176449412	0.117787647	3.35e-05	2.68e-05	3.41e-05	0.344262353	6.56e-05	0.088185294	4.79e-05	3.09e-05	2.47e-05	2.18e-05	1.56e-05	0.063333824	0.123622059	2.06e-06	0.029358235	0.000180294	34	unclassifiable	0.830190066	0.6271135	CL0592
PF00355	0.04485859	0.032311667	0.025564872	0.073329615	0.052230641	0.028471026	0.064916282	0.103947949	0.033935769	0.070126667	0.047528846	0.049226282	0.02567641	0.038416026	0.071356795	0.052717564	0.096168333	1.28e-07	0.012883077	0.076330641	78	LUCA	0.875177497	0.1939975	CL0516
PF00356	0.045505217	0.065231522	0.07375587	0.023799783	2.39e-06	0.021415	0.065502609	0.045290217	9.57e-06	0.044932609	0.063806739	0.086762174	0.023135435	2.39e-06	0.065205435	0.116966304	0.065561304	0	0.02173913	0.171373913	46	LBCA	0.55459024	0.532831	CL0123
PF00358	0.040507724	0.000487724	0.028493577	0.084873089	0.000250976	0.017857398	0.079861301	0.100083252	0.016353496	0.125136911	0.060331951	0.07877187	0.017698699	0.03751748	0.073170488	0.016759187	0.088397154	1.3e-06	0.000493089	0.132950081	123	post-LBCA	0.726493229	0.210685	CL0105
PF00359	0.093859051	0.045910365	0.012209416	0.07713781	0.003685547	0.014378102	0.105150803	0.063848321	0.027526715	0.075212263	0.145859489	0.081801971	0.020708029	0.054200803	0.038722409	0.048751168	0.022418467	2.41e-06	0.001411533	0.067202263	137	LBCA	0.965346404	0.1498425	CL0340
PF00360	0.076630909	0.051396515	0.032718182	0.079225682	0.00611697	0.057980758	0.100359697	0.066791818	0.005136818	0.050336667	0.142656667	0.036907045	0.011999848	0.045216894	0.06078697	0.041057348	0.032885227	0.033482803	0.015778106	0.052532424	132	LBCA	0.911204322	0.12657625	CL0161
PF00361	0.128669772	0.02882057	0.007923004	0.023111749	0.000726312	0.010745095	0.024833992	0.088493726	0.023052624	0.11020365	0.144993688	0.026107567	0.05068692	0.080931977	0.0456873	0.045139734	0.043866654	0.02225673	0.031564373	0.06218057	263	LUCA	1.014769773	0.145311	CL0425
PF00364	0.042775909	0.002214091	0.001148182	0.078745303	9.91e-05	0.011010455	0.088155	0.092586061	0.00146697	0.097225	0.070437121	0.134353485	0.017168636	0.000279091	0.067657424	0.020799848	0.075640455	0.000542576	1.32e-05	0.197679394	66	preLUCA	0.766804451	0.12202	CL0105
PF00365	0.10379298	0.06341298	0.029491176	0.060629529	0.011189647	0.011231686	0.056692078	0.12722549	0.023678824	0.087404353	0.084278745	0.041482431	0.018568627	0.029219922	0.046543843	0.031046588	0.056158431	0.004059451	0.020046784	0.093843059	255	LBCA	0.850785417	0.10541085	CL0240
PF00366	0.030335909	0.079777424	0.015191818	0.075779091	0.015151818	0.000112879	0.075766818	0.045563636	0.030309848	0.045610606	0.045458333	0.163916818	0.030327273	0.015151364	0.030304545	0.030369697	0.10428803	0.015151515	0.015151818	0.136279394	66	LBCA	0.996592575	0.06142505	CL0021
PF00367	0.000728788	0.061300303	0.125970303	0.034509394	0.030328485	0.002011212	0.107277273	0.061508182	0.00061	0.112160909	0.090749697	0.128604242	0.031272424	0.030008182	0.000368182	0.062401515	0.04927303	1.52e-06	0.001196667	0.069717273	33	post-LBCA	0.693647877	0.329765	PF00367
PF00368	0.156285472	0.040886969	0.05439189	0.032017362	0.012362559	0.028727087	0.04442815	0.104482598	0.016902008	0.078647362	0.103707165	0.032435472	0.030655079	0.02720126	0.033017008	0.045965709	0.058253425	0.003584567	0.015011339	0.081035984	254	LUCA	0.785568731	0.09263155	PF00368
PF00370	0.077630684	0.038131154	0.016416667	0.07315359	0.013683718	0.032889957	0.092708333	0.085391581	0.018334188	0.074692607	0.081175513	0.042057137	0.021033205	0.019173761	0.072640726	0.047866111	0.061977906	0.025793761	0.026946111	0.078298974	234	LUCA	0.830317209	0.285219	CL0108
PF00374	0.125845	0.071958378	0.016311351	0.040540405	0.027481622	0.026934189	0.059603243	0.058820676	0.068905	0.087206892	0.097101216	0.026975811	0.024465811	0.052675135	0.061991216	0.051185541	0.022986622	0.000102568	0.015883919	0.063021892	74	preLUCA	0.761337416	0.1675325	PF00374
PF00375	0.099047594	0.011457375	0.032003594	0.022969469	0.010378656	0.008982656	0.018742656	0.078656125	0.005132875	0.14662075	0.152236969	0.03575475	0.046122344	0.0684095	0.054624594	0.039992813	0.049018969	0.006922625	0.019086656	0.093835563	320	LBCA	1.045341549	0.1615315	PF00375
PF00376	0.053048919	0.096962973	0.000296486	0.000767027	3.32e-05	0.038482973	0.104744595	0.108189459	0.000264865	0.058481892	0.108837838	0.075404595	0.001037027	0.018628649	0.080503243	0.052647027	0.058733243	7.57e-06	0.089532703	0.053388919	37	LBCA	0.939354096	0.3186045	CL0123
PF00378	0.126673607	0.039675205	0.049334385	0.044069467	0.011293607	0.027426557	0.137617541	0.087975902	0.005616066	0.083659262	0.088977172	0.078646352	0.036699262	0.034459057	0.042945451	0.019242787	0.02743168	1.03e-05	0.000489713	0.057752459	244	LBCA	0.796911363	0.3291895	CL0127
PF00380	0.098657946	0.133582054	0.025939821	0.047927411	0.000460536	0.024556429	0.066314196	0.092295446	0.001630089	0.0663575	0.090923214	0.106287054	0.019711964	0.018345	0.061062946	0.021689732	0.031546607	0.000304643	0.017737768	0.074667054	112	unclassifiable	0.852998246	0.04809925	CL0329
PF00381	0.132903	0.029679625	0.02548725	0.036188625	1.36e-05	0.037409375	0.1257465	0.0771755	0.013070125	0.091099	0.064135125	0.088073	0.0606365	0.024984	0.024992	0.053390875	0.062866625	1.25e-07	1.45e-05	0.052129875	80	LBCA	1.052990008	0.124557	PF00381
PF00382	0.158605256	0.110688333	0.042527692	0.010171282	0.002786667	0.031192564	0.066747051	0.061018205	0.004777051	0.08367141	0.112070897	0.070522564	0.011034615	0.012926538	0.027971667	0.038200256	0.007061026	2.49e-05	0.037810897	0.110185	78	LACA	0.565768782	0.0732433	CL0065
PF00383	0.163002464	0.040533333	0.025504493	0.043507826	0.03195	0.044095652	0.070195217	0.10601029	0.061498551	0.078548986	0.050319275	0.031582899	0.010048696	0.013947246	0.037475652	0.017905072	0.032976087	0.002155507	0.019590725	0.11915	69	LUCA	0.936360146	0.1523985	CL0109
PF00384	0.112449922	0.059688828	0.037546016	0.053820833	0.00731763	0.032491406	0.099870964	0.079232161	0.028367552	0.066146068	0.087642083	0.042186328	0.024139661	0.025986719	0.05816888	0.032077786	0.052357214	0.008825755	0.015468073	0.076213359	384	LUCA	0.929215316	0.2189485	PF00384
PF00388	0.020060283	0.053911132	0.088329434	0.071521415	0.000523868	0.041645566	0.064153302	0.051206604	0.030869528	0.090999811	0.096944906	0.054687075	0.020791981	0.070702075	0.035113019	0.045637736	0.070202925	0.011579057	0.036834906	0.044283491	106	LBCA	0.912333314	0.241816	CL0036
PF00389	0.106020267	0.052546533	0.027437867	0.049157867	0.0033813	0.0178246	0.117846267	0.072723333	0.030557533	0.0841344	0.097842167	0.0570536	0.032403533	0.019873533	0.0586976	0.021918767	0.0546431	0.003336367	0.007789467	0.0848087	300	LUCA	0.779481933	0.1435485	CL0063
PF00390	0.072359545	0.026319924	0.027190455	0.066386515	0.015221591	0.005005833	0.081492576	0.089495985	0.005223182	0.08911197	0.09639	0.098536742	0.011580455	0.045538485	0.083237197	0.042764394	0.028126439	3.33e-06	0.030450227	0.085560909	132	LBCA	0.700892843	0.11072	CL0603
PF00391	0.096083889	0.027148333	0.013937917	0.082640556	0.008305556	0.014030694	0.041993889	0.125010417	0.013901111	0.070775694	0.046412917	0.083672361	0.042885417	0.0118225	0.041680278	0.041667361	0.097885417	0.013622917	7.08e-06	0.12651	72	LUCA	0.773904623	0.08912	CL0364
PF00392	0.064883968	0.108186667	0.000285873	0.024953968	2.89e-05	0.147445238	0.119903333	0.095289683	0.000206032	0.03617873	0.095275397	0.040066032	0.000463333	0.031625079	0.031849683	0.048371111	0.061672222	1.9e-06	0.031867302	0.061441429	63	LBCA	0.607374237	0.4652845	CL0123
PF00393	0.114122688	0.054517455	0.035245269	0.06421509	0.007334946	0.040861685	0.067216452	0.065492366	0.016613799	0.065866237	0.096980645	0.066729606	0.017870573	0.039207993	0.049303728	0.05187172	0.030310753	0.021520932	0.040563907	0.054150968	279	LBCA	0.805943821	0.1380295	CL0106
PF00394	0.081611633	0.077666633	0.03495949	0.069151633	0.000651122	0.037113367	0.021726122	0.080844592	0.014566327	0.065585204	0.090192551	0.024131531	0.022141224	0.022763265	0.110065204	0.035945408	0.052791531	0.01078898	0.026191327	0.121107755	98	LBCA	0.866055616	0.255396	CL0026
PF00395	0.071654419	0.042874884	0.070783023	0.073827209	3.6e-05	0.017964884	0.078469767	0.112551163	0.023672093	0.115471628	0.023287674	0.050264419	4.47e-05	0.069909302	0.025507209	0.081368372	0.048839535	0.023258372	0.046174419	0.024036047	43	LBCA	0.709753339	0.3537285	PF00395
PF00398	0.059385561	0.091393972	0.027254393	0.062574439	0.000574112	0.02851972	0.068633785	0.044794626	0.026873178	0.065169439	0.10751257	0.089416449	0.016703178	0.045526776	0.080479673	0.042309486	0.029742383	6.36e-06	0.023067617	0.090059626	214	LUCA	0.786692897	0.0625966	CL0063
PF00400	0.032044242	0.06180697	0.000886061	0.120134545	1.7e-05	0.000105152	0.000996061	0.151628788	0.030352424	0.002122424	0.075928485	0.000241818	0.012633939	0.030281212	0.060609394	0.090543939	0.149286364	0.030305152	9.7e-06	0.150061212	33	LUCA	0.77639282	0.4390975	CL0186
PF00401	0.235204419	0.221183023	9.95e-05	0.055362791	4.74e-05	0.021213953	0.206246744	2.12e-05	0.000209767	0.028529767	0.083970698	0.03435	0.026763953	0.001292326	2.72e-05	0.019089302	0.003599767	1.12e-05	9.98e-05	0.062672326	43	post-LBCA	0.781830087	0.116263	CL0753
PF00403	0.13579377	0.016552295	0.057453279	0.051983115	0.032792459	0.005631803	0.129282459	0.049216393	4.26e-05	0.067471967	0.073781311	0.101334098	0.018971311	0.001707213	0.016401967	0.04273082	0.082757377	0	0.032786721	0.083304262	61	unclassifiable	0.616889323	0.1741585	CL0704
PF00404	0.0924644	0.0039978	0.0826684	0.1599052	0.0003348	0.0012906	0.0001838	0.1200084	0.0194364	0.1163496	0.043393	0.0300088	0.0212082	0.0036428	0.000255	0.0790314	0.0691328	6e-07	0.0171978	0.1394882	50	LBCA	0.941497541	0.163	CL0220
PF00406	0.025646354	0.051026022	0.025662376	0.07765337	0.027717238	0.037768508	0.080992431	0.098725414	0.017565967	0.075594807	0.090921492	0.127589945	0.013772762	0.018363702	0.065753204	0.02658116	0.037319116	6.91e-06	0.039099834	0.062235083	181	LBCA	0.926474632	0.0977725	CL0023
PF00408	0.032805357	0.078709643	0.016815536	0.067087321	0.017228929	0.010934464	0.131374643	0.0623275	0.0020525	0.045775893	0.138870357	0.049111786	0.002500536	0.050805179	0.071013929	0.049769286	0.046197321	0.01792	0.01890125	0.089798214	56	LBCA	0.9406361	0.0877668	PF00408
PF00410	0.073277398	0.07238439	0.023102439	0.062163496	0.008133984	0.01941626	0.060149919	0.114240976	0.008137561	0.135034228	0.081060569	0.093957561	0.024501138	7.2e-05	0.032523252	0.032958537	0.04906122	0.008130244	0.040637073	0.061056098	123	post-LBCA	0.77233452	0.05138735	PF00410
PF00411	0.154124727	0.065011818	0.022216	0.033723182	0.001700455	0.024875273	0.069726	0.129848727	0.027398	0.078948909	0.027610545	0.054624909	0.019045364	0.011175091	0.045685364	0.072373636	0.066994182	1.45e-06	0.018128455	0.076784	110	unclassifiable	1.031196526	0.0493296	CL0267
PF00413	0.110836835	0.022542025	0.071046329	0.091414051	0.000418481	0.037564557	0.047852025	0.054584177	0.053615443	0.08631481	0.077836962	0.013611646	0.013907215	0.025875443	0.034866329	0.131373038	0.028536709	0.012700506	0.045145063	0.039955316	79	LUCA	0.82519893	0.213301	CL0126
PF00415	0.104315833	0.020754583	0.086949167	0.024822917	1.48e-05	0.041685625	1.52e-05	0.145959375	0.028861875	0.02087625	0.083331042	1.42e-05	8.96e-06	0.000216042	0.020849792	0.156622292	0.106214583	0.041667083	0.012681667	0.104137083	48	LBCA	0.900646284	0.5231635	CL0186
PF00416	0.049022952	0.120811143	0.03827381	0.058606476	0.009446667	0.019195714	0.080656381	0.114222667	0.023522381	0.123677429	0.070892	0.102021048	0.030555524	4.27e-05	0.015929333	0.037616476	0.057227714	1.62e-06	0.020234	0.028041238	105	LACA	0.675295659	0.04056895	CL0303
PF00419	0.097697986	0.008710972	0.068405208	0.025970278	0.014170903	0.025068125	0.004474444	0.118848681	0.005002708	0.049443611	0.0503325	0.013280069	0.002165625	0.046648125	0.049034167	0.133760486	0.201931181	7.99e-06	0.014444167	0.070598264	144	Proteobacteria	0.835381073	0.294303	CL0204
PF00420	0.083412471	0.036527176	0.034413765	0.023884353	0.017242353	0.012109529	0.022724	0.092955412	0.014349647	0.150983765	0.169241647	0.024914	0.026217176	0.036621882	2.35e-06	0.034311882	0.047282235	3.18e-06	0.064973529	0.107824706	85	LUCA	1.192420751	0.0846481	PF00420
PF00421	0.091980788	0.05319436	0.0243833	0.040491995	0.003187291	0.023497783	0.045281084	0.117537709	0.035904754	0.050097094	0.091412906	0.023062635	0.027544532	0.090471773	0.063054901	0.043677611	0.038119089	0.031438522	0.03167766	0.073982734	406	Terrabacteria	0.970148904	0.2266999	PF00421
PF00425	0.077029124	0.079841673	0.026551434	0.060151235	0.00471506	0.026383347	0.099673227	0.087803187	0.016017251	0.05433502	0.067021394	0.047354024	0.037302789	0.046022789	0.057941912	0.041871275	0.038924343	2.79e-07	0.032016853	0.099041952	251	LBCA	0.859287751	0.0808608	PF00425
PF00427	0.064348761	0.092772035	0.055159204	0.058582832	0.008511593	0.054791239	0.091328319	0.050841239	0.017011947	0.06813646	0.072850531	0.045518938	0.006019912	0.065857257	0.023923805	0.078843451	0.030673451	0.011937522	0.053499823	0.049390088	113	Terrabacteria	0.697138693	0.3542465	PF00427
PF00428	0.336099444	0.011138111	0.001723444	0.023401667	5.67e-06	0.000346333	0.276348556	0.045502889	6e-06	0.034698556	0.055561111	0.044648667	0.000129333	0.011111111	0.036435222	0.022726111	0.012440889	0	0	0.087673667	90	LACA	1.199382114	0.0762943	PF00428
PF00430	0.122016	0.048862154	0.010179923	0.014562385	3.31e-06	0.090111769	0.263723385	1.98e-05	0.000159308	0.112131	0.078346846	0.127735462	0.040413923	0.023185385	0.007695	0.017824846	0.000384692	0.010350154	0.012569692	0.019721154	130	LBCA	1.436694189	0.07489535	CL0255
PF00431	0.055166067	0.012561573	0.072700449	0.048078202	0.013174607	0.022447303	0.027955393	0.116147303	0.007457978	0.060033034	0.038124157	0.004903708	0.011517416	0.053077865	0.044109663	0.137476629	0.193297865	0.012247303	0.050951685	0.018567978	89	unclassifiable	1.083028474	0.1467865	CL0164
PF00432	0.046666957	1.52e-05	0.043553478	0.130401739	6.52e-06	0.086956087	4.65e-05	0.130434783	0.041605652	0.009155652	0.086544348	0.043464348	0.000201304	1.17e-05	0.043478261	0.126935217	0.000275217	0.086956522	0.045272174	0.078015652	23	LBCA	1.063955277	0.2801835	CL0059
PF00436	0.053594615	0.077839231	0.047502404	0.049693558	0.011482212	0.065200673	0.090005673	0.08225625	0.009842212	0.061322692	0.058856827	0.077969038	0.013011635	0.023990481	0.019270481	0.041410096	0.0827125	0.033662308	0.038462019	0.061907404	104	LBCA	1.13929672	0.1323865	CL0021
PF00437	0.090692255	0.085298894	0.031762383	0.059880723	0.004356383	0.031803021	0.06614434	0.068638383	0.027629404	0.084907106	0.107095277	0.016208809	0.039232638	0.010859234	0.052413021	0.055599021	0.073723319	0.004276851	0.003274809	0.086201574	235	LUCA	0.811504785	0.08544075	CL0023
PF00438	0.091238163	0.032249082	0.013558673	0.101779082	0.038194592	0.041755918	0.07312398	0.051068878	0.010431531	0.102056735	0.057028163	0.034990102	0.004443571	0.020957245	0.030630918	0.052330816	0.102190714	2.04e-07	0.040783469	0.101186531	98	LUCA	0.786189674	0.109745	PF00438
PF00440	0.130366739	0.012972609	0.000134565	0.022258261	6.52e-07	0.022875435	0.151875217	0.065218478	0.06538913	0.089653261	0.064842391	0.093874783	0.019187174	0.070551739	0.021739348	0.065712174	0.021394783	0	0.016431957	0.065518043	46	unclassifiable	0.613953928	0.4550035	CL0123
PF00441	0.169290612	0.083350748	0.000773537	0.052143469	0.000393265	0.066081361	0.081610544	0.071050884	0.007515102	0.085247347	0.055285986	0.056857687	0.062782653	0.042731497	0.020411224	0.01647551	0.033180816	0.006752993	0.049593061	0.038468027	147	LUCA	0.757102401	0.282177	CL0087
PF00444	0.027018649	0.186564595	0.052977838	0.001088649	0.081076486	0.054307297	0.026968378	0.054081081	0.02712973	0.058875405	8.7e-05	0.186668649	0.02703973	2.7e-06	0.027037297	0.031421622	0.000409459	0	0.027025946	0.130215946	37	LBCA	1.087490722	0.1100473	PF00444
PF00445	0.06700457	0.043993179	0.018959603	0.049471325	0.04021947	0.055987351	0.068819139	0.07571596	0.029424172	0.036188808	0.078900199	0.04792457	0.018075563	0.050607881	0.100849338	0.058249404	0.044321722	0.02329702	0.049487351	0.042500331	151	post-LBCA	1.005244755	0.1274455	PF00445
PF00448	0.124230851	0.039110213	0.015042394	0.08204383	0.001249415	0.035173298	0.053668723	0.099899521	0.028604096	0.073890691	0.088772872	0.081285106	0.015888883	0.03321234	0.035418298	0.010623085	0.064045532	0.001468245	0.014014894	0.102353936	188	LUCA	0.987521546	0.02994365	CL0023
PF00449	0.067459407	0.034147034	0.032806017	0.102777797	0.008466271	0.01536661	0.042780847	0.144040508	0.00835839	0.140133305	0.033918559	0.085570593	0.033916864	0.015013051	0.016957966	0.029909915	0.080371695	0.008474831	0.027479915	0.072048898	118	LBCA	0.862955887	0.1678955	CL0036
PF00450	0.105643168	0.067694224	0.03355441	0.066275093	0.000172484	0.015488571	0.040043665	0.112018012	0.012418882	0.043026708	0.092079876	0.039357888	0.00369354	0.06788118	0.076852236	0.052915776	0.03744087	0.018655963	0.037936149	0.076847267	161	post-LBCA	1.016170272	0.1143011	CL0028
PF00453	0.124125472	0.145761321	0.038958585	0.046980755	0.009427642	0.023061981	0.044383208	0.059158868	0.025032075	0.042051038	0.093491038	0.128024717	0.010230094	0.032945094	0.009451415	0.039376698	0.022944717	0.009434906	0.042537075	0.052619717	106	post-LBCA	0.802549037	0.07829395	PF00453
PF00455	0.107196752	0.039796178	0.050299045	0.058598025	0.006429427	0.041522293	0.077066497	0.062920892	0.027744395	0.094390127	0.103319427	0.061354459	0.03909051	0.023364204	0.032572229	0.034788535	0.089669108	2.23e-05	0.00045758	0.049393312	157	LBCA	0.730038723	0.29141	CL0063
PF00456	0.081444774	0.031746049	0.032698601	0.074496214	0.01045679	0.040611193	0.066147366	0.101143992	0.049274815	0.051991893	0.092480206	0.054096872	0.033729053	0.037868189	0.053964691	0.04657321	0.030961852	0.01252144	0.021376132	0.076413457	243	LUCA	0.854096481	0.1240205	CL0254
PF00457	0.037768721	0.037837558	0.107319651	0.0242175	0.001233663	0.02698686	0.017257035	0.143897558	0.00727157	0.028016802	0.031370349	0.023245756	0.01935936	0.030198023	0.028940407	0.115124826	0.117653953	0.047584128	0.090990465	0.063720407	172	LBCA	0.87351274	0.1934795	CL0004
PF00459	0.092983937	0.054479729	0.032894661	0.078966561	0.009163213	0.013205158	0.090729502	0.094709502	0.032688688	0.074499819	0.084510045	0.048947828	0.023498869	0.037172851	0.032930724	0.05039457	0.037773846	0.009079819	0.01824009	0.083128688	221	LUCA	0.825399819	0.1002618	CL0171
PF00460	0.160559677	0.031537097	0.146066774	0.034119355	6.45e-06	0.067459355	0.007354516	0.065562903	0.000319677	0.06438129	0.033789677	0.034450968	0.063342581	7.29e-05	6.77e-06	0.030559032	0.131721613	3.23e-07	0.064257419	0.064428387	31	LBCA	0.638562364	0.170824	PF00460
PF00462	0.017340167	0.054456833	0.001096833	0.071645167	0.033353333	0.071360833	0.117993333	0.066727833	0.000308667	0.097835167	0.019550833	0.093788333	0.032736167	0.037271	0.066436	0.045684833	0.055151	0.001113167	0.0583895	0.057755333	60	LBCA	0.875116289	0.1066565	CL0172
PF00463	0.144853448	0.05012069	0.034629483	0.080126724	0.010228103	0.039827586	0.076184828	0.132717241	0.027042241	0.023641034	0.081915517	0.035182414	0.007132759	0.030725	0.048690862	0.043918621	0.031348966	0.036654483	0.038794483	0.026264828	58	Proteobacteria	0.712244684	0.137712	CL0036
PF00464	0.10282827	0.043055351	0.047457865	0.051095919	0.013673324	0.027109027	0.070416676	0.090649514	0.031352351	0.067458	0.06896473	0.066508541	0.036824459	0.032136676	0.050052351	0.038182486	0.042852514	0.000270514	0.040527081	0.078582324	370	LUCA	0.816727376	0.08739685	CL0061
PF00465	0.140596619	0.034787955	0.033950199	0.061758864	0.002528494	0.012269602	0.088974517	0.083564205	0.02453804	0.079268949	0.090790256	0.033862813	0.040902813	0.02049679	0.074365597	0.035316023	0.054844347	1.79e-05	0.011001392	0.076158068	352	LUCA	0.775185555	0.2930995	CL0224
PF00466	0.084451064	0.043945	0.046632872	0.01823	0.000114574	0.042111383	0.140849468	0.053774894	0.000141383	0.089417979	0.105222872	0.152274894	0.037620957	0.021853298	0.049993723	0.01305266	0.031940213	0.010613404	0.010679255	0.047076702	94	LUCA	0.661666382	0.03515665	PF00466
PF00467	0.060818438	0.086705625	0.00075625	0.063310313	0.000173125	0.004802813	0.135540313	0.109402188	0.000447188	0.10187375	0.01334	0.088890313	0.022283438	0.031355625	0.031475313	0.012220625	0.068704375	1.5e-05	5.38e-05	0.167829375	32	LACA	1.168642257	0.105925	CL0010
PF00468	0.045417955	0.258994318	0.042140682	0.0005825	9.09e-07	0.045542955	1.59e-05	0.068192273	0.022738409	4.09e-06	0.045449545	0.2186275	0.0454625	0.022727273	0.0227275	0.002296136	0.090784091	0	0.022727273	0.045567727	44	LBCA	0.962847599	0.1236585	PF00468
PF00471	0.00773234	0.085682979	0.060508723	0.022344043	0.03845766	0.002646383	0.124364043	0.023394894	0.022669574	0.029796809	0.090669149	0.170552128	0.002518723	0.021544255	0.04335383	0.040612128	0.123084468	0.000154894	0.04264	0.047270851	47	LBCA	1.03274978	0.109009	CL0167
PF00472	0.040760723	0.162331325	0.042305663	0.031098072	0.012621807	0.084597831	0.093343133	0.052236265	0.020650361	0.051034819	0.062665301	0.087680482	0.018585422	0.019230723	0.032462651	0.067380602	0.033152289	0.004087711	0.00981241	0.073959398	83	LBCA	0.95366551	0.06938765	CL0337
PF00474	0.137622177	0.041001694	0.00583828	0.026433656	0.000520833	0.013545457	0.009394435	0.078305134	0.004813817	0.143303495	0.137838602	0.022783737	0.056396156	0.069998172	0.045300995	0.033452527	0.030217634	0.01684621	0.027069274	0.099313817	372	LBCA	1.06741214	0.2472895	CL0062
PF00475	0.118538264	0.049641667	0.021616597	0.081864583	0.003817014	0.029278125	0.0579775	0.083975139	0.071890208	0.038527292	0.086296181	0.064835694	0.033561528	0.071561319	0.024226319	0.018486111	0.040066944	9.03e-07	0.023186667	0.080649236	144	unclassifiable	0.680277168	0.0966318	CL0329
PF00476	0.081029625	0.073955496	0.035463458	0.036375791	3.29e-05	0.040097721	0.131367828	0.061886461	0.024502735	0.07684059	0.09652941	0.053061233	0.025663056	0.035869357	0.050849625	0.041319544	0.04122252	0.00287555	0.026941796	0.064112064	373	unclassifiable	0.820853265	0.0752381	PF00476
PF00478	0.123612966	0.044833759	0.018329379	0.056478414	0.012504034	0.018942862	0.034204	0.12433231	0.018253	0.089178276	0.082802517	0.034074517	0.036634621	0.026519414	0.048550931	0.046826931	0.051983793	0.002212724	0.01775669	0.111967655	290	LUCA	0.784864417	0.0543743	CL0036
PF00479	0.071073855	0.103486536	0.026310391	0.083327039	0.002070168	0.039193575	0.119472011	0.076916145	0.03606257	0.048435587	0.112847263	0.028070447	0.005732626	0.053665419	0.047071341	0.023632123	0.022294916	0.011728659	0.035336313	0.053270447	179	LBCA	0.711748722	0.112241	CL0063
PF00480	0.127595336	0.058601166	0.032347491	0.057369965	0.017151837	0.023828339	0.081407703	0.151212191	0.020701307	0.101826996	0.076276502	0.019950035	0.021556572	0.018239611	0.05378159	0.006915336	0.027567845	0.006490707	0.008572968	0.088603322	283	LBCA	0.811649005	0.1840255	CL0108
PF00481	0.125981316	0.045800132	0.035106447	0.124436382	0.008764408	0.026467961	0.073889539	0.103526579	0.030862632	0.056460461	0.106004934	0.022450855	0.012387697	0.024006776	0.029348487	0.03194875	0.044150789	0.006974474	0.010362829	0.081063092	152	LBCA	0.818006056	0.0986419	CL0238
PF00482	0.087352982	0.073403158	0.007454561	0.024087456	0.000619386	0.024224561	0.066609298	0.061404649	0.010850351	0.085344298	0.135684474	0.033769649	0.069566491	0.041906667	0.035430702	0.070206754	0.037650263	0.000863509	0.041317018	0.092249474	114	LACA	1.119612163	0.06208785	PF00482
PF00483	0.067169163	0.030901145	0.034330132	0.086125154	0.00026207	0.01829815	0.106703656	0.090114978	0.017175639	0.106977137	0.078725419	0.068118194	0.015035595	0.029015595	0.072221013	0.026524846	0.041249868	0.005221013	0.037436916	0.068390485	227	LUCA	0.828380991	0.136432	CL0110
PF00484	0.066154874	0.03902916	0.048345714	0.058208571	0.024293866	0.023641849	0.078793361	0.105514706	0.03995605	0.079783445	0.093090084	0.032774454	0.011420756	0.020256975	0.043561933	0.040631849	0.031215042	0.015414706	0.025993866	0.121917311	119	LUCA	0.824037239	0.1650235	PF00484
PF00485	0.058738346	0.07043	0.016125789	0.092577744	0.000621504	0.016099398	0.070221805	0.085157143	0.042432406	0.092296767	0.107789023	0.035386015	0.017241203	0.034770752	0.083710902	0.039527669	0.031862857	0.00344203	0.031446692	0.070118346	133	LBCA	0.929798401	0.1274605	CL0023
PF00486	0.0358184	0.097720933	0.016003867	0.056647467	0.000525467	0.041448933	0.1005092	0.0731896	0.0503488	0.060515733	0.119405467	0.052952133	0.0199988	0.016972267	0.073599067	0.0316592	0.031493867	0.01452	0.032147867	0.0745168	75	LBCA	0.795657737	0.277982	CL0123
PF00487	0.035797173	0.077144031	0.04663356	0.020125759	0.025277801	0.015216963	0.01829822	0.038067487	0.092207749	0.04621267	0.169560681	0.020678796	0.03625089	0.103750052	0.061480681	0.021625131	0.024064398	0.057961204	0.039929319	0.04971466	191	LBCA	1.160948982	0.202634	CL0713
PF00488	0.083322302	0.044763669	0.024829928	0.03722482	0.008163022	0.031068489	0.060331942	0.096025827	0.033935683	0.101985827	0.137500504	0.040348201	0.025004388	0.062683669	0.034646619	0.043211223	0.060167554	0.000163453	0.018848777	0.055769281	139	LUCA	0.888609655	0.06199755	CL0023
PF00490	0.118378371	0.073893802	0.023047412	0.077108403	0.009615559	0.022726997	0.085006645	0.060551693	0.01735984	0.075106134	0.07378377	0.041920799	0.032702173	0.025863962	0.059922971	0.042325751	0.032216486	0.003197796	0.0383177	0.086949297	313	LBCA	0.886420059	0.0760744	CL0036
PF00491	0.079942927	0.047609919	0.032822276	0.091906789	0.008154146	0.017033415	0.098792642	0.097077927	0.021549024	0.110819309	0.072888577	0.035329919	0.028011098	0.029888902	0.054029309	0.036785569	0.041550447	0.004853862	0.018476545	0.072474593	246	LUCA	0.841145776	0.1331575	CL0302
PF00493	0.120540457	0.05346335	0.028859086	0.068159797	0.010791117	0.022430914	0.07172868	0.08821401	0.030920355	0.079516142	0.110210355	0.048692234	0.020463858	0.021683198	0.048299746	0.04616736	0.043065127	0.005345736	0.006494721	0.074951015	197	unclassifiable	0.91431467	0.0755074	CL0023
PF00494	0.097185333	0.1330195	0.014598167	0.081098167	0.007951333	0.040324042	0.091263583	0.05148425	0.021770875	0.033562708	0.10618525	0.0166655	0.035344125	0.036902917	0.061055792	0.026543083	0.035509625	0.00419	0.048812208	0.056529875	240	LBCA	0.796575269	0.1031225	CL0613
PF00496	0.060190728	0.023361076	0.043972563	0.075567373	0.000658544	0.044095158	0.075872532	0.060788006	0.028949494	0.080694905	0.051966266	0.05875443	0.033013924	0.051211804	0.090868576	0.057192563	0.054231835	0.018586424	0.04270481	0.047316139	316	LUCA	0.831266493	0.2518445	CL0177
PF00497	0.055801848	0.024975498	0.037946303	0.089002749	2.15e-05	0.042762322	0.078387867	0.083361896	0.007018815	0.07937782	0.060656445	0.099557441	0.034870237	0.027911706	0.05128564	0.03961891	0.056385592	0.009480332	0.043324645	0.078245972	211	unclassifiable	0.780335593	0.27723	CL0177
PF00498	0.016647302	0.065296032	0.032722222	0.112949048	0.015887937	0.076626349	0.042118095	0.126408254	0.023191746	0.105123968	0.067375397	0.011739841	0.000909683	0.001585873	0.095222222	0.063057778	0.050977619	0.002405556	0.056217302	0.033534286	63	LBCA	0.758107589	0.171888	CL0357
PF00499	0.120598372	0.031602868	0.024145581	0.006480853	0.016891008	0.016024496	0.033907984	0.048051628	0.012391395	0.092658915	0.206794264	0.010893721	0.028720233	0.054040853	0.041250388	0.045008295	0.01410876	0.000301938	0.028000465	0.168124496	129	LBCA	1.338340162	0.0620749	PF00499
PF00501	0.065928654	0.054293799	0.029795277	0.058089894	0.015112322	0.02213029	0.086836464	0.08355496	0.022008443	0.063339683	0.095781979	0.032978575	0.047255831	0.035700026	0.07273686	0.027818074	0.059647757	0.007203615	0.026293958	0.093487889	379	LUCA	0.857976943	0.3161425	CL0378
PF00502	0.107089732	0.060772232	0.0201475	0.066564018	0.010613482	0.022264554	0.074302946	0.054279375	0.016748839	0.065174107	0.154169018	0.039729375	0.025670536	0.015654821	0.050997411	0.034374464	0.025519643	0.009258304	0.072620804	0.074046339	112	Terrabacteria	0.696254898	0.4097725	CL0090
PF00504	0.103448276	0.034482759	0.068965172	0	0	0	0.068965517	0.137930345	0	0.068965517	0.103448621	0.034482414	0.034482759	0.103448621	3.45e-07	0.034482414	0.034482759	0.034482759	0.034482414	0.103447586	29	Terrabacteria	1.674361672	0.4211635	PF00504
PF00507	0.095609651	0.041832558	0.013641279	0.021140349	0.011985116	0.027146977	0.039745698	0.059911395	0.002149884	0.09168907	0.148622209	0.044922558	0.013325116	0.084139419	0.062851512	0.023524884	0.022247093	0.023436279	0.058405814	0.113668372	86	LACA	1.737668373	0.06236685	PF00507
PF00510	0.072335148	0.036804911	0.033076746	0.01371	0.000339467	0.008565858	0.03004568	0.080702012	0.046153609	0.081739527	0.155436568	0.020215562	0.028598639	0.098661302	0.025425207	0.042333846	0.053706213	0.029639231	0.042555385	0.099951598	169	LUCA	1.234982758	0.1028415	PF00510
PF00512	0.046842857	0.101504762	0.022388254	0.096837778	0.000234444	0.045270952	0.160343016	0.03649254	0.017955556	0.050215714	0.145986032	0.028408254	0.026661111	0.016344127	0.017360794	0.05105127	0.060732698	3.81e-06	0.031300159	0.044061905	63	unclassifiable	0.77902212	0.255961	CL0025
PF00515	0.090910303	2.7e-05	0.151503636	0.051565758	0.060605455	0.058059394	0.099898182	0.060607273	0.000154545	0.030315455	0.094822727	0.093335152	0.026367273	5.15e-06	0.030303636	5.15e-06	4.55e-06	1.52e-06	0.151500606	6.06e-06	33	LUCA	0.728587696	0.3683125	CL0020
PF00520	0.042378614	0.053925181	0.024903313	0.034972892	0.004875723	0.005792349	0.031633253	0.03961006	0.00742741	0.165741867	0.189380542	0.011624217	0.023707108	0.098495843	0.033160964	0.033545904	0.05685741	0.01441759	0.034797349	0.092750542	166	LBCA	1.117623409	0.174994	CL0030
PF00521	0.064513184	0.078523514	0.031284976	0.082354151	0.00421809	0.032691108	0.091904505	0.07389842	0.020494906	0.089525377	0.101969292	0.051171887	0.031263514	0.017366509	0.051388066	0.035085425	0.039637571	0.001847052	0.030593986	0.070265047	424	LBCA	0.837391747	0.0543349	PF00521
PF00528	0.137291013	0.036281709	0.015712152	0.008891835	0.003227025	0.024694557	0.010844367	0.063323354	0.009901266	0.183463544	0.155381899	0.013438291	0.041484557	0.05063557	0.038827785	0.052779114	0.030510316	0.013552595	0.032098987	0.077657595	158	LUCA	1.035588948	0.5020065	CL0404
PF00529	0.064228992	0.031958151	0.05396395	0.059433697	0.00015042	0.037145798	0.038672185	0.081928235	0.010408319	0.060176471	0.04611437	0.065671429	0.005770756	0.021792101	0.099503193	0.033165714	0.100352605	0.008052269	0.017188151	0.164318739	119	LBCA	0.814720905	0.3290665	CL0105
PF00532	0.075355502	0.023397269	0.055886426	0.079636506	0.005041486	0.041820161	0.096448514	0.064311084	0.033130161	0.120367952	0.059544538	0.071916627	0.041375462	0.023056627	0.045999317	0.029200161	0.045639036	2.73e-06	0.032497711	0.055370803	249	LBCA	0.866926455	0.2486905	CL0144
PF00533	0.082669041	0.027505068	0.018422603	0.042963425	1.04e-05	0.021065616	0.127711233	0.096141096	0.001086986	0.026567123	0.133084521	0.098324521	0.01696726	0.027447534	0.041099726	0.06232726	0.092990822	2.74e-07	0.013537671	0.07007411	73	LBCA	0.943501362	0.176308	CL0459
PF00534	0.058305742	0.03026271	0.031444323	0.063466774	0.006457548	0.02124129	0.107804516	0.096194903	0.013922129	0.062705161	0.11405871	0.103578774	0.027219097	0.038757097	0.077420323	0.00683071	0.016320194	0	0.025706065	0.098302581	155	preLUCA	0.836420037	0.434651	CL0113
PF00535	0.072429444	0.041823519	0.040139074	0.074964815	0.018775556	0.022223426	0.111604074	0.05783463	0.017897407	0.112186759	0.045414074	0.085794722	0.021346667	0.025958704	0.036979074	0.040042778	0.0371975	0.00925963	0.029922963	0.098202963	108	preLUCA	0.98473579	0.5438595	CL0110
PF00536	0.05945	0.06095537	0.01879537	0.094519444	0.000246852	0.026182963	0.111966111	0.076476667	0.014561852	0.055109815	0.247280556	0.051462593	0.002768704	0.020876852	0.057687037	0.027830926	0.017029259	0.018553889	0.018619444	0.019621667	54	Proteobacteria	0.534323595	0.15120005	CL0003
PF00542	0.136469851	0.000124925	0.015306567	0.045952836	4.63e-06	0.000246119	0.133633134	0.089510299	7.01e-06	0.071451642	0.097485672	0.189437015	0.002655224	0.014933284	0.029526567	0.045947612	0.015310448	0	0	0.111993284	67	LBCA	0.88752676	0.11452	PF00542
PF00543	0.064471731	0.072116827	0.009031538	0.088415577	0.001000096	0.028562692	0.093145577	0.106597981	0.011492981	0.081526538	0.048345192	0.087837115	0.028675481	0.0112425	0.048089904	0.008130577	0.053001058	0.009539519	0.010027212	0.138745673	104	unclassifiable	0.959787165	0.0989542	CL0089
PF00544	0.03558843	0.048916919	0.11439593	0.091997616	0.000322267	0.007421512	0.040728314	0.087934535	0.04963657	0.110845407	0.047806453	0.047778895	0.013056221	0.043624535	0.009271977	0.086702733	0.034996279	0.017564477	0.057242674	0.054163547	172	LBCA	0.837116756	0.2873225	CL0268
PF00545	0.035084828	0.08541931	0.030728448	0.070078103	0.00181931	0.012293966	0.044749138	0.171366207	0.024003276	0.045791897	0.054762759	0.032424138	0.003417241	0.039937586	0.080910517	0.028222931	0.084582931	0.00046931	0.110766897	0.043169828	58	LBCA	0.977711968	0.1507795	PF00545
PF00547	0.090634949	0.039176162	0.020384545	0.048510101	2.02e-07	0.020230808	0.112767879	0.060610101	0.040419798	0.069792323	0.101560505	0.099164444	0.060619293	0.01613202	0.050134646	0.020766768	0.063852828	8.08e-07	0.034148182	0.051091616	99	LBCA	0.738826748	0.1678525	PF00547
PF00549	0.111845726	0.031402393	0.026654701	0.026349915	0.00859547	0.035788205	0.110802393	0.154945385	0.025729316	0.078050513	0.023800684	0.063238632	0.032109573	0.025684188	0.043072564	0.044647949	0.077241966	1.21e-05	0.017056581	0.062970427	117	LUCA	1.002729609	0.09932745	CL0506
PF00550	0.045073333	0.014104848	0.015785455	0.127108333	1.91e-05	0.026719394	0.150541364	0.060422273	0.000326515	0.131723333	0.121773939	0.01588803	0.016435909	0.031435758	0.045677727	0.05581	0.046391061	0	0.013954848	0.08080697	66	LBCA	0.613623568	0.2246875	CL0314
PF00551	0.083683647	0.028032882	0.030068	0.062292529	0.007627118	0.039887706	0.089005824	0.071671235	0.036237882	0.123896294	0.081038059	0.043166647	0.010093529	0.029904059	0.067414588	0.042163176	0.035920176	0.000225765	0.034723353	0.082944176	170	LUCA	0.861721804	0.0990667	PF00551
PF00553	0.081404536	0.000101134	0.13007732	0.012427216	0.000182062	0.013398041	0.003930619	0.112700515	0.000244742	0.061022474	0.01145433	0.000159897	0.009639072	0.053650825	0.038594742	0.130526392	0.216766392	0.041914948	0.021491959	0.060308247	97	post-LBCA	0.768393347	0.311338	CL0203
PF00556	0.059877941	7.91e-05	0.029574412	9.59e-05	3.35e-05	0.000149706	0.000118824	0.029464118	0.058864412	0.088284412	0.205939706	0.000136176	6.32e-05	0.088252353	0.062431471	0.031919118	0.138497353	0.088222941	1.41e-05	0.117979412	34	unclassifiable	1.078622356	0.277642	PF00556
PF00557	0.065212959	0.057155148	0.016604024	0.057703018	0.00812787	0.023876391	0.093319586	0.12449432	0.050359231	0.089794793	0.042275325	0.032284615	0.041837515	0.043792899	0.06436213	0.038599172	0.04976284	0.004293609	0.010622722	0.085518284	169	LUCA	0.799187763	0.0992808	PF00557
PF00560	0.003953	0.000305	0.2027405	0.0060385	0.000358	0.1115345	0.0860755	0.0033395	0.0512635	0.049699	0.250249	0.0012055	0.0004485	0.000851	0.0987825	0.126946	0.004577	2.05e-05	0.000806	0.000803	20	LBCA	0.410059665	0.5417925	CL0022
PF00561	0.078308182	0.040883427	0.015982168	0.066016154	7.02e-05	0.030067832	0.05662958	0.077088112	0.076030699	0.078503007	0.085613636	0.043296294	0.05179951	0.028823636	0.082487413	0.059605035	0.02708035	0.00700021	0.019765524	0.074945315	143	preLUCA	0.935622438	0.3037475	CL0028
PF00562	0.050898949	0.051753359	0.030976436	0.085547026	0.002580795	0.030639744	0.084981359	0.101174256	0.020848154	0.067783051	0.073692667	0.075558564	0.02544941	0.015925513	0.056573974	0.029703949	0.057633538	0.005139026	0.030334538	0.102803615	390	unclassifiable	0.815546315	0.039432	CL0410
PF00563	0.064832403	0.078671502	0.020884077	0.052060644	0.008739227	0.084484421	0.10658897	0.066984464	0.011026266	0.072894163	0.125175193	0.012341159	0.021264635	0.034323262	0.054169957	0.040432361	0.033799056	0.012876223	0.025007597	0.073441803	233	LBCA	0.684903308	0.4118235	CL0276
PF00565	0.051012	0.0627707	0.0452289	0.0593093	1.59e-05	0.0606824	0.1289526	0.0786984	0.0045568	0.0186347	0.1062507	0.1077004	0.0017178	0.0200136	0.0397541	0.0110376	0.038037	0.0100215	0.090264	0.0653392	100	LUCA	1.023327545	0.1898965	CL0010
PF00570	0.033615758	0.046117273	0.039367121	0.011014697	4.21e-05	0.088610758	0.141876364	0.045986818	0.009315455	0.111265455	0.137754848	0.12092	0.027685152	0.005164394	0.075455455	0.018813788	0.022070909	0.015161667	0.030410758	0.019347424	66	LBCA	0.802021685	0.1061352	CL0426
PF00571	0.055962453	0.051963774	0.053051132	0.123703396	8.64e-05	0.029183208	0.045710755	0.025699245	0.021647547	0.10653434	0.073961321	0.079928679	0.038493774	9.77e-05	0.033839623	0.056942075	0.079488113	2.64e-06	0.00042717	0.123273208	53	LBCA	0.729998536	0.3370215	PF00571
PF00572	0.078790455	0.104947818	0.032130727	0.039993364	0.000952909	0.017965	0.046558545	0.091656182	0.024293364	0.042676545	0.089858091	0.105315364	0.012376273	0.017254455	0.049893727	0.059224727	0.027804273	0.009079182	0.022802	0.126424818	110	unclassifiable	0.888988084	0.0611853	PF00572
PF00573	0.077651395	0.090019128	0.038549942	0.041255349	0.001265581	0.031012151	0.067661337	0.089282384	0.007900523	0.058597616	0.088660116	0.099599477	0.007303488	0.021137209	0.045407209	0.050081337	0.045152733	0.011803488	0.016110407	0.111547442	172	LUCA	1.071637233	0.04316705	PF00573
PF00574	0.143770672	0.026503529	0.034161513	0.055588571	0.001935714	0.030796807	0.044446387	0.088046555	0.013014874	0.115031345	0.075192773	0.062501513	0.039323866	0.027395042	0.049441681	0.057075798	0.04842395	0.000376134	0.030597227	0.056376303	119	LBCA	0.916135752	0.0953903	CL0127
PF00575	0.028012464	0.034701594	0.009646667	0.082442754	3.19e-06	0.001585072	0.137449275	0.101738841	0.014646377	0.088715942	0.059478841	0.110323768	0.012814928	0.047532754	0.014532754	0.044818986	0.028896087	7.25e-07	0.000101304	0.182553333	69	LUCA	0.716184824	0.04526385	CL0021
PF00576	0.107920962	0.055096635	0.002815385	0.099989712	0.000488558	0.003987692	0.024636346	0.110290096	0.032108173	0.02614625	0.089304519	0.001861923	0.008271442	0.046362308	0.067543942	0.054124135	0.124918173	0.000362692	0.060300577	0.083469327	104	post-LBCA	1.138164999	0.186381	CL0287
PF00577	0.055970191	0.043183636	0.063839258	0.047903971	0.001068493	0.04364	0.016313493	0.114265478	0.024979689	0.045986555	0.076428062	0.00853012	0.0094239	0.038379617	0.045502727	0.176225287	0.058472153	0.003255981	0.05366689	0.072960837	418	post-LBCA	0.802100521	0.4030805	CL0193
PF00578	0.065969426	0.021568279	0.013738279	0.101985164	0.016698852	0.037445164	0.064856475	0.076600492	0.025580164	0.058268033	0.058937459	0.092734508	0.020051885	0.060124262	0.068649426	0.051095164	0.04596623	0.013402705	0.033920246	0.072403525	122	preLUCA	0.930622385	0.2067725	CL0172
PF00579	0.066424689	0.035388708	0.027644976	0.068143445	0.010269234	0.035575215	0.063607368	0.059409378	0.032954211	0.075891196	0.131224928	0.078721005	0.042275072	0.042255024	0.055915455	0.036568325	0.030094354	0.002367368	0.037740861	0.067528852	209	LUCA	0.814779849	0.0623501	CL0039
PF00580	0.049791004	0.061882008	0.032129478	0.089946667	0.004215944	0.048731888	0.129979639	0.05140245	0.039974337	0.076299398	0.111866827	0.058913735	0.027786867	0.043347149	0.028622811	0.022929478	0.042148956	9.72e-06	0.022496145	0.057523293	249	LUCA	0.907493028	0.098515	CL0023
PF00581	0.055405889	0.044462333	0.068420778	0.063645778	0.011111111	0.023593556	0.162481444	0.067725	0.011210889	0.120707556	0.073027889	0.058166111	0.044440444	2.32e-05	0.044445222	0.022874	0.022280111	0.011111111	0.044422667	0.050443556	90	LUCA	0.845108916	0.2183755	CL0031
PF00582	0.08838127	0.034596032	0.014590714	0.024750556	0.007938968	0.030107063	0.185650794	0.064315873	0.055575238	0.052826746	0.098709206	0.064178413	0.032003413	0.000123175	0.031740952	0.039403492	0.01706119	0	0.015882619	0.142162302	126	LUCA	0.992685666	0.1809355	CL0039
PF00583	0.058738228	0.070506329	0.032366709	0.053576203	0.011256582	0.019934051	0.125906456	0.101286456	0.054473165	0.081325443	0.078894051	0.054487468	0.036051266	0.038875823	0.034623291	0.017438861	0.000422532	2.76e-05	0.044454557	0.085347975	79	preLUCA	0.93658007	0.393797	CL0257
PF00584	0.061522692	0.021488846	0.002163654	0.020813654	0.000331154	0.019758077	0.059674615	0.037169231	0.0012925	0.132820192	0.133054038	0.049245385	0.013243654	0.094872885	0.019328462	0.05886	0.069080385	0.020148269	0.010494038	0.174631346	52	unclassifiable	1.546062973	0.0412498	PF00584
PF00585	0.086357609	0.087766087	0.033430978	0.054353804	0.010966522	0.063468587	0.098796413	0.055043804	0.063212826	0.054934239	0.108280543	0.012087174	0.010961413	0.064737935	0.04172087	0.022418261	0.054930109	2.2e-05	0.021969783	0.054537717	92	LBCA	1.024148494	0.08090345	CL0070
PF00586	0.113222979	0.009900957	0.045256809	0.07226883	0.012630426	0.011944574	0.045848723	0.098817128	0.015970319	0.090121915	0.076302128	0.034000957	0.049187979	0.02563234	0.057289362	0.034645957	0.070321383	0.010665638	0.025485426	0.100482766	94	preLUCA	0.790699903	0.0898848	PF00586
PF00587	0.036518533	0.073845733	0.010751533	0.076954	0.0258602	0.032351067	0.106671133	0.058475867	0.0213482	0.064299733	0.111051267	0.048186467	0.029918067	0.074867933	0.032632667	0.0522524	0.0474126	0.0020394	0.053285733	0.0412764	150	preLUCA	0.87935445	0.087802	CL0040
PF00588	0.118438915	0.028525349	0.045030078	0.046457132	0.02359155	0.018162636	0.077700698	0.076109922	0.041235891	0.077572868	0.077184496	0.022474729	0.02325845	0.032322558	0.067597597	0.044234574	0.033654651	9.48e-05	0.020402946	0.125946202	129	LUCA	0.844480227	0.08421045	CL0098
PF00589	0.038071667	0.105260833	0.026536667	0.059388611	0.003472569	0.021107986	0.067653611	0.050113958	0.047459583	0.088668403	0.116240278	0.056697778	0.025882361	0.015184722	0.029592292	0.066846875	0.078934514	0.000352431	0.024000625	0.078533264	144	LUCA	0.8351731	0.2346155	CL0382
PF00590	0.069147733	0.046937867	0.017898467	0.050990867	0.007777933	0.013880133	0.090983533	0.087715	0.013401467	0.1041878	0.126953867	0.059307333	0.009078067	0.014623533	0.0590024	0.0430672	0.065049533	0.003647867	0.0199986	0.096349733	150	LUCA	0.832505956	0.103759	PF00590
PF00591	0.137466871	0.029525306	0.016718571	0.048936735	0.015835918	0.010657279	0.046458367	0.149102993	0.02155034	0.059727891	0.126946939	0.041364694	0.017173537	0.019628095	0.043275374	0.072091497	0.046698095	0.002090408	0.010383265	0.084369184	147	LUCA	0.815461712	0.1028092	PF00591
PF00593	0.037290227	0.033456052	0.162812006	0.077130194	0.000542298	0.024888285	0.033755437	0.075417799	0.017763074	0.031409612	0.099104369	0.035408835	0.007456764	0.055096926	0.025966764	0.075322006	0.093219741	0.007794725	0.076711683	0.02944945	309	unclassifiable	0.774047376	0.6275335	CL0193
PF00595	0.035259583	0.017967222	0.056746389	0.048950833	0.000470556	0.074724722	0.028430417	0.123233333	0.000322639	0.144538472	0.052634722	0.058134167	0.015905833	0.000198611	0.062363611	0.096395833	0.066287222	1.25e-06	3.06e-06	0.117427222	72	unclassifiable	0.934192985	0.129461	CL0466
PF00596	0.112864286	0.036571429	0.028397019	0.058068137	0.007165155	0.012028758	0.086009752	0.079768323	0.033120186	0.066500745	0.095042671	0.037759193	0.026313478	0.00981205	0.064127764	0.050694969	0.052896335	0.000864037	0.025878012	0.11611354	161	LUCA	0.792177909	0.1813735	PF00596
PF00614	0.055164	0.1196224	5.2e-06	0.1200004	0.000126	0.0400564	9.2e-06	0.0800076	0.0800096	0.085016	0.0792128	0.040154	0.0001136	0.0400068	9.6e-06	0.040398	0.0408932	0	4e-07	0.1791944	25	post-LBCA	0.724710063	0.323214	CL0479
PF00623	0.070609459	0.073873423	0.039952072	0.048811712	0.009991081	0.031648919	0.065947568	0.060201081	0.033641982	0.049915586	0.107893604	0.033413423	0.04230018	0.056677658	0.081251802	0.0412	0.034124595	0.00032027	0.014638108	0.103584054	111	unclassifiable	0.728465005	0.0470489	PF00623
PF00625	0.0568476	0.085708286	0.015493657	0.063136571	0.007217543	0.0379236	0.133078343	0.074125943	0.013629086	0.073324	0.067597829	0.043758971	0.019169429	0.037885657	0.062515886	0.040638914	0.029917086	0.005722686	0.039196457	0.093110457	175	post-LBCA	0.977776018	0.08649895	CL0023
PF00629	0.072694118	0.021409412	0.052337124	0.04922268	0.007363791	0.041034248	0.023469869	0.126938758	0.015939935	0.057601046	0.048802353	0.004585033	0.019896144	0.031494379	0.027480784	0.168199869	0.113840458	0.032680327	0.053511176	0.031495163	153	FCB	1.017273116	0.2167685	CL0004
PF00633	0.092448571	0.061953571	0.000657143	0.037006429	5.46e-05	0.002794286	0.104495	0.142912143	5.18e-05	0.0001875	0.107153929	0.078026786	0.0357075	6.89e-05	0.10717	0.006641429	0.044330357	0	0.035643929	0.142694643	28	LUCA	0.765634014	0.1914795	CL0198
PF00636	0.129025521	0.0476775	0.035500417	0.031348854	0.000135208	0.045815833	0.09592125	0.065169375	0.002223229	0.057761458	0.096070104	0.085123021	0.030285313	0.034530208	0.009756875	0.038733438	0.051250625	0.000877188	0.086134063	0.056655729	96	unclassifiable	0.920171152	0.0660946	CL0539
PF00639	0.121138681	0.049072418	0.021758901	0.039129341	3.56e-05	0.048382857	0.166015055	0.077171538	0.014335824	0.062254176	0.088599231	0.041316484	0.000279451	0.021679231	0.090235055	0.07665044	0.016689451	0.010991538	0.018871868	0.03539011	91	LBCA	0.886014941	0.109421	CL0487
PF00646	0.004726471	0.049458824	0.033048824	0.141945	0.030665588	0.029391765	0.081995	0.002607647	0.030973529	0.099735588	0.180819706	0.114272647	0.011904412	0.038866765	0.030130588	0.035310882	0.004051471	0.028928235	0.000431176	0.050735294	34	post-LBCA	0.797808535	0.1719575	CL0271
PF00648	0.10225503	0.024814424	0.070294	0.096756	0.006511636	0.027049091	0.034464	0.128930242	0.015962606	0.052267152	0.069648424	0.025919939	0.015686424	0.013880848	0.045161576	0.056416061	0.075605333	0.015424485	0.053636727	0.069311818	165	LBCA	0.853691757	0.165014	CL0125
PF00652	0.064617377	0.040082295	0.114932377	0.057270246	0.049208443	0.072955902	0.000294098	0.149387623	0.014633197	0.014683115	0.065870738	0.040272213	0.005151557	0.00256541	0.006162705	0.105155738	0.088927295	0.049183197	0.005520328	0.053121311	122	post-LBCA	0.95252274	0.568885	CL0066
PF00654	0.137551802	0.047141291	0.009276637	0.009057538	0.013406066	0.016918108	0.028435556	0.112836426	0.012316156	0.098353754	0.141067838	0.011602763	0.026776697	0.059473453	0.059754715	0.048552853	0.025839249	0.012336246	0.014915435	0.114382913	333	LUCA	0.949458715	0.142823	PF00654
PF00656	0.119012604	0.056062083	0.026048229	0.092929531	0.024315833	0.041036094	0.065418594	0.078437917	0.027205208	0.067627448	0.088040521	0.043726823	0.027030833	0.027880677	0.036549323	0.044784219	0.041948177	0.000445781	0.025402083	0.066093438	192	unclassifiable	0.978228372	0.3681555	CL0093
PF00657	0.076049954	0.013617352	0.10127758	0.076602831	0.009414247	0.031826849	0.03287411	0.090501553	0.01849137	0.064166256	0.083223379	0.024925205	0.012311826	0.045789863	0.057173151	0.063595708	0.052246301	0.013702009	0.053606804	0.07860105	219	LBCA	0.867338801	0.1867335	CL0264
PF00662	0.023900698	0.025664186	0.017744186	0.054369535	0.000153023	0.002666744	0.009597674	0.084895814	0.027708605	0.107043488	0.144952791	0.018696512	0.070340465	0.064038837	0.05595	0.094439767	0.000505814	2.05e-05	0.089313023	0.107994186	43	LUCA	1.290812687	0.1011509	PF00662
PF00664	0.082320728	0.055217088	0.022595402	0.027045556	0.000140805	0.036014636	0.041265556	0.041826743	0.012930153	0.158327165	0.132687663	0.029947931	0.059510881	0.063863831	0.012138621	0.057118008	0.048840651	0.005343563	0.021700843	0.09116069	261	LBCA	1.070146256	0.2828365	CL0241
PF00665	0.026408229	0.059276875	0.019409167	0.040901354	0.011317917	0.051065313	0.036535833	0.073141146	0.033059375	0.094528333	0.078488229	0.07968125	0.025389688	0.029292604	0.061272292	0.095306146	0.066263958	0.02130375	0.041868125	0.055485	96	LUCA	0.868710809	0.505343	CL0219
PF00667	0.055002442	0.066876977	0.028531628	0.066133198	0.007973198	0.03231186	0.100145058	0.06095186	0.037288372	0.033357326	0.151651512	0.023705872	0.003585988	0.019647093	0.076951628	0.07482593	0.049634535	0.000288721	0.036807093	0.074326163	172	LBCA	0.904107669	0.1553865	CL0105
PF00668	0.059382291	0.069617793	0.028031006	0.071759553	0.007921816	0.060494637	0.090004777	0.041045084	0.030361508	0.046556508	0.156683352	0.021548883	0.016539665	0.04187838	0.084429358	0.037895	0.048731732	0.008772011	0.021278156	0.05706648	358	LBCA	0.900456539	0.524415	CL0149
PF00669	0.149062109	0.049203828	0.100633516	0.057426641	0.000466875	0.089782969	0.01931875	0.047263125	0.001559375	0.059098516	0.110309844	0.025340391	0.022978281	0.020373594	0.008263125	0.111188125	0.088095938	5.02e-05	0.003310313	0.036271563	128	LBCA	0.663955299	0.1432495	PF00669
PF00670	0.123377938	0.100251813	0.037107688	0.06375275	0.006295438	0.01207025	0.10017725	0.107599563	0.013019688	0.0604815	0.066984688	0.02743675	0.049885313	0.018295438	0.028654	0.009232813	0.044554125	2.34e-05	0.03724425	0.093553313	160	LBCA	0.690939782	0.0941903	CL0063
PF00672	0.094031373	0.093832941	0.062699412	0.044096863	1.18e-05	0.07842451	0.087684314	0.039348431	0.000869804	0.107690392	0.08197098	0.085300392	0.039349608	0.026652549	0.019669608	0.042290392	0.056894314	3.92e-07	5.69e-06	0.039172549	51	LUCA	0.590176469	0.292253	CL0681
PF00673	0.098094205	0.05765625	0.028061932	0.095484205	8.58e-05	0.024464318	0.104764205	0.057580568	0.023706136	0.02287	0.091421023	0.038565568	0.000319091	0.068822273	0.079299886	0.0586025	0.08068875	8.31e-05	0.023362159	0.046066477	88	unclassifiable	0.838239324	0.0485574	PF00673
PF00675	0.073725182	0.040910636	0.041820273	0.079670364	0.000856273	0.033106818	0.103651273	0.069937727	0.054535727	0.030019364	0.113933727	0.023562455	0.032307636	0.067267909	0.067961545	0.045793182	0.034802182	0.000771	0.037569364	0.047793909	110	LBCA	0.923479917	0.0924883	CL0094
PF00676	0.101503889	0.049458815	0.022603704	0.051870852	0.013306556	0.035290778	0.115760111	0.103777778	0.026288778	0.050232889	0.063186407	0.050619889	0.035524926	0.034004111	0.059818444	0.034454815	0.037251	0.006020037	0.034240778	0.074780926	270	LBCA	0.9431189	0.0866254	CL0254
PF00677	0.042104578	0.070845783	0.025980602	0.070048072	0.013094458	0.008455542	0.086604578	0.117876627	7.14e-05	0.049002169	0.104573494	0.036583012	0.015536386	0.012356867	0.03611241	0.05762494	0.097160964	0.000102169	2.17e-06	0.155861687	83	LBCA	0.640700724	0.1170115	CL0105
PF00679	0.035211625	0.063848125	0.023339125	0.04383875	0.002799	0.035053875	0.08910525	0.131934375	0.005429	0.064139875	0.07736125	0.026229875	0.08104725	0.02964775	0.0731705	0.054921875	0.050830875	0.000389625	0.036547625	0.075153	80	LBCA	0.851491221	0.07232385	CL0437
PF00682	0.11489009	0.032107647	0.028435928	0.082495249	0.007837511	0.01744905	0.095503846	0.082019729	0.022127964	0.080570045	0.087241222	0.048302489	0.024795068	0.023676606	0.023304932	0.040371403	0.059877195	0.00018267	0.021904932	0.106903213	221	LUCA	0.766688931	0.110223	CL0036
PF00684	0.04546625	0.05501	0.028093281	0.021296719	0.125092031	0.065294063	0.033767813	0.187949375	0.001576406	0.017320625	6.31e-05	0.022955781	0.000142188	0.031252813	0.081282969	0.057465781	0.171102656	1.09e-06	1.28e-05	0.05485125	64	LUCA	1.414045497	0.0925597	PF00684
PF00685	0.023168058	0.048692734	0.048903525	0.106005468	0.006794964	0.017083885	0.06001741	0.028682734	0.050790647	0.074495755	0.110611871	0.063508921	0.009657194	0.064796763	0.063088777	0.057841583	0.03403554	0.021364101	0.049681511	0.060774964	139	LBCA	0.910276264	0.496568	CL0023
PF00686	0.043409383	0.024059383	0.065274815	0.038900988	0.010786543	0.016154938	0.087658765	0.108424938	0.028279259	0.067208025	0.01944716	0.042574938	0.014172099	0.013198642	0.085824074	0.054666296	0.113240123	0.045730617	0.028845802	0.092140864	81	LBCA	0.876635401	0.1332615	CL0369
PF00687	0.080609669	0.048862541	0.045098011	0.05910326	0.001247956	0.024325249	0.089875856	0.071592265	0.012518564	0.078414641	0.072323204	0.11320884	0.033736961	0.023200552	0.080007624	0.026331713	0.038402762	8.69e-05	0.010397127	0.090656022	181	LACA	0.811205948	0.0320021	PF00687
PF00689	0.084898037	0.039977607	0.025275521	0.025281534	0.000356258	0.031366012	0.030265092	0.026386012	0.008253742	0.133458957	0.194760123	0.031687669	0.033653006	0.055966748	0.069212822	0.035034908	0.033876933	0.019282086	0.020789202	0.100214908	163	LUCA	1.042856067	0.2145785	PF00689
PF00690	0.045037015	0.015783433	0.046193582	0.01594194	1.79e-06	0.074406418	0.119662388	0.029852239	9.55e-06	0.08051209	0.133098657	0.13166	0.042521194	0.044796567	0.015252985	0.116298657	0.01782209	4.9e-05	0.014925821	0.056172836	67	preLUCA	1.530925505	0.239208	PF00690
PF00691	0.107885979	0.052259794	0.057859278	0.094266907	5.57e-06	0.067476495	0.081973196	0.061954639	0.010608969	0.030108557	0.068355361	0.057165052	0.001448969	0.020680619	0.031303814	0.084183711	0.075256804	2.06e-07	0.040956804	0.056245258	97	LBCA	0.941689486	0.294452	PF00691
PF00692	0.063348295	0.091043068	0.021971477	0.042441136	0.001548068	0.027853977	0.052745568	0.118374432	0.022674205	0.057012159	0.167246818	0.028588977	0.015921705	0.039288636	0.047347841	0.064001023	0.035265455	3.09e-05	0.024574545	0.078719091	88	LUCA	0.98292032	0.1017418	CL0153
PF00694	0.141032561	0.063677439	0.046740244	0.036717805	0.02481378	0.013709634	0.053433902	0.100640122	0.019823049	0.116620732	0.060063659	0.056899146	0.00685622	0.064528293	0.032263049	0.05443939	0.004099024	0.00041622	0.036162805	0.06706061	82	LBCA	1.070508895	0.09532145	CL0364
PF00696	0.105912808	0.037774384	0.034473793	0.068265369	0.001161626	0.026000493	0.065690985	0.114424335	0.016449507	0.107408473	0.078402512	0.056108966	0.029532857	0.010176355	0.043932167	0.049719409	0.048579507	5.53e-05	0.009000542	0.096927783	203	LUCA	0.819825849	0.08402515	PF00696
PF00697	0.08577933	0.032813763	0.024988505	0.067438351	0.015486546	0.050611082	0.103446701	0.088837062	0.006861546	0.068298144	0.058102062	0.056472732	0.011850052	0.041658866	0.075761753	0.029019124	0.041190155	0.005154845	0.025367887	0.110859639	194	LUCA	0.831085127	0.1155325	CL0036
PF00698	0.120164423	0.059440192	0.013070231	0.038101231	0.010915038	0.043240423	0.098192077	0.085080308	0.015592769	0.043374269	0.094735269	0.024208769	0.025534923	0.0414255	0.087267769	0.047163	0.024167462	0.003628962	0.018846192	0.105847077	260	LBCA	0.719855325	0.14727	CL0323
PF00699	0.098102577	0.08239732	0.052485155	0.042807629	2.06e-06	0.031004433	0.111329485	0.123718041	0.020671134	0.032671959	0.081124845	0.010097629	0.010667526	0.052016495	0.062543814	0.028485876	0.047668351	0	0.020152784	0.092051237	97	LBCA	0.687735823	0.158332	PF00699
PF00700	0.175187458	0.037424407	0.064800169	0.059203051	0.000837458	0.088058136	0.052792542	0.018822542	0.003727797	0.054998305	0.157899661	0.022484915	0.066645763	0.004619153	0.008215424	0.087027458	0.045862542	6.44e-05	0.000666271	0.050662203	59	LBCA	0.63225147	0.1527115	PF00700
PF00701	0.082465845	0.042404225	0.027272465	0.049563099	0.008536655	0.015388486	0.115524683	0.074297254	0.026031021	0.073812606	0.091067113	0.047679261	0.025043134	0.032416937	0.06819088	0.041918979	0.036836972	1.52e-05	0.024077465	0.117454437	284	LUCA	0.837685994	0.1515795	CL0036
PF00702	0.100253623	0.023205314	0.013782657	0.080214493	0.000134251	0.035865362	0.131213237	0.097087343	0.015202657	0.09057343	0.062049807	0.091619179	0.011812077	0.016173237	0.039518986	0.019304879	0.043529372	6.33e-06	0.00766971	0.120777633	207	LUCA	0.812132425	0.301407	CL0137
PF00703	0.05365625	0.024011146	0.082079896	0.088080313	0.000189375	0.054343542	0.052240417	0.052874063	0.009815833	0.077182396	0.04939	0.048625521	0.000560938	0.021040833	0.044528646	0.061876979	0.12269	0.010417083	0.011906146	0.134487917	96	LUCA	0.76610927	0.464428	CL0159
PF00704	0.067407072	0.018478964	0.051516982	0.088134189	0.001033333	0.016207838	0.045821577	0.097921532	0.029293018	0.073953018	0.068565721	0.050824009	0.017107117	0.047755315	0.047907207	0.071336847	0.048843018	0.018748694	0.071228288	0.067913829	222	LBCA	0.94350574	0.28036	CL0036
PF00705	0.073784583	0.026056354	0.042071458	0.120945938	0.010001771	0.001777604	0.127870833	0.021036563	0.010483021	0.097169479	0.087692396	0.108145521	0.028431875	0.041995833	0.026255104	0.042815313	0.057231146	0.003384583	0.010587292	0.062256875	96	LACA	0.766052404	0.0249441	CL0060
PF00707	0.04873439	0.08309939	0.02511878	0.039224024	4.37e-05	0.013652073	0.147095366	0.06081878	0.037664268	0.08299622	0.091141098	0.137201707	0.029190976	0.039736585	0.048954634	0.01347878	0.032555122	1.28e-05	0.000770244	0.068507561	82	unclassifiable	0.894193939	0.05617345	PF00707
PF00708	0.048562532	0.076284557	0.034685063	0.042487595	0.000118228	0.021653038	0.157088354	0.103490253	0.000987722	0.067366709	0.054088481	0.057046329	0.009998481	0.043966835	0.05053519	0.034449241	0.038539241	0.012638861	0.031951013	0.114059747	79	LUCA	0.774240801	0.11187275	CL0622
PF00709	0.061788269	0.057748101	0.026016442	0.067652212	0.013146034	0.023318125	0.089494519	0.116288005	0.023577188	0.073676947	0.090519279	0.056209279	0.016362163	0.017460889	0.049517115	0.022935577	0.062212788	0.007365817	0.037008005	0.087699063	416	LUCA	0.824016009	0.07325495	CL0023
PF00710	0.092703563	0.033982644	0.061568736	0.063743391	0.011044195	0.039848391	0.056328276	0.056497471	0.025096724	0.091240805	0.090933218	0.037108793	0.025553736	0.053362644	0.060253736	0.060737874	0.058006782	0.005769023	0.023623908	0.052592529	174	LBCA	0.866545779	0.0933297	PF00710
PF00712	0.069202991	0.019687778	0.039023675	0.068581453	0.017092564	0.027289573	0.108135983	0.038878547	0.003911538	0.103821538	0.09193906	0.073925128	0.03346	0.02568735	0.063960171	0.054703333	0.096933932	5.13e-07	9.57e-06	0.063752735	117	unclassifiable	0.703469635	0.06417965	CL0060
PF00717	0.036423962	0.061767925	0.025850094	0.118591132	0.000751604	0.017946415	0.055627264	0.119124623	0.022701698	0.116826038	0.069982358	0.022207642	0.014095189	0.01273	0.086500566	0.040362642	0.010699151	0.002811698	0.016516415	0.148481038	106	LBCA	0.878647938	0.11158515	CL0299
PF00719	0.034399408	0.042905855	0.020847105	0.103885329	0.012999408	0.02504375	0.108209737	0.067661118	0.026710921	0.087543487	0.059903355	0.070538947	0.027701908	0.033355526	0.081977303	0.020792368	0.036490066	0.007533947	0.052746118	0.078752105	152	unclassifiable	0.957630801	0.0814445	PF00719
PF00720	0.15446284	0.052758148	0.016230864	0.04886	0.037310864	0.026995309	0.02872358	0.147003086	0.03539716	0.000547778	0.063770617	0.004341852	0.026709753	0.022503086	0.07754	0.023811111	0.143399753	0.021137407	0.018482963	0.050010741	81	Terrabacteria	0.981766453	0.1637115	PF00720
PF00722	0.037307967	0.030914121	0.073768242	0.077944286	0.005504231	0.029265275	0.048116484	0.105369505	0.035713901	0.06364467	0.028961813	0.044426209	0.022534341	0.041431538	0.071924835	0.037813901	0.084440275	0.038993791	0.053368791	0.068552802	182	LBCA	0.983451412	0.2745785	CL0004
PF00723	0.093618302	0.040101509	0.022660849	0.073119104	0.005926274	0.037050613	0.044034575	0.090476415	0.032696651	0.044560189	0.146091226	0.032676887	0.025028491	0.040249811	0.021641321	0.058297736	0.036871226	0.033203019	0.055550283	0.066144292	212	LBCA	0.868045665	0.1123008	CL0059
PF00724	0.110120063	0.054260408	0.027785204	0.051631818	0.004860784	0.024592288	0.10704953	0.091318495	0.031150752	0.081196614	0.061433103	0.058978307	0.028039373	0.031401191	0.060737649	0.036206991	0.036961317	0.003138213	0.025064013	0.074071473	319	LUCA	0.860380327	0.260428	CL0036
PF00725	0.049587742	0.05632957	0.025292473	0.053493118	0.021743118	0.005458495	0.110713333	0.107584409	0.017845269	0.044584194	0.085193441	0.051090323	0.083382581	0.052952903	0.061347312	0.007790538	0.028162151	3.1e-05	0.054805161	0.082607527	93	LUCA	0.851400915	0.1604115	CL0106
PF00728	0.062671082	0.036725967	0.024475443	0.06035623	0.023682164	0.040455213	0.090020197	0.080458	0.039857377	0.059198393	0.074087443	0.051687967	0.040887672	0.035972918	0.074489148	0.030224721	0.034550721	0.036245377	0.046495443	0.05745482	305	LBCA	0.823153516	0.2378985	CL0036
PF00730	0.071863516	0.076555859	0.027604844	0.045046641	0.012808672	0.035912734	0.103872734	0.061082266	0.015390469	0.074546875	0.099548125	0.071618047	0.021726641	0.030074063	0.043992813	0.0337475	0.040644063	0.012633203	0.033524141	0.087804453	128	LUCA	0.746977057	0.1062433	CL0198
PF00731	0.137458421	0.027017281	0.023592281	0.040789474	0.008414825	0.022218947	0.035374649	0.134603421	0.012698246	0.10975693	0.092051053	0.019925351	0.020901842	0.014485175	0.051109298	0.049494825	0.040297368	0.000665	0.018592193	0.140552632	114	LUCA	0.871645929	0.1073782	CL0224
PF00732	0.078198294	0.062504123	0.034923839	0.058107251	0.035940095	0.017141896	0.046505829	0.138148436	0.028135687	0.035487583	0.074226493	0.036297962	0.0213209	0.025225735	0.07264545	0.052519431	0.051491137	0.014969289	0.02997763	0.08622981	211	LBCA	0.939845764	0.344021	CL0063
PF00733	0.06784794	0.047123116	0.010275528	0.083824271	0.004264975	0.010561407	0.085985779	0.051194121	0.034027387	0.063221357	0.100797739	0.080499397	0.050649899	0.048944874	0.053286131	0.065597437	0.027255729	0.005004221	0.040288744	0.069345628	199	LUCA	0.757309464	0.19558	CL0039
PF00736	0.048546625	0.026341625	0.043106125	0.046213375	0.000152125	0.015288875	0.1886	0.0576135	0.011000875	0.08590775	0.089225375	0.081008875	0.03199425	0.013549375	0.050231	0.055222875	0.043672375	7.38e-06	0.000198375	0.112113625	80	LACA	0.823366075	0.0418267	PF00736
PF00737	0.014424231	0.057686346	0.038476923	0.019229808	1.96e-05	0.019232885	0.019235192	0.097111538	3.85e-07	0.077065192	0.230613077	0.019238654	0.038473077	0.057693462	0.057694615	0.057702885	0.057717115	0.019230769	0.038461538	0.080691538	52	Terrabacteria	2.806686963	0.3293475	PF00737
PF00741	0.076831026	0.05047641	0.025185128	0.105962051	2.87e-05	5.54e-05	0.022978974	0.076425641	0.000188718	0.17958359	0.160558462	0.051482051	0.001819487	0.000100256	5.38e-06	0.05456359	0.046755897	0	1.03e-06	0.146993846	39	LBCA	0.370126368	0.1515255	PF00741
PF00742	0.137565597	0.070758491	0.024381321	0.055018805	0.00236327	0.026630126	0.084969371	0.111333774	0.009503459	0.065405786	0.118040629	0.029354214	0.005797358	0.016923019	0.053132704	0.03652566	0.060749371	0.000358616	0.014837233	0.076347358	159	LUCA	0.811400684	0.06314075	CL0139
PF00743	0.077530419	0.054968639	0.011226073	0.064532513	0.002239319	0.028524188	0.084453089	0.092212984	0.03552178	0.055402408	0.04459288	0.035750105	0.013742775	0.059916963	0.060771885	0.057979948	0.050924398	0.013264555	0.051610366	0.104829372	191	LBCA	0.860751379	0.40975	CL0063
PF00745	0.089117553	0.099684043	0.037840957	0.039116915	0.000272872	0.026855319	0.205203936	0.018672447	0.012049894	0.08983383	0.136096277	0.085292021	0.018828298	0.015006277	0.021652021	0.024748404	0.015117021	0.003280106	0.006146383	0.05518234	94	unclassifiable	0.756510603	0.0363173	PF00745
PF00746	0.146847632	0.104744474	0.008055526	0.000127632	0.000125526	0.050349474	0.000466316	0.181691316	0.000176053	0.015242105	0.156506579	0.001355789	0.020400789	0.025755526	0.026407632	0.055860263	0.053573158	3.68e-06	0.000678158	0.151628158	38	LBCA	1.578059171	0.4329125	PF00746
PF00749	0.063822045	0.101302082	0.03277513	0.075002342	0.017436357	0.025643978	0.085314796	0.073597212	0.029399665	0.062846766	0.083107807	0.049608327	0.020241152	0.030891413	0.062138401	0.032580335	0.037235465	0.023557732	0.050222268	0.043275093	269	LUCA	0.893544929	0.0683367	CL0039
PF00750	0.056567708	0.060012813	0.023287743	0.072700417	0.006696319	0.020645972	0.128705104	0.079478368	0.026149757	0.065588403	0.1023075	0.071018958	0.020196458	0.03184309	0.030159271	0.034533889	0.042716354	0.011253819	0.038339271	0.077794931	288	LUCA	0.847580344	0.07495795	CL0039
PF00752	0.045287191	0.057723258	0.022935169	0.078972584	2.51e-05	0.026195056	0.112636854	0.067654944	0.022459551	0.039832921	0.06179427	0.04985191	0.01127427	0.044946966	0.045014045	0.055052584	0.09034	0.022474382	0.033719213	0.111807079	89	LACA	0.835899012	0.0450175	CL0280
PF00753	0.04468912	0.0157904	0.0106116	0.11610656	0.01676064	0.00271064	0.11690792	0.10431528	0.06299752	0.11028688	0.10134944	0.03409696	0.01850328	0.01950704	0.02398456	0.02895088	0.07472512	6.4e-07	0.03702656	0.06067656	125	LUCA	0.830877436	0.293435	CL0381
PF00754	0.058103922	0.039618235	0.086528922	0.051663725	1.46e-05	0.046963824	0.004035392	0.063397353	0.034761961	0.085408431	0.027918431	0.011336667	1.12e-05	0.009829216	0.05866402	0.147872255	0.171078627	0.039207353	0.029475686	0.034106765	102	LBCA	0.988345089	0.4953085	CL0202
PF00755	0.08635528	0.063019878	0.027481849	0.071214501	0.009538954	0.033626788	0.07158601	0.066115304	0.031633455	0.041778467	0.120822384	0.030410462	0.018070414	0.049357762	0.055673844	0.06300438	0.042485985	0.015471436	0.03483382	0.067516496	411	post-LBCA	0.946533429	0.12544645	CL0149
PF00756	0.063923043	0.068888043	0.028701576	0.080420978	0.006532772	0.020830652	0.05994625	0.093298261	0.050802554	0.055166793	0.08087538	0.030107772	0.0387075	0.02672462	0.085157011	0.052851739	0.006915761	0.029565924	0.064295163	0.056283804	184	LBCA	1.008489348	0.297555	CL0028
PF00759	0.131780332	0.037987523	0.03637864	0.098196314	0.011230816	0.022843444	0.03065429	0.098485378	0.03599281	0.02765435	0.083584622	0.026525831	0.023377674	0.043899215	0.056607915	0.042911692	0.037698157	0.023591964	0.077832054	0.052762931	331	LBCA	0.890010076	0.262266	CL0059
PF00760	0.11995963	0.078218704	0.028522778	0.019448333	0.018535556	0.048059444	0.055671296	0.057173148	0.000140741	0.034355926	0.169779444	0.090720926	0.031847593	0.020291296	0.055534074	0.038030185	0.037942222	0.055557222	0.018710741	0.021497593	54	Proteobacteria	0.910566947	0.090367	CL0055
PF00762	0.064621509	0.054679544	0.026438667	0.056295088	0.006945474	0.043322632	0.102141193	0.048762702	0.019707649	0.072465263	0.109794281	0.051112035	0.012288877	0.035385754	0.076341193	0.050994596	0.04086007	0.011580526	0.04694586	0.069313579	285	LBCA	0.968711464	0.1035225	CL0043
PF00763	0.045434957	0.009402348	0.029393478	0.07727513	0.008735913	0.055868	0.143067913	0.043686522	0.025701913	0.102962261	0.101583739	0.127937478	0.018521913	0.008303913	0.060264348	0.035977739	0.02039687	8.7e-08	0.009307391	0.076174348	115	unclassifiable	0.913137274	0.121475	CL0603
PF00764	0.079379744	0.040020769	0.020662137	0.060674131	0.008190313	0.021712991	0.093289801	0.089486752	0.020638632	0.085708803	0.091493761	0.080328547	0.008700798	0.03612396	0.046014387	0.033108234	0.045433162	0.012295556	0.04523396	0.081499915	351	LUCA	0.776454133	0.0790677	CL0039
PF00765	0.030149623	0.093060629	0.008196855	0.108639371	0.033311761	0.01748	0.049509119	0.077154465	0.033406226	0.047257736	0.097301572	0.005130126	0.048522013	0.032598616	0.097782767	0.029176101	0.038541321	0.018750943	0.017270692	0.116757547	159	Proteobacteria	0.779020525	0.266644	CL0257
PF00766	0.119694074	0.037468765	0.013987531	0.045868272	0.012526049	0.040918148	0.052081481	0.138243951	0.023386543	0.067828765	0.092495309	0.046109506	0.013960247	0.003065309	0.050199753	0.071784321	0.034816914	0.012345926	0.012403086	0.110813086	81	LACA	0.614870261	0.1465305	CL0063
PF00768	0.116284525	0.041474118	0.045313032	0.056513439	0.004551086	0.028441538	0.065208145	0.077722262	0.022932398	0.041314977	0.084487828	0.065336063	0.060667783	0.020643484	0.05124267	0.03849457	0.075590995	3.76e-06	0.038262489	0.065510995	221	LBCA	0.937206596	0.06268155	CL0013
PF00771	0.085400613	0.047376937	0.024195375	0.049423139	0.003125008	0.053288744	0.084488867	0.068406708	0.021492527	0.105323553	0.139066998	0.032202144	0.021217565	0.026219556	0.055393737	0.039411225	0.046362511	0.001992205	0.019056753	0.076553078	653	LBCA	1.071990621	0.06949995	PF00771
PF00772	0.096533069	0.021151188	0.043239802	0.048781584	0.002643465	0.048105347	0.126381782	0.04210396	0.032117624	0.056335743	0.125709901	0.065396436	0.020065149	0.020022079	0.059426634	0.031539208	0.046384257	1.36e-05	0.039582079	0.074460891	101	LBCA	0.788404802	0.0779777	PF00772
PF00773	0.081834671	0.105869792	0.010208339	0.089612907	0.005122249	0.012352284	0.09212699	0.059347197	0.025141834	0.062411349	0.126894464	0.020362111	0.018608408	0.020749792	0.082353183	0.045157439	0.041292526	0.007591349	0.028740554	0.06421917	289	unclassifiable	0.812112506	0.0636469	PF00773
PF00775	0.0545888	0.0676684	0.03622016	0.09744616	0.00744432	0.02723496	0.0241212	0.11161216	0.03480344	0.055396	0.06532528	0.02629856	0.00851144	0.05800288	0.12879112	0.02181896	0.06614568	0.00820784	0.05886	0.04149864	125	LBCA	0.959093638	0.3252125	CL0287
PF00781	0.078766033	0.061573884	0.039150413	0.053541488	0.00483595	0.018257438	0.111179504	0.133016281	0.026774711	0.101923967	0.060317273	0.03654686	0.011566694	0.016039091	0.045517025	0.023567355	0.058361488	0.002019421	0.018075041	0.098967603	121	LBCA	0.953504847	0.1452985	CL0240
PF00782	0.089754951	0.084581748	0.012659709	0.040993883	0.010284175	0.052711165	0.10339301	0.06745	0.027186214	0.084377282	0.079812913	0.053279223	0.055364854	0.030012427	0.048805534	0.025899126	0.048434078	5.45e-05	0.024278932	0.060659903	103	LUCA	0.79481924	0.1477605	CL0031
PF00793	0.074009148	0.048313677	0.035634843	0.04975435	0.010976278	0.037591883	0.090197489	0.098733274	0.020780807	0.066104798	0.099670314	0.049903139	0.026138655	0.024113229	0.065874843	0.059166054	0.042937982	0.002822242	0.009715695	0.087558341	223	LBCA	0.883772906	0.10682765	CL0036
PF00795	0.08520426	0.052333722	0.033485471	0.070340359	0.019002825	0.015942735	0.10308	0.10169157	0.029933049	0.087764215	0.061613812	0.034876951	0.038510717	0.032246502	0.056333498	0.033610942	0.027270673	0.005208834	0.027123857	0.084423677	223	LUCA	0.863428277	0.144545	PF00795
PF00797	0.066687768	0.098286875	0.020299554	0.073787188	0.012530491	0.045510938	0.064653616	0.094238571	0.031220357	0.028881295	0.131655804	0.012958839	0.020447054	0.054360491	0.07534808	0.030794375	0.054543973	0.015270536	0.019189375	0.04933183	224	LBCA	0.856362982	0.2144945	CL0125
PF00800	0.089292011	0.033279888	0.048803352	0.044712235	0.016917318	0.016252067	0.123227486	0.070466201	0.02376162	0.075777151	0.077326257	0.05509257	0.016087933	0.046104078	0.053151341	0.051468436	0.038195475	3.91e-07	0.026489832	0.093591341	179	LUCA	0.840995842	0.0808825	CL0177
PF00801	0.042299153	3.73e-06	0.067138644	0.033865763	0.033749492	0.034286102	0.03328339	0.102750508	0.016952881	0.000142203	0.016958644	1.1e-05	1.22e-05	0.033901356	0.052171186	0.079457966	0.294857119	0.016949322	0.050845424	0.09035678	59	LBCA	0.910778809	0.327905	CL0159
PF00805	0.080811316	0.013210526	0.145072368	0.098556842	0.101885526	0.016357895	0.050791842	0.118542895	0.022453947	3.13e-05	0.077612368	0.002919737	8e-05	0.132871842	5.39e-05	0.102493158	0.035721316	2.63e-07	0.000113158	0.000416316	38	LBCA	0.42922421	0.575491	CL0505
PF00808	0.19398	0.082659516	0.00205871	0.062586613	8.37e-05	0.00774371	0.138251613	0.032429516	0.017072581	0.055190645	0.114785968	0.110441774	0.010597742	0.004842742	0.032350161	0.016934032	0.018520323	3.47e-05	0.014320484	0.085112581	62	LACA	0.703235743	0.0872405	CL0012
PF00809	0.086875578	0.038776683	0.04522593	0.089337337	0.004715628	0.020164171	0.077521709	0.078546382	0.010751859	0.110720352	0.074968291	0.032897437	0.031230653	0.030142513	0.062027085	0.054891307	0.033669146	0.000457437	0.010643367	0.106435528	199	LUCA	0.803694271	0.0995718	CL0036
PF00813	0.065251466	0.023311675	0.032810524	0.031209215	8.4e-05	0.041592199	0.041845288	0.034227068	0.005633298	0.09242555	0.169327487	0.041761204	0.078853246	0.078403298	0.072804764	0.052074712	0.03993801	0.005242461	0.016741257	0.076460209	191	post-LBCA	1.345404349	0.09548715	PF00813
PF00814	0.12534927	0.049511674	0.020202618	0.039117811	0.018453906	0.03376	0.056503391	0.113249442	0.025533262	0.050437768	0.127716781	0.04130485	0.023279013	0.041306738	0.060466137	0.035798283	0.033344206	0.000696867	0.017124893	0.086840215	233	LBCA	0.789502711	0.05895225	CL0108
PF00815	0.114002294	0.044491845	0.026169825	0.052429377	0.001141646	0.031299476	0.128804913	0.068376733	0.016874015	0.079142244	0.07649404	0.062224888	0.017835611	0.016023392	0.05612591	0.036648603	0.043216185	0.002504015	0.027863392	0.098328055	401	LBCA	0.78562395	0.07566225	CL0099
PF00816	0.074537294	0.064441176	0.024013059	0.036120118	7.54e-05	0.090271647	0.154155059	0.082035176	0.000151059	0.036743882	0.089436353	0.171226706	0.021681176	0.000214	0.035430588	0.014023176	0.042055176	0.023532	0.023497647	0.016354588	85	Proteobacteria	1.059141609	0.1218925	PF00816
PF00817	0.101076575	0.090059589	0.023169315	0.046033356	0.023129726	0.032622397	0.078866781	0.05653589	0.001955685	0.092670479	0.07405089	0.061987877	0.025823699	0.04266137	0.052003288	0.052118562	0.043245479	0.006851438	0.026304178	0.068828836	146	LBCA	0.717073026	0.1331205	PF00817
PF00821	0.074866615	0.038218	0.043257769	0.056935615	0.007126577	0.009779077	0.0436475	0.120915692	0.019518885	0.064939346	0.080042385	0.031166538	0.036542538	0.059006769	0.089918846	0.038714077	0.050827538	0.041186423	0.026139	0.067248769	260	LBCA	0.932435496	0.0920218	CL0374
PF00823	0.382944496	0.015322403	0.00815907	0.016379302	0.00108155	0.048455659	0.083508605	0.052833643	0.013565426	0.019680078	0.06390124	0.009547519	0.037545891	0.009975116	0.057225426	0.054876047	0.04512938	0.023968527	0.01308186	0.042817287	129	Terrabacteria	0.867739838	0.147494	CL0352
PF00825	0.056350189	0.096462642	0.022507547	0.039177075	0.001101038	0.052225943	0.052247264	0.04619434	0.04554	0.057424906	0.109876038	0.156935943	0.002005283	0.053783679	0.070218208	0.037148302	0.000819906	3.17e-05	0.021286792	0.07865783	106	LBCA	0.907297822	0.0699864	CL0329
PF00827	0.063586793	0.162090326	0.023238859	0.029056739	0.005452228	0.021289293	0.068920924	0.07280587	0.014785	0.04535413	0.050257609	0.112873152	0.022451033	0.011340054	0.06900788	0.044461467	0.02072663	0.03262337	0.0478275	0.081847772	184	TACK	1.082618055	0.0488149	CL0652
PF00828	0.073669574	0.074014574	0.032735106	0.048790851	0.001212872	0.026231489	0.083132234	0.173889574	0.017896489	0.05581734	0.073162553	0.104276702	0.004325213	0.027799894	0.030447553	0.046688191	0.042700426	0.003964681	0.006863191	0.072381064	94	unclassifiable	0.880450074	0.04514985	CL0588
PF00829	0.048318119	0.021870891	0.010752277	0.064323168	1.74e-05	0.032485941	0.087037624	0.100172277	0.019819802	0.070986634	0.028869604	0.171854158	0.021874851	0.019836337	0.030586832	0.017694653	0.06964396	0	0.049505545	0.134346733	101	post-LBCA	1.08585539	0.06089115	PF00829
PF00830	0.035223448	0.089678103	0.099511724	4.41e-05	0.069007414	0.026983276	0.01748569	0.086236379	0.021771034	0.054607931	0.017850517	0.172451897	0.022279138	0.007196552	0.041526552	0.035686379	0.073155	0.010198276	0.000447414	0.118655517	58	LBCA	0.792038543	0.0868039	PF00830
PF00831	0.062599474	0.149415965	0.035265263	0.019505614	3.42e-05	0.075710526	0.156585965	0.017585789	0.01754386	0.051102807	0.175184386	0.107639825	0.000283333	0.035092456	3.16e-05	0.018649123	0.055125965	1.75e-07	1.23e-06	0.022639474	57	LBCA	0.608044921	0.0274582	CL0346
PF00832	0.048608333	0.208115	0.049279286	0.000464762	6.74e-05	0.017637857	0.000145476	0.000104048	0.047730952	0.036599048	0.091184524	0.194117619	0.001632857	0.024143333	0.05585	0.026967143	0.065490238	0.047628333	8.88e-05	0.084140952	42	LACA	1.19749725	0.0449141	PF00832
PF00833	0.054179655	0.117495862	0.036024138	0.046818793	9.29e-05	0.004574483	0.078876207	0.035291207	0.001252241	0.071231552	0.097981897	0.150437759	0.03393	0.034684138	0.03230931	0.031415517	0.065973793	3.45e-06	0.050625517	0.056799828	58	LACA	0.548901609	0.0355092	PF00833
PF00834	0.067890157	0.02629555	0.045850157	0.079864607	0.009097173	0.014634346	0.069183141	0.079862199	0.02495	0.132015445	0.063854031	0.069532775	0.03708623	0.055728639	0.047198848	0.051689634	0.023519058	0.000161675	0.013592042	0.087989476	191	LACA	0.799313475	0.1120945	CL0036
PF00839	0.11616	0.060268788	0.02707	0.057327879	0.091023636	0.060597576	0.094739394	0.090943333	0.004589091	0.061988788	0.065340303	0.101941515	0.018712727	0.029759394	0.030548485	0.029759697	0.025581515	3.94e-06	0.000676364	0.03296697	33	Proteobacteria	0.760924779	0.262724	PF00839
PF00842	0.04644136	0.07376256	0.01940024	0.06688688	0.01641096	0.02013456	0.04927896	0.09704112	0.01787248	0.09772376	0.0576064	0.04609352	0.04317216	0.00785544	0.0552744	0.04165368	0.07444416	5.42e-05	0.0487132	0.12017712	125	LBCA	0.871364221	0.1429055	CL0105
PF00847	0.110134	0.097343556	0.020511333	0.008582	0.000977556	0.032835111	0.084339556	0.126649111	0.045570444	0.019527333	0.016368444	0.142803556	0.003256444	0.022086	0.000740667	0.060898667	0.054113333	0.040868	0.067308667	0.045086	45	LBCA	0.942655374	0.262691	CL0081
PF00848	0.051538125	0.071616597	0.035846597	0.057451042	0.010532083	0.024669375	0.056550764	0.081989444	0.0561025	0.041308194	0.052505347	0.026308264	0.049838958	0.065618472	0.088899028	0.049921181	0.027525903	0.03224	0.054210417	0.065325625	144	unclassifiable	0.861480453	0.300744	CL0209
PF00849	0.022370084	0.102164118	0.028034454	0.05980084	0.008199328	0.026787899	0.080322605	0.102558151	0.035279412	0.034256723	0.139696387	0.061913866	0.019025714	0.018618151	0.050860756	0.023440252	0.071652689	0.009168487	0.032848487	0.072998908	119	LBCA	0.887689925	0.140101	CL0649
PF00850	0.086645235	0.041997401	0.034869819	0.076621877	0.009598412	0.017009061	0.085314765	0.09495083	0.046953032	0.083526859	0.088619458	0.040390794	0.018949278	0.030525054	0.072930903	0.020279314	0.039787256	0.003546354	0.036094513	0.071385054	277	LUCA	0.889091123	0.1000227	CL0302
PF00852	0.027144571	0.022752762	0.076014571	0.072160381	0.056079905	0.006038952	0.072974476	0.040262667	0.014900381	0.095184762	0.048405524	0.082004857	0.008068286	0.094712857	0.039456	0.079775333	0.021346286	0.017054286	0.079157238	0.046502667	105	LBCA	0.739585827	0.213726	CL0113
PF00854	0.09553469	0.02667295	0.019558879	0.017602596	0.006207257	0.014959794	0.02957708	0.108711062	0.012970177	0.112013038	0.147653363	0.027947935	0.035848112	0.085796932	0.044867876	0.041956519	0.029792861	0.027848053	0.028778673	0.085697847	339	LBCA	1.121033823	0.1925625	CL0015
PF00856	0.047589474	0.045080395	0.041356316	0.088565658	0.037647237	0.009342237	0.0944625	0.108485921	0.030355	0.115041711	0.058882105	0.040719211	0.017840132	0.030673947	0.042694211	0.027322105	0.052374079	0.000394868	0.059017632	0.0521525	76	LBCA	0.845379715	0.1583655	CL0489
PF00857	0.075757834	0.044889554	0.050739618	0.083293758	0.025704777	0.02684535	0.076841847	0.064191019	0.031948025	0.091402484	0.064237516	0.041999363	0.027427006	0.033620701	0.071866752	0.024369108	0.045786497	1.83e-05	0.026345414	0.092709554	157	LUCA	0.91840012	0.2942435	PF00857
PF00860	0.117348692	0.0204005	0.017218962	0.020982231	0.004424962	0.013899615	0.012833308	0.124507154	0.002760962	0.132360692	0.153487154	0.016542192	0.032139538	0.056558923	0.064665923	0.0392275	0.049962654	0.006690962	0.010498269	0.103487923	260	LBCA	0.984100892	0.166872	CL0062
PF00861	0.13195735	0.109447692	0.039397521	0.039095128	0.000159402	0.018355299	0.073421282	0.077274103	0.025721026	0.050785214	0.074494188	0.113967607	0.00201547	0.025682479	0.008588632	0.06047	0.052172564	1.71e-07	0.025699915	0.071294274	117	LBCA	0.782973562	0.0786651	CL0267
PF00862	0.057128893	0.051005115	0.036560153	0.046989313	0.003751527	0.031852863	0.050750878	0.084672443	0.02131042	0.078548664	0.142347214	0.035519351	0.020104847	0.067418435	0.061824962	0.042990954	0.036245038	0.018383931	0.047152824	0.065440916	262	LBCA	0.825334856	0.1104254	CL0113
PF00866	0.038261971	0.159420876	0.027723139	0.10144219	0.008866423	0.045596788	0.09088146	0.043749051	0.024596715	0.02914146	0.103608686	0.023755766	0.028120438	0.032022993	0.031977445	0.037237591	0.057010073	0.024249781	0.026801241	0.065530219	137	post-LBCA	0.867365965	0.341406	CL0051
PF00867	0.085662553	0.055442872	0.021922234	0.073471489	0.008624255	0.043922234	0.073600106	0.08531117	0.000122872	0.08894234	0.106640745	0.070495106	0.010725957	0.011574468	0.053226383	0.043172234	0.033485319	0.003708936	0.048512447	0.081433617	94	LACA	1.031536021	0.05489595	CL0464
PF00871	0.105392317	0.057690244	0.044878455	0.045674553	0.009327276	0.019823211	0.05575	0.102083374	0.032457398	0.070512398	0.094611951	0.052562886	0.022683862	0.03340687	0.038143293	0.052614878	0.027617033	0.001134065	0.036655772	0.096977195	246	LBCA	0.768806751	0.1565135	CL0108
PF00872	0.031509041	0.112298904	0.038620548	0.044148767	0.015390137	0.030918082	0.060906438	0.094764247	0.02124589	0.041602055	0.1267	0.058060137	0.017098493	0.045843151	0.053974658	0.047733288	0.033688904	0.046181096	0.050538356	0.028776986	73	LBCA	0.94461872	0.2320015	CL0219
PF00873	0.068905183	0.047030558	0.029957241	0.048357079	0.000443935	0.044268012	0.077059665	0.069075791	0.007138895	0.102672414	0.104267911	0.037226095	0.034901684	0.042547637	0.048351623	0.063072677	0.066261531	0.00350643	0.010832241	0.0941193	986	LBCA	1.064370004	0.3522085	CL0322
PF00874	0.061960714	0.019798929	0.042183571	0.037963095	7.07e-05	0.073122143	0.160394048	0.035801667	0.031779643	0.166667381	0.068015595	0.078204405	0.043472857	0.023466071	0.037076905	0.022799524	0.019956905	1.05e-05	0.035783571	0.041467024	84	post-LBCA	0.726742768	0.3616255	CL0166
PF00875	0.082095804	0.115664196	0.019826713	0.07661979	0.005720559	0.03167965	0.054522587	0.059975734	0.028716923	0.045394545	0.116344406	0.019310699	0.00309979	0.04643042	0.101926713	0.04426035	0.027752517	0.021393007	0.030318601	0.068942168	143	LUCA	0.884132452	0.149683	CL0039
PF00877	0.030663776	0.042193367	0.058874796	0.021006735	0.010206633	0.052348878	0.020745	0.163130204	0.026498673	0.061023673	0.040802449	0.021152143	6.02e-06	0.051021633	0.058445306	0.127438265	0.050827755	0.020408163	0.06122398	0.081979592	98	post-LBCA	0.960045915	0.159753	CL0125
PF00881	0.153247481	0.045269008	0.031396947	0.040842061	0.02863855	0.034344198	0.095382137	0.047456641	0.008692519	0.074840611	0.08466542	0.06464687	0.027785649	0.031299084	0.061684427	0.030619466	0.027410992	0.006104046	0.020968855	0.084702061	131	LUCA	0.973000358	0.2688275	CL0529
PF00882	0.063896296	0.049560741	0.026673827	0.062355679	0.032575062	0.017455556	0.038128642	0.032497654	0.117817901	0.057330123	0.094274198	0.053183704	0.024220741	0.075621111	0.035034444	0.021241975	0.029281358	0.000661235	0.126608148	0.041579259	81	LBCA	0.85752815	0.1257915	CL0368
PF00883	0.136132899	0.034980847	0.034734039	0.058271922	0.006555114	0.021889055	0.086315537	0.108446189	0.014173029	0.047758274	0.101001661	0.060480945	0.030591531	0.020406417	0.052195928	0.029329511	0.051372443	0.016159316	0.017705244	0.071497166	307	unclassifiable	0.849130548	0.08904565	CL0105
PF00884	0.035245417	0.018554	0.043643375	0.0870425	0.004498083	0.027132083	0.054767958	0.081281333	0.078146292	0.087522958	0.084850083	0.03459475	0.027318917	0.073909	0.056405333	0.052831792	0.050699583	0.0054135	0.057042208	0.039096333	240	LUCA	0.962299308	0.367671	CL0088
PF00885	0.126896889	0.029745259	0.030169778	0.040475259	0.014454074	0.02323037	0.070477556	0.095929185	0.014859407	0.083817259	0.065336296	0.062397259	0.032404148	0.029952741	0.022225778	0.044586889	0.059428148	0.009718593	0.026746148	0.117146074	135	unclassifiable	0.943147601	0.0851457	PF00885
PF00886	0.066669322	0.107381356	0.017484746	0.064134407	2.03e-06	0.034450678	0.054428983	0.067817458	0.015516271	0.084303898	0.016677458	0.122702542	0.033902542	0.033837458	0.067808305	0.050858305	0.040815763	0.016949322	0.05236339	0.051893898	59	LBCA	1.077432011	0.06869365	PF00886
PF00887	0.115455735	0.033750882	0.075716765	0.058006029	0.000617941	0.069513676	0.096903529	0.055414853	0.007524265	0.028476912	0.079675294	0.091289559	0.023721176	0.0380675	0.033076912	0.041906618	0.044278382	0.014900735	0.069964559	0.021735882	68	FCB	1.014140025	0.09174685	CL0632
PF00889	0.085433971	0.037081765	0.047624902	0.04615598	0.009969167	0.030406127	0.143266029	0.070040686	0.014673186	0.075227059	0.056198922	0.088564706	0.025819559	0.047745294	0.031466814	0.030572402	0.032490539	1.32e-05	0.016351225	0.110893333	204	LBCA	0.68456482	0.0766836	PF00889
PF00890	0.120411171	0.049629371	0.034898686	0.074211829	0.004129914	0.029227657	0.076996857	0.1241352	0.026228943	0.065088771	0.073540314	0.044471514	0.028572886	0.016692086	0.047123914	0.028267	0.045552714	0.003458657	0.024408029	0.082951571	350	LUCA	0.855243667	0.129729	CL0063
PF00891	0.122159593	0.098531279	0.01063686	0.074711105	0.012129477	0.015805756	0.065270233	0.095427616	0.032553895	0.040471628	0.12620936	0.009042616	0.030205233	0.05548407	0.041087965	0.034788895	0.05449843	0.005822965	0.017826163	0.057333779	172	LUCA	0.914989076	0.2752755	CL0063
PF00892	0.130671613	0.031039919	0.003108065	0.005380887	0.000232177	0.017182419	0.014535403	0.062948226	0.000245887	0.153804597	0.23617371	0.017741048	0.008788226	0.077907581	0.016177097	0.034795242	0.034375323	0.024063629	0.023235968	0.107591129	124	LUCA	0.945466642	0.311932	CL0184
PF00893	0.093578804	0.009485543	0.000119022	0.009554565	0.012698261	2.66e-05	0.022932065	0.087001739	2.9e-05	0.151617826	0.131675109	0.033995	0.0351875	0.104389239	0.021744457	0.063636848	0.07298837	0.0434375	0.031322935	0.074574674	92	LBCA	0.976129608	0.2953945	CL0184
PF00899	0.052613863	0.039344077	0.041354936	0.052700215	0.034322961	0.026535837	0.08908103	0.094013133	0.026278884	0.092445665	0.09139309	0.065342189	0.028802575	0.034936309	0.065742532	0.02809588	0.041974206	7.21e-06	0.011448712	0.083562747	233	preLUCA	0.746511682	0.1463185	CL0063
PF00900	0.014184459	0.055408649	0.048164595	0.051207432	0.013518514	0.029760811	0.107473243	0.082258378	0.044818108	0.106377973	0.108541081	0.126721486	0.003093243	0.01341973	0.040925676	0.026915811	0.070094459	8.11e-07	0.027040676	0.030072568	74	LACA	0.809785849	0.0432632	CL0021
PF00902	0.114276135	0.048751111	0.017237729	0.032232222	0.000288889	0.0254857	0.026102705	0.061855459	0.014293285	0.081262899	0.149338019	0.025188213	0.029849758	0.074251932	0.060440483	0.033450193	0.03242058	0.028938744	0.024212705	0.120119807	207	LACA	1.003771935	0.05812865	PF00902
PF00903	0.036223824	0.02026902	0.013843725	0.090880588	0.000701961	0.022339314	0.105473039	0.059296765	0.068670392	0.072918627	0.087615784	0.040300098	0.023757647	0.052571765	0.053712941	0.062843922	0.067810882	1.96e-07	0.019632451	0.101135	102	preLUCA	0.893600742	0.449036	CL0104
PF00905	0.128811694	0.027873992	0.040888911	0.046608266	0.005114274	0.036540161	0.039362298	0.117339395	0.014082782	0.055583508	0.046024879	0.038932097	0.029983952	0.028459637	0.077126774	0.049633065	0.090799839	0.010149839	0.025182258	0.091498629	248	LBCA	0.888038015	0.07727365	CL0013
PF00908	0.033796573	0.043572448	0.035016713	0.090777133	0.007675035	0.027343147	0.053686084	0.091945315	0.038155175	0.066299021	0.060854266	0.05285049	0.023479161	0.061407483	0.083912378	0.033579301	0.044865315	0.028005455	0.051895734	0.07087979	143	LUCA	0.888461799	0.181829	CL0029
PF00909	0.134463634	0.011479151	0.022546897	0.024348833	0.005979814	0.014708859	0.019827347	0.132947003	0.01623244	0.0875087	0.096949045	0.026060398	0.035456711	0.095379788	0.02916382	0.044766552	0.044077613	0.029647851	0.012693687	0.115758992	377	LUCA	0.945068832	0.11479165	PF00909
PF00912	0.112327284	0.108803951	0.035698272	0.037361975	0.000198827	0.046398889	0.06841463	0.047493148	0.019758951	0.050453395	0.130899012	0.034067407	0.027638827	0.021748148	0.075563519	0.034958457	0.025269136	0.018829691	0.034107654	0.070004198	162	LBCA	0.832343342	0.08897575	CL0037
PF00916	0.131637308	0.044238609	0.019342485	0.019243639	0.000956627	0.016545	0.023056982	0.091386331	0.008871953	0.132994349	0.152759556	0.008120207	0.032263077	0.049727663	0.058631154	0.042864379	0.041852189	0.012562367	0.015937751	0.097004172	338	LBCA	0.997145477	0.2710555	CL0062
PF00919	0.055610426	0.057789894	0.03266766	0.056889574	0.032067234	0.055455319	0.096835957	0.063124149	0.012208936	0.052437128	0.101937553	0.080789787	0.040165638	0.026473723	0.04210734	0.034847128	0.032759468	5.63e-05	0.04443117	0.081340213	94	LBCA	0.934905062	0.0646701	CL0304
PF00920	0.106009884	0.048622278	0.026359807	0.054317587	0.017722761	0.008099093	0.09106834	0.109881969	0.021876486	0.07069556	0.07478861	0.061866429	0.053200386	0.017349208	0.070126409	0.044118822	0.037773147	0.003123571	0.014083243	0.068910212	518	LUCA	0.798351293	0.09918395	PF00920
PF00923	0.094910815	0.039850435	0.02857538	0.08051038	0.01270125	0.024446957	0.079957337	0.071146793	0.011090543	0.101971196	0.078194185	0.060069022	0.022010978	0.041412717	0.04898962	0.031266957	0.056064891	0.009179293	0.011905217	0.095745217	184	LBCA	0.709395253	0.1261255	CL0036
PF00924	0.037267644	0.071202618	0.044735707	0.060343717	0.000371518	0.015399948	0.066334346	0.069785026	0.007067068	0.191050052	0.058973141	0.043688272	0.025768586	0.048291518	0.036684188	0.042621832	0.060268325	0.010606597	0.011834869	0.097700681	191	LUCA	0.882099543	0.1583165	CL0010
PF00925	0.054752393	0.072178344	0.030634908	0.067301779	0.018408344	0.04056681	0.091588037	0.116560613	0.018611718	0.055741166	0.114959939	0.05933411	0.028097239	0.020130307	0.049075031	0.012470613	0.030187055	4.91e-07	0.037359509	0.082039755	163	LBCA	0.844223523	0.10411355	PF00925
PF00926	0.112457923	0.071936503	0.025905191	0.064937158	0.013818087	0.010240383	0.102030437	0.078655191	0.033213989	0.079875464	0.068855301	0.025419126	0.035322842	0.032021858	0.062120601	0.032056011	0.068815683	3.87e-05	0.007748087	0.074526612	183	LACA	0.938311607	0.0742703	PF00926
PF00929	0.073400516	0.062531097	0.032058903	0.072288258	0.011725355	0.025871484	0.071022581	0.074210903	0.038878194	0.07228129	0.100780452	0.027588258	0.02198871	0.058464323	0.097148903	0.020606387	0.052751613	3.29e-06	0.000511806	0.085884387	155	LBCA	0.741350158	0.1831885	CL0219
PF00930	0.027395401	0.053715109	0.02686365	0.110614453	6.82e-05	0.026616934	0.049061533	0.079559416	0.02623562	0.043951606	0.076841241	0.069511898	0.009009562	0.036758759	0.024598175	0.079491606	0.083311679	0.043471825	0.063943358	0.068978467	137	LUCA	0.900511424	0.129997	CL0186
PF00931	0.107675031	0.08571865	0.025371288	0.069893313	0.01123908	0.036077239	0.105161166	0.07920362	0.027710859	0.051971534	0.119908528	0.032463742	0.008170675	0.030024417	0.061448712	0.031701043	0.026510184	0.006187669	0.001609509	0.081949202	163	LBCA	0.899004024	0.4800735	CL0023
PF00932	0.056115248	0.000178218	0.075776139	0.07937	0.000409604	0.001228614	0.033269109	0.121465941	0.000602277	0.039826238	0.05377901	0.000457129	0.010352574	0.012589406	0.05886901	0.150339802	0.146359406	0.010444851	0.056190297	0.092372673	101	LUCA	0.894242652	0.2253395	CL0159
PF00933	0.127013511	0.051396336	0.030407176	0.061049198	0.001060916	0.023726985	0.077850496	0.077133244	0.032211031	0.075283855	0.072724656	0.028311641	0.034628588	0.044407634	0.056452595	0.043769962	0.038587366	0.018328359	0.012612634	0.093039618	262	LBCA	0.777743467	0.2113455	CL0036
PF00934	0.339071882	0.036982	0.014548824	0.099010824	0.000293176	0.022459882	0.065105059	0.035658353	0.004029765	0.006623059	0.110396353	0.011702353	0.000440824	0.032507176	0.043179176	0.060859765	0.030498941	3.53e-06	0.002804235	0.083820941	85	Terrabacteria	0.799765115	0.1372267	CL0352
PF00935	0.04933	0.124405735	0.024815735	0.020128676	0.031673235	0.024525441	0.079761618	0.081374853	0.045412059	0.005745147	0.036527206	0.165156324	0.009885588	0.036184559	0.058095588	0.042255	0.063379412	0.0148175	0.022447647	0.0640775	68	Euryarchaeota	0.885499518	0.03850675	CL0167
PF00936	0.231610484	0.021328548	0.009857097	0.06201129	0.002234516	0.015404677	0.042096452	0.077798548	0.009189516	0.118123548	0.068919194	0.035255	0.011669839	0.002673548	0.038540323	0.059633871	0.046541452	0.000188065	0.00091	0.146012581	62	LBCA	0.815310069	0.307177	PF00936
PF00939	0.123891972	0.020714826	0.019190696	0.018046311	0.000881671	0.008012993	0.034715986	0.064697169	0.005554594	0.132528886	0.16201536	0.032718933	0.047484756	0.065980302	0.050997332	0.041162204	0.05305703	0.02702884	0.010456775	0.08085942	431	LBCA	1.150237227	0.242208	CL0182
PF00941	0.125989581	0.074482395	0.024196886	0.052898563	0.005526048	0.049732575	0.099788144	0.089363772	0.018996527	0.069703653	0.132797066	0.008492635	0.024285928	0.020213832	0.078646287	0.022155509	0.053592455	2.48e-05	0.012174251	0.036933533	167	LBCA	0.760532752	0.2191855	CL0077
PF00942	0.137354	0.034946	0.080955167	0.056528	0.017807833	0.013697833	0.038204833	0.068229333	0.014043667	0.080790833	0.028054333	0.016800833	0.001897667	0.016971167	0.013682333	0.119269667	0.107842	0.0167395	0.0345035	0.101678833	60	LBCA	0.879120877	0.148465	CL0203
PF00950	0.11440381	0.025494921	0.017618571	0.019147937	0.005455198	0.009592302	0.013427976	0.070195794	0.008134048	0.119625714	0.185893571	0.026077659	0.040127619	0.070424444	0.02776369	0.070294286	0.028083214	0.005915635	0.027264048	0.115051825	252	LUCA	1.002813197	0.1400115	CL0142
PF00953	0.12058726	0.01634274	0.035621986	0.03887137	0.024297329	0.008480685	0.001410274	0.086860274	0.009493493	0.136736027	0.189029315	0.019942945	0.033524041	0.07407411	0.026109178	0.026674932	0.029139726	0.019426644	0.007633973	0.09573863	146	LBCA	0.903016227	0.06209055	PF00953
PF00958	0.100002857	0.055537253	0.033000879	0.059623956	1.54e-06	0.011285824	0.102032637	0.044178791	1.49e-05	0.094352747	0.05214978	0.065458462	0.012193297	0.021988132	0.043956703	0.034596703	0.109670549	0.02199956	0.05491967	0.083034505	91	LACA	0.818854483	0.07617795	PF00958
PF00959	0.067004935	0.057195195	0.070568182	0.045812078	0.013125455	0.047875065	0.05950974	0.088737143	0.013623377	0.052631299	0.080660779	0.022463247	0.026247662	0.013124416	0.027025714	0.080439221	0.076445065	0.026005195	0.065014545	0.066488961	77	LBCA	0.818436075	0.272898	CL0037
PF00960	0.153904886	0.008683295	0.0279375	0.058127386	0.046233864	0.03086375	0.011829773	0.107043182	0.0033975	0.035132955	0.035229886	0.010071932	0.001858182	0.033884091	0.039109205	0.100827614	0.187039545	1.92e-05	0.010011705	0.098791364	88	Terrabacteria	0.853103359	0.1369466	CL0159
PF00961	0.022749348	0.096934891	0.051196522	0.061750217	0.033528261	0.027156304	0.097552717	0.075999674	0.008421522	0.093837717	0.071327283	0.108282065	0.003739891	0.079718152	0.033032826	0.037195326	0.020042283	0.008297065	0.051681739	0.017553152	92	unclassifiable	0.966627933	0.21466705	CL0324
PF00962	0.088890065	0.073436417	0.01852873	0.061524756	0.007115212	0.03066557	0.132493518	0.07428101	0.040873029	0.053816319	0.112159316	0.025940684	0.012754788	0.039145863	0.052337199	0.030605212	0.041190684	0.002812345	0.022936906	0.078489609	307	LBCA	0.731561987	0.1502955	CL0036
PF00963	0.08128049	0.008649216	0.073443039	0.040160588	0.000246176	0.000710882	0.028102843	0.071801569	0.000152647	0.083858725	0.029148627	0.03022951	0.003417941	0.064953431	0.01953	0.13150598	0.213690588	0.009484412	0.010019608	0.099609216	102	LBCA	0.796763733	0.1974175	CL0203
PF00970	0.014847174	0.052538587	0.028092717	0.082826957	1.2e-05	0.035475761	0.0823675	0.077681739	0.01723087	0.07702913	0.068564674	0.046538043	0.026166087	0.064893261	0.097815543	0.058711413	0.071481196	1.78e-05	0.022314022	0.07539337	92	LUCA	0.859753171	0.1610085	CL0105
PF00975	0.062791515	0.062436	0.007706909	0.045291818	0.012788	0.061021273	0.093536242	0.088924788	0.037041333	0.057306303	0.113063697	0.010561939	0.045067939	0.045436667	0.09725	0.050263333	0.021884667	0.006395515	0.030937212	0.05029103	165	LBCA	0.862459136	0.42037	CL0028
PF00977	0.071962203	0.034896652	0.013564714	0.086109471	0.005472247	0.023079075	0.07970652	0.115540529	0.004873172	0.124444493	0.064546784	0.103776476	0.020208722	0.014770485	0.03529207	0.035747445	0.030884361	0.008842467	0.009897048	0.116382423	227	LUCA	0.81560482	0.05595345	CL0036
PF00982	0.078905276	0.10256629	0.025329724	0.059177834	0.004040415	0.023887581	0.092660622	0.076579078	0.026381498	0.047991382	0.104841014	0.027520415	0.020797396	0.041460069	0.063529101	0.029019862	0.028302373	0.017884493	0.035770392	0.093352811	434	LBCA	0.815369385	0.1082709	CL0113
PF00984	0.126609022	0.015736739	0.046311087	0.046198696	0.021750435	0.030195326	0.071353696	0.097906957	0.022662065	0.10431913	0.061978261	0.083968261	0.030218913	0.049223913	0.011264348	0.056196739	0.032991848	2.5e-06	0.032801304	0.058305217	92	LBCA	0.665924758	0.165519	CL0106
PF00986	0.034297018	0.10830386	0.033579649	0.03854	0.000243333	0.029030702	0.144229123	0.070155088	0.000764912	0.04342386	0.103239123	0.042659649	0.085431404	0.052274035	0.042879474	0.037535789	0.097635965	0.000294386	0.000314386	0.035165088	57	post-LBCA	0.826709597	0.06875715	PF00986
PF00988	0.040380484	0.05473371	0.039793387	0.059772419	0.013242581	0.034835081	0.089000323	0.121063306	0.032020565	0.075701129	0.057589355	0.029270484	0.031543387	0.039408871	0.032315726	0.047701774	0.075476613	0.008070726	0.0399925	0.078081694	124	post-LBCA	0.782429101	0.07204155	CL0364
PF00989	0.0355376	0.0789276	0.033796	0.0889335	0.0102714	0.0538391	0.0845264	0.0702882	0.0110929	0.1184005	0.0387668	0.0301615	0.0518121	0.0422685	0.0400491	0.0438168	0.0384563	0.0099819	0.0299794	0.0890904	100	preLUCA	0.842577476	0.467509	CL0183
PF00990	0.081358684	0.076413158	0.043351908	0.094929737	0.006664803	0.108068158	0.055085526	0.062023882	0.035101711	0.080948092	0.101689145	0.032535395	0.014407829	0.047379539	0.035974079	0.030756645	0.027891382	4.14e-06	0.01761125	0.047801645	152	LBCA	0.937376828	0.527639	CL0276
PF00994	0.081239153	0.034247119	0.014669831	0.06804839	0.00386661	0.020670085	0.099625085	0.109138644	0.00555839	0.124514068	0.099358475	0.033897458	0.017981695	0.014118305	0.082638644	0.028405424	0.070993983	8.59e-05	0.001141695	0.089796949	118	LUCA	0.827747198	0.0986353	PF00994
PF00999	0.104194299	0.03769134	0.01337486	0.015440374	0.000658972	0.009179751	0.034867383	0.076959065	0.009315202	0.15162891	0.217314642	0.020831994	0.027902617	0.050011308	0.028422866	0.037929907	0.024785265	0.007018536	0.007855732	0.124612212	321	LUCA	1.017703464	0.1742735	CL0064
PF01000	0.075166593	0.020657473	0.023707912	0.081384396	0.001689451	0.02589956	0.073101648	0.07368978	0.030066154	0.072355714	0.136755714	0.098586703	0.009844286	0.004580659	0.066622967	0.024734945	0.059926374	9.36e-05	0.023398901	0.097735055	91	unclassifiable	0.800934534	0.03083955	PF01000
PF01008	0.130494	0.049608717	0.025395925	0.060424906	0.009824113	0.023766906	0.098295509	0.067642226	0.022315925	0.091445774	0.055501774	0.06141717	0.016082453	0.027754604	0.047973472	0.030922792	0.065355774	0.003246717	0.022361057	0.090165849	265	LACA	0.728462262	0.09213585	CL0063
PF01010	0.081734944	0.020130225	0.024430337	0.035396404	0.001808764	0.006381573	0.035669326	0.048215506	0.039357978	0.077430562	0.139582472	0.053567303	0.027606292	0.077427528	0.094025281	0.039541236	0.019421348	0.035244944	0.061360449	0.08166382	89	LBCA	1.075378413	0.08006955	PF01010
PF01011	0.050146333	0.066296667	0.040608667	0.111917333	0.000577333	0.002058	0.022643333	0.153304667	0.000989	0.041705667	0.001141667	0.040635333	0.001006667	0.053805333	0.100217667	0.065863	0.080769	0.033369667	0.079195	0.053745	30	LBCA	0.832413124	0.4085805	CL0186
PF01012	0.161567379	0.040720345	0.009460483	0.062322	0.00160131	0.02741731	0.094706552	0.108029172	0.00230131	0.054149103	0.086544621	0.035244759	0.006903724	0.002937724	0.05368469	0.043264345	0.03939669	0.00039931	0.006073448	0.163272207	145	LUCA	0.803257467	0.0923035	CL0039
PF01014	0.09409563	0.079766134	0.027407227	0.077134706	0.001042353	0.01532395	0.068971176	0.075754034	0.059082773	0.023212353	0.055969076	0.047384874	0.026028235	0.038029832	0.038948739	0.033751092	0.063958067	0.008478151	0.033681681	0.131976639	119	LBCA	0.826693386	0.1185164	CL0334
PF01015	0.052346524	0.091203743	0.017165882	0.058288235	2.08e-05	0.024087326	0.091836043	0.048041497	0.011249626	0.093521497	0.044124759	0.128895722	0.026087487	0.039364973	0.026806471	0.034435722	0.083855134	0.010695668	0.03785123	0.080119358	187	LACA	0.809468145	0.03224675	PF01015
PF01016	0.049900779	0.086303117	0.014300519	0.015401558	5.04e-05	0.067931169	0.016648571	0.168358052	0.039371558	0.040722727	0.030607143	0.197860909	0.012033117	0.037681948	0.013202857	0.036685455	0.047094416	1.03e-05	0.016734935	0.109097013	77	unclassifiable	1.089948056	0.08874605	PF01016
PF01018	0.067147792	0.066377727	0.055261948	0.065039481	0.002652403	0.024088636	0.085168896	0.181473442	0.02196987	0.058177987	0.055956169	0.086596234	0.00375487	0.025672792	0.057865909	0.007204026	0.038807403	0.003794351	0.026417403	0.066569675	154	LBCA	1.286621741	0.07556445	PF01018
PF01019	0.096074636	0.06176869	0.026676985	0.064606279	0.008784075	0.032054615	0.068924179	0.102578254	0.027723867	0.050170956	0.077735821	0.03814736	0.038395904	0.035005676	0.083831497	0.044602432	0.036918773	0.006314096	0.029277775	0.070403784	481	LBCA	0.827805493	0.1858395	CL0052
PF01020	0.091466364	0.150996061	0.106226061	0.000906364	0.121226061	0.00090697	0.005813333	0.030794848	7.3e-05	0.040613636	0.089153333	0.182179091	0.03169697	6.64e-05	0.030354848	0.066686364	0.030617576	3.03e-07	0.000101212	0.020118485	33	Euryarchaeota	1.305006271	0.0534979	CL0167
PF01022	0.022404565	0.089472826	0.022075435	0.002027609	0.043481304	0.050320217	0.118828913	0.06522087	0.028202826	0.067196957	0.19542587	0.057567609	0.022240652	8.7e-07	0.021740652	0.065503043	0.041936304	0	1.09e-06	0.086351522	46	LUCA	0.763500365	0.230014	CL0123
PF01025	0.069594906	0.077022579	0.026483019	0.074721824	2.14e-05	0.039682767	0.213179119	0.037323774	0.011126415	0.03404522	0.106476164	0.060975283	0.023494843	0.018958365	0.044143019	0.018512893	0.018960629	2.2e-06	0.014411132	0.110862138	159	LUCA	0.858745806	0.062685	PF01025
PF01026	0.071307222	0.040707121	0.02576	0.070631919	0.009928333	0.024897172	0.124357929	0.055764343	0.034155606	0.084137576	0.088192424	0.063521212	0.016445505	0.031743838	0.057336414	0.045005253	0.043970152	0.002437576	0.020392677	0.089305808	198	LUCA	0.81853556	0.06169245	CL0036
PF01027	0.082274643	0.02476625	0.030788929	0.023910833	0.002027976	0.010892143	0.005429107	0.06549006	0.002390774	0.141351726	0.190460476	0.028934286	0.032520476	0.093144702	0.018145	0.062243155	0.033309821	0.005664286	0.058412798	0.087839881	168	LBCA	1.089421523	0.10213415	CL0453
PF01028	0.076639901	0.166355813	0.022022562	0.06567133	0.008950246	0.035307488	0.099979655	0.072719704	0.013983842	0.023647291	0.09659064	0.053788424	0.00983069	0.030351034	0.035027438	0.030159163	0.044626355	0.004933054	0.019721773	0.089690739	203	LBCA	0.800981809	0.126098	CL0382
PF01029	0.093578761	0.065007611	0.033927965	0.074761681	0.000200177	0.033276195	0.134347965	0.054488407	0.015949912	0.057743451	0.108373451	0.065703363	0.049683894	0.024175487	0.021722301	0.023148584	0.006401681	0.00887646	0.037188053	0.091441327	113	LBCA	0.817649862	0.0666769	CL0633
PF01030	0.012252	0.015722	0.207558	0.057328615	0.00028	0.017753231	0.038437385	0.102298154	0.002678308	0.095034923	0.166434308	0.011307231	0.001262154	0.000213385	0.012282462	0.092026308	0.143753846	4.77e-06	0.002149846	0.021220769	65	FCB	0.439211058	0.35754455	CL0022
PF01032	0.124908874	0.051642219	0.013452285	0.020137815	0.00250106	0.015232086	0.018176788	0.079893675	0.007379139	0.111014371	0.214723974	0.003010497	0.033629868	0.031321722	0.04762894	0.063692848	0.032741523	0.011474404	0.011114636	0.106319371	302	LUCA	0.932134832	0.2238475	CL0142
PF01035	0.040562405	0.068221899	0.038865063	0.039885823	0.012757722	0.047540759	0.052992911	0.114979494	0.026314051	0.046912405	0.061711646	0.10487481	0.003584684	0.016105696	0.081570127	0.029719873	0.043336203	0.007395063	0.05102	0.11164557	79	LBCA	0.763009012	0.140045	CL0123
PF01036	0.085029006	0.037910373	0.017608323	0.026416894	0.008834907	0.011549876	0.020166832	0.086381801	0.007646832	0.108678509	0.152353292	0.023075776	0.037326894	0.070376832	0.044381988	0.031226522	0.042901429	0.03452913	0.06277677	0.090825901	161	post-LBCA	1.072130955	0.14119365	CL0192
PF01037	0.044630455	0.025096364	0.024692424	0.046369242	7.29e-05	0.003736667	0.158278788	0.059652424	0.000188485	0.086800758	0.080163333	0.135683788	0.035944394	0.015195152	0.030629545	0.018036364	0.061420455	9.29e-05	0.030414545	0.142895152	66	LUCA	0.729094306	0.142473	CL0032
PF01039	0.115222665	0.050379261	0.024228602	0.056555145	0.011649129	0.024835066	0.062935752	0.116143034	0.016065989	0.086158549	0.073190132	0.044854169	0.027961346	0.039620923	0.055921055	0.044809947	0.038098839	0.001218021	0.023107652	0.087043061	379	LUCA	0.87461074	0.0798735	CL0127
PF01040	0.131390313	0.055154598	0.030729509	0.035023616	0.002320402	0.004017946	0.007197946	0.064003839	0.003398616	0.10388625	0.19713625	0.027393527	0.032016473	0.071733393	0.043735759	0.025159821	0.013831563	0.014118036	0.032751518	0.104995357	224	LUCA	1.113903791	0.0965324	CL0613
PF01041	0.084552283	0.032445116	0.028720867	0.051813613	0.006553439	0.019142659	0.10675815	0.078248671	0.044053642	0.082504855	0.068414306	0.07812789	0.033168497	0.031343873	0.060843873	0.026157775	0.049980289	0.002876763	0.051189104	0.063101734	346	LUCA	0.768434447	0.312887	CL0061
PF01042	0.102067719	0.016614298	0.021076491	0.079438333	0.004749386	0.027505351	0.096411754	0.087709737	0.019834386	0.049431579	0.038752982	0.019941491	0.019511579	0.028642281	0.063273772	0.057491404	0.050295263	0.000141579	0.049935351	0.167171579	114	LUCA	0.801281198	0.227162	CL0534
PF01043	0.047014444	0.055257778	0.027871481	0.100596574	8.33e-07	0.030411296	0.100771019	0.055557685	0.037721019	0.068956389	0.09986537	0.09287787	0.009643704	0.018519074	0.027778056	0.009717593	0.06299963	0.009228241	0.046327407	0.098882963	108	LBCA	0.791431433	0.1300073	PF01043
PF01047	0.052223621	0.141501552	0.000143966	0.052732759	6.03e-05	0.036606207	0.092721379	0.051747069	0.018823276	0.050673276	0.122295517	0.036442069	0.06870569	0.004917069	0.068981552	0.059355345	0.078487241	8.62e-07	0.012345	0.051234655	58	LUCA	0.949419824	0.3087575	CL0123
PF01048	0.10259022	0.031130714	0.031328132	0.09108011	0.010096538	0.029101758	0.069835824	0.093859451	0.026814121	0.083250055	0.06273033	0.027823132	0.022468407	0.040142308	0.043408077	0.023596703	0.055935824	0.000194725	0.017094725	0.137516209	182	LUCA	0.792551417	0.10701635	CL0408
PF01050	0.035815816	0.06893695	0.017960922	0.076031277	0.000320851	0.03032766	0.09427617	0.081301702	0.045053972	0.073054894	0.08135461	0.07607844	0.002292837	0.015591631	0.043416738	0.045171135	0.062491844	0.01420305	0.023434255	0.112882624	141	LUCA	1.011549445	0.163562	CL0029
PF01051	0.028375897	0.064363949	0.076367795	0.059689949	0.000195795	0.041883692	0.087247795	0.038709128	0.01828241	0.078005077	0.106618308	0.118192564	0.037419436	0.05553759	0.021740615	0.040072256	0.033712154	0.009654615	0.042304821	0.041623487	195	LBCA	0.84451716	0.27501	CL0123
PF01052	0.068484545	0.062113636	0.005577727	0.075083485	0.000407273	0.057399394	0.077443182	0.064841061	0.016238485	0.088206061	0.120779697	0.013334394	0.035615	0.002590758	0.062170758	0.015410758	0.071660455	0.001855152	0.014402121	0.146382121	66	LBCA	0.58966356	0.0664101	PF01052
PF01053	0.088106875	0.035017005	0.026309505	0.047444115	0.00555638	0.031184974	0.09271625	0.084280677	0.033758047	0.072983385	0.098215964	0.063895964	0.025660781	0.037713854	0.053490026	0.04658875	0.057379401	0.002707396	0.029045729	0.067941615	384	LUCA	0.794887365	0.1305665	CL0061
PF01055	0.047982049	0.056202716	0.018430914	0.076972148	0.005711185	0.022724889	0.088048642	0.087996519	0.02614516	0.050248914	0.06072842	0.037454617	0.043116469	0.051650222	0.086871309	0.042385259	0.033886222	0.041437259	0.060891235	0.061113259	405	LBCA	0.876497908	0.2452535	CL0036
PF01058	0.068650341	0.027276818	0.040032159	0.066425114	0.053778409	0.011526364	0.071673864	0.109261591	0.017306818	0.118769205	0.055530114	0.051205909	0.023944886	0.016294773	0.068274205	0.022996136	0.017127614	0.003345455	0.041697045	0.114882045	88	LUCA	0.971635147	0.1048337	CL0304
PF01059	0.055047705	0.018792951	0.023077705	0.021585246	0.001377377	0.01493918	0.051419016	0.0552	0.017799836	0.111637377	0.174160164	0.043259344	0.050684262	0.025765574	0.06495459	0.059298852	0.070574098	0.032797541	0.032820656	0.074802951	61	LBCA	1.237614215	0.0798034	PF01059
PF01061	0.08828555	0.03403055	0.0212794	0.0115346	0.0055829	0.01257285	0.0169648	0.05895135	0.01344145	0.146978	0.18339955	0.0316589	0.0537591	0.0742048	0.0359267	0.06394475	0.0439259	0.01313575	0.0111833	0.0792317	200	LUCA	0.977987744	0.2134175	CL0181
PF01062	0.057374313	0.07600626	0.03982687	0.045444351	0.011317481	0.041706298	0.057496985	0.043686527	0.02705584	0.088045458	0.127033168	0.025955916	0.01599729	0.086837519	0.046688397	0.030288779	0.051655916	0.032611221	0.023178435	0.071789618	262	LBCA	1.078392961	0.157434	PF01062
PF01063	0.061329679	0.07985211	0.043736009	0.04236211	0.004811422	0.016059771	0.085986468	0.07889055	0.011746422	0.057697294	0.110353394	0.044728303	0.017419633	0.029968211	0.075799908	0.044833165	0.080652294	0.00013445	0.028274495	0.085359954	218	LBCA	0.842270191	0.1166105	PF01063
PF01066	0.147248175	0.039714015	0.008274088	0.034566715	0.012241095	0.001863431	0.010492263	0.074296934	0.006814161	0.124765328	0.22816927	0.012513796	0.015030219	0.064154234	0.014851606	0.052195766	0.033286423	0.015533212	0.017141752	0.086844526	137	LUCA	1.038882911	0.07972655	PF01066
PF01068	0.055910645	0.08423043	0.017412258	0.09687457	0.005471774	0.035319892	0.122815645	0.069221075	0.015142312	0.057473387	0.116840108	0.049433656	0.026436559	0.027725914	0.071801989	0.028286882	0.015049677	0.010308978	0.019691935	0.074547312	186	LBCA	0.863349472	0.103083	CL0179
PF01070	0.121549895	0.034721053	0.022641526	0.058889684	0.015187158	0.017655421	0.059322526	0.109836421	0.011926211	0.095928947	0.101702263	0.033400579	0.022105421	0.03493	0.059848316	0.045247474	0.045524316	0.009436526	0.004323947	0.095821368	190	LUCA	0.781008586	0.160624	CL0036
PF01071	0.088892021	0.015387409	0.016124974	0.061545907	0.005558549	0.020071036	0.125558446	0.103521451	0.005420104	0.056166788	0.050664093	0.097046477	0.056771762	0.04867228	0.053105233	0.021156373	0.051938653	1.14e-06	0.037744611	0.084651192	193	unclassifiable	0.890164056	0.08546395	CL0179
PF01073	0.075342973	0.061871622	0.027828378	0.03605	0.01221973	0.032848514	0.107838649	0.133274865	0.027236486	0.049856081	0.077731892	0.041100541	0.002477162	0.049382838	0.014547432	0.025301081	0.028127162	0.01351027	3.93e-05	0.183411486	74	LUCA	0.78705389	0.1987575	CL0063
PF01074	0.038712512	0.063314455	0.02517237	0.064675972	0.001582227	0.033828341	0.095645498	0.077843697	0.030731327	0.063441611	0.111321943	0.038249953	0.036256066	0.055683744	0.062957062	0.04635455	0.036806493	0.028729005	0.046390427	0.042299005	211	LUCA	0.766920938	0.204812	CL0158
PF01075	0.080193048	0.055900481	0.036823155	0.04698754	0.00548369	0.012640374	0.085502781	0.070140428	0.042217647	0.086957487	0.125733316	0.074312406	0.012392781	0.031296203	0.075967273	0.044529572	0.018623583	0.017556524	0.024757059	0.051981551	187	LUCA	0.901672223	0.157346	CL0113
PF01076	0.058098795	0.077822349	0.047413253	0.054756627	0.000930542	0.057109337	0.107634036	0.052911807	0.049553614	0.056295904	0.068569157	0.083107349	0.023028253	0.033585241	0.036058253	0.045015361	0.052177892	0.009740843	0.038144277	0.048044518	166	LBCA	0.946967096	0.2032715	CL0169
PF01077	0.05167913	0.051401884	0.031452609	0.058280507	0.029532754	0.031773116	0.10313442	0.112365507	0.024970507	0.11068587	0.039295942	0.106833261	0.018446957	0.057839348	0.05442029	0.020224855	0.031576594	5.38e-05	0.023821449	0.042206087	138	LUCA	0.828426885	0.138354	PF01077
PF01078	0.128545855	0.098699585	0.012932953	0.032008756	0.02133658	0.033790207	0.069223316	0.095663523	0.044927254	0.04025487	0.126501451	0.008655078	0.016980622	0.023281969	0.094601347	0.050758497	0.027876736	0.002254508	0.013552591	0.058150363	193	LBCA	0.923801984	0.08033955	CL0023
PF01081	0.128306011	0.037428457	0.021308404	0.049442819	0.000529521	0.037432128	0.084796277	0.101045532	0.007439149	0.084495851	0.072687287	0.030898191	0.01070484	0.027287872	0.097621277	0.023602394	0.044710053	0.0106075	0.011885957	0.117767074	188	LBCA	0.710758302	0.1875895	CL0036
PF01083	0.16016808	0.05411736	0.01782888	0.07149424	0.02460928	0.03839192	0.02163896	0.11972208	0.00723504	0.02407552	0.05472472	0.00687832	0.01210296	0.02725368	0.11004528	0.05780328	0.05270704	6.16e-05	0.03585416	0.10328488	125	Terrabacteria	0.899073514	0.12801655	CL0028
PF01084	0.078705294	0.119244314	0.000331373	0.039838824	0.019578235	0.02162098	0.040042353	0.039223137	0.057807255	0.09983	0.116845098	0.131778039	0.03956549	0.019606275	0.01962451	0.009893333	0.088290392	5.88e-07	0.020395686	0.037774902	51	LBCA	0.723171239	0.0790502	CL0123
PF01087	0.05714908	0.05130023	0.041138621	0.033947471	0.032815977	0.026050805	0.05624954	0.062812874	0.038985747	0.04288092	0.106349655	0.021954368	0.011558161	0.066904713	0.123981724	0.033178391	0.031640345	0.02818023	0.061526437	0.071394368	87	LBCA	0.985894493	0.1225495	CL0265
PF01090	0.071626815	0.083006963	0.029324963	0.033435852	0.004154074	0.024468889	0.105667333	0.083200296	0.015637704	0.069105556	0.057705481	0.125111704	0.000785333	0.024365778	0.053321926	0.035239481	0.053397259	0.022225852	0.029992889	0.078222444	135	LACA	0.805621843	0.0296245	CL0123
PF01092	0.012884083	0.075722583	0.02270325	0.059863167	1.83e-05	0.019323	0.07237725	0.144450083	0.009817583	0.099760667	0.050025333	0.127880167	0.008424833	0.02503375	0.0666955	0.04732225	0.043296667	1.67e-07	0.023691083	0.09070775	120	LACA	0.861563487	0.0339045	PF01092
PF01094	0.134620354	0.018206991	0.03627354	0.085479867	0.005631106	0.030830221	0.058955531	0.085414602	0.008321106	0.073718938	0.07594115	0.040260044	0.012916327	0.05854146	0.046962301	0.063053407	0.039465841	0.004134204	0.034654558	0.086616106	226	post-LBCA	0.908427089	0.05605005	CL0144
PF01095	0.096368736	0.025774833	0.091739294	0.055744758	0.018804944	0.023155985	0.041915353	0.096687361	0.026680706	0.068411264	0.030716245	0.031999554	0.010492491	0.046461673	0.048460335	0.065238736	0.094932974	0.008089257	0.057827918	0.060493643	269	LBCA	0.937643258	0.1553825	CL0268
PF01096	0.052632105	0.105263421	0.052631579	0.026315789	0.105263158	0.052631842	0.078948158	0.026316579	0	5.26e-07	0.026314211	0.078945789	0.026315789	0.052631579	0.026315789	0.078945789	0.078948158	0.078947368	0.052631579	0	38	LACA	1.296993278	0.07333945	CL0167
PF01098	0.068955351	0.044409269	0.019747485	0.015445731	0.007966579	0.030290322	0.017462193	0.084348246	0.013213216	0.15127962	0.160226842	0.024426754	0.03153769	0.076310702	0.045510234	0.050190234	0.026637719	0.014041345	0.024973392	0.093023246	342	LBCA	1.222725344	0.03666525	CL0142
PF01103	0.039384706	0.059399412	0.046858419	0.096716507	0.000807059	0.037330846	0.032170551	0.115901287	0.021701176	0.045394044	0.090062169	0.018310588	0.006865184	0.071791213	0.054365772	0.090764779	0.053807868	0.00351886	0.063693456	0.051152537	272	LBCA	0.761860784	0.0984847	CL0193
PF01106	0.044959851	0.033611045	0.015645224	0.072251791	0.029861791	0.045335075	0.149257612	0.089702239	3.55e-05	0.059321343	0.089615373	0.088129403	0.031497015	1.34e-06	0.044784478	0.030420149	0.039422836	2.99e-07	1.19e-06	0.136142388	67	LUCA	0.855002905	0.0685491	CL0232
PF01112	0.129931618	0.050027426	0.040643162	0.067322353	0.008758125	0.025103603	0.075901691	0.126518971	0.029159596	0.063372721	0.065460147	0.051317537	0.039657353	0.014158971	0.031796103	0.037738088	0.046257794	0.006969412	0.013665	0.076234926	272	LBCA	0.805700739	0.1441115	CL0052
PF01113	0.089846091	0.022467455	0.049112273	0.072917818	0.006731909	0.012460818	0.074980364	0.118936818	0.015478091	0.074136455	0.085627545	0.066063364	0.015497545	0.029612273	0.034278	0.023009091	0.040146545	9.91e-06	0.000580364	0.168104727	110	LUCA	0.77485567	0.0865424	CL0063
PF01116	0.117366182	0.027875127	0.027759127	0.064654473	0.0058276	0.017854291	0.109482364	0.073706	0.029373564	0.074264727	0.069349309	0.086700327	0.023286073	0.031381091	0.042905491	0.039162	0.029812982	0.000280182	0.026415927	0.102540218	275	LBCA	0.767637535	0.156806	CL0036
PF01118	0.09392785	0.031429907	0.017992336	0.07227757	0.00495486	0.015867664	0.093859533	0.072941308	0.021465981	0.077899439	0.121513271	0.037423178	0.006088505	0.033381869	0.06979028	0.075872897	0.029007383	0.004441495	0.018391215	0.101471121	107	LUCA	0.937837849	0.0687515	CL0063
PF01119	0.065108547	0.101702051	0.051689402	0.038964017	0.00735453	0.034220171	0.08369188	0.04328453	0.037523333	0.099683248	0.063095385	0.046857265	0.015809744	0.037900684	0.068471966	0.053645726	0.027157949	1.04e-05	0.04586453	0.077960513	117	unclassifiable	0.836309897	0.04738645	CL0329
PF01120	0.037141637	0.045505196	0.050415302	0.074175125	0.011685694	0.036951103	0.084315801	0.087228221	0.027942349	0.04251395	0.062761495	0.073006335	0.044870391	0.03334032	0.066167616	0.033566904	0.035686548	0.042965338	0.060118505	0.049639146	281	LBCA	0.976104702	0.4436695	CL0036
PF01121	0.105224011	0.088133107	0.006900113	0.064768475	3.95e-06	0.06262904	0.101358023	0.073661186	0.00574887	0.072283333	0.106381695	0.034179718	0.033785141	0.021602147	0.062159435	0.028974181	0.03514322	0.000765367	0.000859266	0.095437571	177	LBCA	0.875610492	0.07638265	CL0023
PF01124	0.133695818	0.056945273	0.018216091	0.009142182	0.015914	0.014450091	0.017612909	0.045514273	0.027532727	0.082936	0.191058909	0.007237364	0.034472636	0.057428818	0.050971273	0.035991727	0.022093273	0.023200818	0.010120909	0.145458909	110	post-LBCA	1.279407805	0.245729	PF01124
PF01126	0.13656436	0.114710058	0.009389884	0.036575756	0.000793837	0.038465465	0.080243256	0.058508779	0.045712326	0.022970523	0.167669302	0.014492035	0.019870814	0.040221279	0.069287151	0.038843953	0.024819128	0.010465988	0.026523488	0.043870058	172	LBCA	0.774180169	0.1568335	CL0230
PF01127	0.043350316	0.064289895	0.024424211	0.021847474	0.001372316	0.021799053	0.002299263	0.061498842	0.041667474	0.145713368	0.150509684	0.007936211	0.026063053	0.093571684	0.020408842	0.033544316	0.041189263	0.058671579	0.007984211	0.131854842	95	LUCA	1.24207385	0.05718595	CL0335
PF01128	0.0987575	0.04521037	0.012951435	0.073763287	0.009519769	0.041823472	0.07895713	0.067239028	0.028695	0.083482176	0.079426667	0.059950324	0.014059676	0.031177037	0.061520926	0.037828657	0.052218611	0.004672824	0.020069213	0.098672083	216	LBCA	0.837953434	0.0884758	CL0110
PF01131	0.06136	0.061793415	0.022441339	0.042740328	0.000277842	0.052178852	0.132292978	0.056929945	0.010332514	0.070227268	0.077399973	0.097746448	0.024269918	0.03579265	0.061016749	0.043820437	0.058835847	0.003559672	0.039013333	0.04796765	366	LUCA	0.823805066	0.05221825	PF01131
PF01132	0.019971481	0.01899537	0.06865463	0.086016667	3.04e-05	0.056277222	0.117839074	0.055459259	0.000115185	0.090077037	0.04100537	0.058054259	0.093749444	0.024272222	0.018998889	0.019712963	0.069585741	9.26e-07	0.108799444	0.052380741	54	LBCA	0.821117308	0.08334665	CL0021
PF01134	0.107432174	0.057824901	0.035618696	0.040853083	0.015266126	0.043291739	0.049389684	0.132956719	0.016960474	0.050171779	0.103579763	0.026080237	0.022792174	0.044555415	0.045053597	0.053391937	0.049638261	0.007847115	0.030597787	0.066697905	253	LACA	0.799466249	0.06143035	CL0063
PF01135	0.081327085	0.086513719	0.010734975	0.037624523	5e-05	0.063152312	0.092185779	0.09415005	0.021040251	0.072842613	0.097590302	0.039442663	0.022934322	0.015188191	0.081209548	0.019400854	0.047668744	0.005025528	0.025319849	0.086597035	199	LBCA	0.867109383	0.07670095	CL0063
PF01136	0.055912609	0.069494879	0.028930242	0.048645797	0.024820242	0.021637295	0.110037826	0.07500715	0.021272222	0.070670918	0.079843961	0.052449372	0.026051787	0.031475507	0.049468599	0.056010773	0.032964734	0.009767971	0.04893599	0.086597295	207	LBCA	0.825691558	0.07361995	PF01136
PF01137	0.094859016	0.060003651	0.020910952	0.03104346	0.009097238	0.030148603	0.093667905	0.112624984	0.021741746	0.078203651	0.08714381	0.059101651	0.007705937	0.025851587	0.057113841	0.043489238	0.058376222	0.009534	0.018170444	0.081209714	315	LBCA	0.807947348	0.06637445	CL0290
PF01138	0.112777652	0.081734261	0.005111913	0.048992261	0.00266713	0.024974696	0.065881565	0.08416487	0.004413739	0.075883391	0.09621	0.035641478	0.018920783	0.025865217	0.084091652	0.057350522	0.067984783	0.000394348	0.022166087	0.084769739	115	LBCA	0.87227126	0.0480251	CL0329
PF01139	0.092273722	0.061098011	0.028797358	0.063011335	0.007543352	0.03873196	0.055210256	0.122154744	0.038963693	0.067898381	0.078365227	0.055086733	0.047316591	0.022178409	0.048597557	0.040185881	0.023887585	0.011739574	0.024679034	0.072277642	352	LBCA	0.781508895	0.09333265	PF01139
PF01142	0.033166159	0.112221788	0.032741523	0.056226755	0.000393642	0.026665695	0.093717748	0.111276358	0.028700066	0.102526623	0.07409457	0.065201589	0.008348675	0.034249801	0.048463642	0.02269543	0.050750265	0.01314245	0.020074834	0.065339404	151	LUCA	0.77251099	0.0613259	CL0649
PF01144	0.113787907	0.030159302	0.026656589	0.05175093	0.005412171	0.019005969	0.050746202	0.150990853	0.015868217	0.087751008	0.080192171	0.031111473	0.019031318	0.042037674	0.052583953	0.035744961	0.060204806	0.001862946	0.013176822	0.111925426	129	LUCA	0.75469421	0.196664	CL0063
PF01145	0.063749006	0.054315963	0.024935466	0.075326832	0.00021764	0.087245093	0.128932112	0.048963727	0.009414658	0.091852547	0.043719193	0.053985528	0.026884286	0.030343416	0.042364596	0.029743851	0.046478758	0.004371491	0.006661366	0.130491304	161	LUCA	0.793845308	0.1335395	CL0433
PF01148	0.081908426	0.031572085	0.011606809	0.023531319	0.00954617	0.009204723	0.01299217	0.083020979	0.019257106	0.161213149	0.191923787	0.031397191	0.020231872	0.108077702	0.026238681	0.029080766	0.02779617	0.022918213	0.02205	0.076428553	235	LBCA	1.104160592	0.0704018	CL0234
PF01149	0.016228208	0.144569623	0.022228113	0.048270755	0.000843208	0.022636792	0.066688585	0.073291321	0.037658774	0.074187358	0.123949811	0.052537264	0.021765377	0.025753962	0.078232925	0.024779906	0.067557264	0.000133679	0.015785189	0.08289934	106	LBCA	0.780717468	0.111342	PF01149
PF01152	0.0756708	0.0923668	0.0020402	0.0693574	0.0004143	0.0456288	0.1096741	0.0924071	0.0451814	0.0449017	0.1112514	0.0180751	0.0457545	0.0477026	0.0707024	0.0085154	0.0360665	0.0100738	0.0377322	0.0364803	100	LBCA	0.793249339	0.186257	CL0090
PF01154	0.150793662	0.028766479	0.011255493	0.067005986	0.015289085	0.021375845	0.039893239	0.119272606	0.021099155	0.074346549	0.084320211	0.047714155	0.031058239	0.006309296	0.059481479	0.043415915	0.054575352	0.00366507	0.029830915	0.090527676	142	LACA	0.903221296	0.113971	CL0046
PF01155	0.076271261	0.040436036	0.007757928	0.019519009	0.045112252	0.03519027	0.177662973	0.072087838	0.053992432	0.105721982	0.058210541	0.065272252	0.022366306	0.029405856	0.028604144	0.05656973	0.031804775	5.23e-06	0.001107477	0.072897748	111	LUCA	0.905545443	0.1118845	PF01155
PF01156	0.088512646	0.047369416	0.024184536	0.070930928	0.007357388	0.030276598	0.084319141	0.075328694	0.033001237	0.086318866	0.086157698	0.022026873	0.031513883	0.033628247	0.080637973	0.015191306	0.069932955	0.00011701	0.015223402	0.097967835	291	LBCA	0.859659104	0.181443	CL0727
PF01157	0.010556458	0.142206979	0.002578958	0.028512188	1.56e-06	0.027079583	0.073629896	0.102602708	0.052892188	0.066905208	0.038310313	0.149479688	0.033328958	0.031254583	0.072919792	0.041726667	0.035344167	0	0.010424063	0.080243854	96	LACA	0.947012009	0.0472337	CL0010
PF01161	0.06497097	0.036831194	0.024607537	0.060897313	0.014941791	0.02535694	0.047190224	0.132936716	0.044892313	0.029466493	0.096974776	0.019713433	0.008000896	0.022400522	0.118259627	0.050698731	0.06800306	0.014925522	0.044820224	0.074108955	134	LUCA	1.007777239	0.18271	PF01161
PF01163	0.08034036	0.07914223	0.047274173	0.061108201	0.000955683	0.020325899	0.066853237	0.066002374	0.02173482	0.08589554	0.086384748	0.098071511	0.019489496	0.042114748	0.038647266	0.032825468	0.009777986	0.006681151	0.049529209	0.086842302	139	LACA	0.862224006	0.07888445	CL0016
PF01165	0.041764615	0.235575577	0.019407692	0.0197	6.54e-06	0.016395962	0.133810962	0.019349808	0.004445962	0.045213846	0.062804615	0.232500192	0.001994808	0.018969231	0.019301923	0.039065192	0.010810192	1.92e-07	0.0342875	0.044592115	52	LBCA	0.832863008	0.0454349	PF01165
PF01168	0.09864452	0.038581525	0.021205989	0.04656791	0.01618887	0.033097175	0.088328475	0.091253051	0.01519096	0.101427288	0.08968791	0.062271186	0.032673503	0.021073955	0.040330678	0.051483051	0.044750226	0.000136893	0.007486554	0.099616554	177	LUCA	0.776150627	0.125525	CL0036
PF01169	0.121847297	0.022759459	0.004963108	0.021160676	0.000151081	0.025822162	0.014957162	0.058216892	0.014131622	0.154277568	0.135982432	0.057131081	0.041962027	0.101105	0.027119865	0.036887568	0.054588108	0.013006757	0.023932568	0.069994459	74	LBCA	0.962729788	0.165728	CL0292
PF01170	0.078931783	0.086839873	0.025385796	0.069855605	0.010133631	0.020980127	0.058284777	0.094801019	0.032310573	0.06735172	0.103210255	0.061484204	0.017711146	0.024939045	0.067830764	0.051510255	0.035425223	0.000146306	0.019685223	0.073178917	157	LUCA	0.755337978	0.06586215	CL0063
PF01171	0.09545241	0.075552229	0.016132229	0.052036205	0.022921446	0.051045904	0.101427108	0.082101687	0.049939398	0.041956084	0.128076024	0.029393554	0.02558512	0.022628012	0.033300361	0.050307169	0.016964639	0.005574819	0.018725904	0.080876084	166	LBCA	0.979455756	0.071553	CL0039
PF01172	0.084044483	0.03612092	0.014348161	0.095651264	5.09e-05	0.027456092	0.139544253	0.068381724	0.007722874	0.102592414	0.054147931	0.138726782	0.005204828	0.04764092	0.011596092	0.020983448	0.059568046	4.48e-06	0.017086437	0.069124368	87	LACA	0.918331056	0.05620355	PF01172
PF01174	0.087183	0.0891885	0.012787722	0.059268111	0.005777167	0.033093833	0.087668556	0.105744056	0.023092778	0.056336722	0.110445722	0.008523944	0.031452778	0.035079278	0.057070056	0.030627722	0.048363667	0.004162611	0.011724222	0.102406056	180	Terrabacteria	0.731500251	0.09466325	CL0014
PF01175	0.094878413	0.044956878	0.036379312	0.068178413	0.007183016	0.042170529	0.066049841	0.095583704	0.024564444	0.049721058	0.083894974	0.056630582	0.017228942	0.039407354	0.039652222	0.054910529	0.039165132	0.006204021	0.045352698	0.08788672	189	LBCA	0.740224023	0.1767785	CL0063
PF01176	0.03459	0.097234118	0.029299216	0.054725294	0.024268235	0.013064902	0.056046275	0.109756667	0.026793922	0.099407059	0.084317843	0.056826863	0.038480588	0.023408431	0.049711569	0.04231098	0.010002941	0.016169804	0.037465098	0.096115294	51	LACA	0.619226915	0.0458614	CL0021
PF01177	0.095842092	0.030529085	0.016535817	0.064523399	0.01958268	0.037755359	0.068601046	0.083010523	0.015170523	0.133741438	0.08244281	0.039874706	0.016265163	0.010868824	0.062140065	0.027906928	0.044128562	0.000128889	0.019496275	0.131452418	153	LUCA	0.862293231	0.158609	CL0399
PF01179	0.058552538	0.056694773	0.046606023	0.070049015	0.009751856	0.030189545	0.048827689	0.116527121	0.039304924	0.050658371	0.060940644	0.018763864	0.013926477	0.045099356	0.069762462	0.045886856	0.049124015	0.037640871	0.052044242	0.079647955	264	LBCA	0.829166533	0.1600827	CL0103
PF01180	0.074996853	0.031146733	0.042167928	0.041227171	0.006963705	0.017425219	0.064636215	0.113741912	0.007459163	0.112509124	0.08677506	0.059018008	0.038980279	0.027133665	0.075973625	0.042089841	0.048436494	0.000347729	0.012588406	0.096380797	251	LBCA	0.768630424	0.11028	CL0036
PF01182	0.108017105	0.07582	0.019811737	0.052332368	0.006967105	0.023619263	0.086280211	0.067929263	0.029677368	0.051401474	0.115015316	0.016994737	0.024642158	0.038651105	0.099786632	0.043259316	0.044521789	0.013859737	0.019237211	0.062173474	190	LBCA	0.898700765	0.168009	CL0063
PF01183	0.048783728	0.026553669	0.061332249	0.071690651	8.73e-05	0.046376568	0.054412189	0.083701716	0.028973018	0.061390769	0.041974083	0.058681361	0.016311361	0.053135858	0.069717515	0.048599408	0.081286391	0.04756284	0.043772485	0.055653905	169	LBCA	0.905261346	0.1231895	CL0036
PF01184	0.203373779	0.014072151	0.027334593	0.012108779	0.000313256	0.008117093	0.007609012	0.102302965	0.000422209	0.063528023	0.163888256	0.017766105	0.016675581	0.087870407	0.026455988	0.045364651	0.076041686	0.03834657	0.023530174	0.064873198	172	unclassifiable	1.096445325	0.1411825	PF01184
PF01186	0.06260036	0.037298018	0.047006396	0.091055405	0.024318018	0.028593063	0.029326937	0.109615405	0.03799027	0.048048649	0.063417928	0.016362523	0.005340811	0.040619369	0.063031351	0.052164865	0.075657117	0.033858018	0.059753604	0.073938468	111	post-LBCA	0.861121779	0.1418045	PF01186
PF01187	0.0660159	0.0265481	0.0484767	0.0546506	0.011391	0.0296965	0.0752822	0.0767812	0.0033695	0.0598878	0.0960529	0.0492945	0.0227027	0.043853	0.0693627	0.072515	0.0614656	0.0239331	0.0345634	0.0741573	100	LBCA	0.806319192	0.115565	CL0082
PF01189	0.069562131	0.076711858	0.025977486	0.058504317	0.024062295	0.023094754	0.08013	0.064999672	0.028249399	0.044648579	0.127335246	0.066668033	0.02155765	0.034103388	0.079952678	0.029211202	0.046531749	0.011062131	0.007932732	0.079698306	183	LUCA	0.832800687	0.07037275	CL0063
PF01191	0.056995211	0.042876197	0.028077606	0.052047042	0.00010662	0.016643662	0.121916761	0.042543803	0.02844	0.090045634	0.084600563	0.13145	1e-05	1.13e-06	0.069853099	0.042244085	0.02912169	0	0.02818507	0.134840282	71	Euryarchaeota	0.791747639	0.03734545	PF01191
PF01192	0.105131224	0.081691224	0.038066531	0.053657755	0.000114286	0.02296551	0.081963265	0.041340408	9.31e-05	0.096402857	0.109332449	0.106578776	0.013742653	7.67e-05	0.061216531	0.002455102	0.042119388	0	0.020415918	0.12263449	49	post-LBCA	0.884211386	0.04141845	PF01192
PF01193	0.067496114	0.033231886	0.045897029	0.068738	0.005897714	0.0219396	0.101285657	0.070115257	0.011565029	0.081574286	0.101737314	0.071189543	0.020181886	0.029998457	0.056872057	0.054970743	0.052571029	0.000490229	0.0183712	0.085875314	175	LACA	0.781043427	0.03326005	CL0509
PF01194	0.017401228	0.103470702	1.21e-05	0.087718246	0.070175614	4.74e-05	0.105211404	0.087701754	0.017544211	0.083654561	0.087760877	0.08915193	0.017548421	0.035088246	0.035088772	0.017693684	0.017904912	0.01754386	0.01754386	0.091737544	57	LACA	0.944678506	0.05922885	PF01194
PF01195	0.068487727	0.058367159	0.038389545	0.069957784	0.000597727	0.031709432	0.063416932	0.121222386	0.046724545	0.064166932	0.095706591	0.06233875	0.024924716	0.037282557	0.053724375	0.031365739	0.025493182	0.003819432	0.02420767	0.078092216	176	post-LBCA	0.935800083	0.07779435	CL0408
PF01196	0.107282	0.112253579	0.021122737	0.046613789	8.34e-05	0.002812	0.066533789	0.063840316	0.022642737	0.085348842	0.118108421	0.111172842	0.014332211	0.034917579	0.042124211	0.015193158	0.066906316	9.26e-06	0.016560316	0.052139158	95	LBCA	1.014755434	0.0693439	PF01196
PF01197	0.034946875	0.0741625	0.002895625	0.092180313	8.45e-05	0.029003281	0.025943125	0.063470938	0.062455	0.043643281	0.020917656	0.071964063	0.035507969	0.062863281	0.046917031	0.094760938	0.108454219	0.01561	0.031524844	0.082691406	64	LBCA	0.79161828	0.0960038	CL0758
PF01198	0.073434265	0.165573235	0.041897794	0.032984265	4.41e-06	0.007244706	0.087216324	0.014719412	0.014818971	0.104700441	0.016303824	0.132612647	0.0161125	0.014710147	0.088405441	0.015048824	0.040052206	0.028305441	0.015779853	0.090072206	68	LACA	0.90072654	0.0474609	PF01198
PF01199	0.026592561	0.172746463	0.013259878	0.000185122	0.048909146	0.012876707	0.04172122	0.096251341	0.024807317	0.018996341	0.05542122	0.125588293	0.040460488	0.000875488	0.122003415	0.046610976	0.037884878	0.010800244	0.060381585	0.04362378	82	LACA	0.887689893	0.04808605	PF01199
PF01200	0.048279839	0.146192258	0.016129032	0.032258065	2.74e-06	0.032258387	0.096774194	0.11290871	0	0.157868548	0.048425645	0.063485161	0.016191613	1.45e-06	0.032261452	6.85e-05	0.081617419	0	0	0.115276452	62	LACA	1.08350881	0.0375595	CL0021
PF01201	0.05500025	0.149611167	0.048050167	0.024350583	3.69e-05	0.0183225	0.052852583	0.108321083	0.009088917	0.068528917	0.0417345	0.138364333	0.0151135	8.78e-05	0.057310667	0.017940917	0.086080583	1.33e-06	0.02674325	0.0824565	120	LACA	0.944441942	0.0353798	PF01201
PF01202	0.060917179	0.069314744	0.024653077	0.05133359	0.006440513	0.052273462	0.156555321	0.083734231	0.008220513	0.078970256	0.094453077	0.032251923	0.027027436	0.019417179	0.047325962	0.035921538	0.057050321	2.65e-05	0.025300513	0.068809295	156	LBCA	0.772434122	0.1326465	CL0023
PF01203	0.092783788	0.056178485	0.027037222	0.070518889	0.005105202	0.138458232	0.027012273	0.133524495	0.005572879	0.028219848	0.196905152	0.011392374	0.011380253	0.008907929	0.061240404	0.037253687	0.017902424	0.01927202	0.010180909	0.041149798	198	Proteobacteria	0.73414	0.130842	CL0401
PF01204	0.081134183	0.052984327	0.035284279	0.068153702	0.000767837	0.030640192	0.085047404	0.055715769	0.024117019	0.040236106	0.073064135	0.055702067	0.045567308	0.037378413	0.064807981	0.037451827	0.032196538	0.039471394	0.073923317	0.066351106	208	LBCA	0.903888867	0.1790015	CL0059
PF01205	0.10538019	0.071175333	0.04022419	0.034944	0.019185238	0.032281238	0.103683048	0.105527429	0.025779143	0.054014571	0.058628571	0.05616419	0.010115619	0.032361143	0.019521905	0.062621905	0.046779714	0.009515238	0.024933333	0.087160381	105	post-LBCA	1.252246986	0.1483821	CL0329
PF01206	0.078528143	0.039894	0.000756714	0.059508143	0.015099857	0.013729286	0.150555857	0.072172	0.015586714	0.096927286	0.085367429	0.125932	0.035165571	0.015450571	0.058208	0.000418714	0.057680714	0.014313714	0.01324	0.051462143	70	preLUCA	0.908606459	0.109108	CL0397
PF01207	0.087263435	0.06497898	0.027343503	0.053965578	0.011429966	0.018832857	0.097183333	0.094769252	0.023028912	0.073803061	0.068056429	0.066562109	0.058101361	0.022360068	0.05217381	0.026527007	0.032849388	0.013609966	0.022428061	0.084730034	294	LUCA	0.75934734	0.0664509	CL0036
PF01208	0.083305662	0.045309437	0.023988576	0.075526523	0.012671358	0.019185894	0.093497947	0.077933146	0.018752483	0.078941192	0.091166391	0.056087947	0.045177616	0.041084702	0.06892106	0.030994404	0.025815397	0.007109272	0.024756656	0.079771159	302	LUCA	0.734752242	0.132543	CL0036
PF01209	0.054853318	0.079118206	0.034824978	0.065861928	0.009184529	0.029324843	0.0579387	0.073494978	0.014888834	0.067586143	0.105127982	0.099134036	0.042515381	0.059638969	0.04721009	0.041740538	0.018774484	0.004523453	0.03573	0.058525247	223	LUCA	0.749442364	0.1046025	CL0063
PF01210	0.107208609	0.055996159	0.046917086	0.037588808	9.93e-06	0.020167616	0.118874967	0.054711391	0.020190596	0.069400728	0.08915298	0.049434967	0.027322781	4.34e-05	0.064358411	0.045877616	0.047542318	0.013245033	0.013219007	0.118735563	151	LBCA	0.809234896	0.0928435	CL0063
PF01212	0.130825417	0.060108472	0.039056296	0.056526713	0.019042963	0.02447463	0.061830694	0.091897361	0.035532731	0.047625463	0.112110417	0.030659352	0.026368287	0.025291389	0.053899769	0.039826435	0.052853102	0.002634583	0.011493426	0.077939907	216	LUCA	0.761883053	0.1698055	CL0061
PF01218	0.072548858	0.073416654	0.032551575	0.055980354	0.009568425	0.022423228	0.066879213	0.107391024	0.038032205	0.034100591	0.070904134	0.035701339	0.022642165	0.06951748	0.078434685	0.030129331	0.039105079	0.028165866	0.048832244	0.063673465	254	post-LBCA	0.943632078	0.0829955	PF01218
PF01219	0.1307258	0.0306605	0.026879	0.0201248	0.0004253	0.0294335	0.0499242	0.0320887	0.0217142	0.1603963	0.1395936	0.0389451	0.008733	0.0795693	0.0104334	0.0208605	0.0223896	0.0147587	0.0314553	0.1308853	100	unclassifiable	1.224091098	0.116907	PF01219
PF01220	0.097321014	0.055498551	0.044605725	0.033809275	0.021623261	0.032286522	0.101884275	0.097070507	0.054659348	0.100696014	0.108611957	0.011629203	0.007220507	0.022063116	0.041531449	0.044358551	0.037245362	8.7e-07	0.028819638	0.059063188	138	unclassifiable	0.810514753	0.149242	PF01220
PF01223	0.054624053	0.060958526	0.067643211	0.066863474	0.004845474	0.021191263	0.057666947	0.074414158	0.041075789	0.058021947	0.050284474	0.058105368	0.037157789	0.039665105	0.080506526	0.061022737	0.042214632	0.015129105	0.048379737	0.060226737	190	LBCA	0.916284074	0.1970055	CL0263
PF01225	0.232697966	0.075094576	0.018938136	0.053042034	0.001642203	0.009069831	0.061245932	0.118408305	0.024527966	0.065722542	0.058400169	0.009432881	0.017389153	0.01900661	0.039867627	0.072210678	0.021617458	0.000612712	0.00156	0.099509831	59	LBCA	0.847813849	0.150959	CL0063
PF01226	0.118938367	0.036627347	0.023011684	0.01407648	0.008739694	0.005598571	0.031511684	0.10336898	0.015933622	0.094712857	0.152300663	0.015602143	0.022977143	0.079090153	0.026490153	0.039435204	0.034559745	0.032982398	0.016776939	0.127264082	196	LBCA	0.949464935	0.2215305	CL0716
PF01227	0.062676379	0.073218621	0.016307299	0.048972644	0.011526149	0.032669195	0.104942414	0.068922644	0.029396724	0.062832126	0.081498736	0.056366782	0.048349885	0.045408333	0.051682414	0.039912529	0.048286207	6.55e-06	0.027019885	0.090002356	174	LBCA	0.834784043	0.096372	CL0334
PF01228	0.089593396	0.046479811	0.070672358	0.052199245	0.009225189	0.021819057	0.066339057	0.094163774	0.04796934	0.048511132	0.093745849	0.033572264	0.019189717	0.037808208	0.056651604	0.046766887	0.045019057	0	0.047131132	0.073139623	106	LBCA	0.891402406	0.2101	CL0339
PF01229	0.051796654	0.033418599	0.047605058	0.078512685	0.009040856	0.017235642	0.082938054	0.060328716	0.027758833	0.059003619	0.06685144	0.067024358	0.018575953	0.071357782	0.056581012	0.04238786	0.051590739	0.030134202	0.05756821	0.070283191	257	LBCA	0.854422628	0.1729615	CL0036
PF01230	0.095406	0.024282526	0.052931053	0.056998316	0.002525158	0.027955684	0.050012632	0.063129895	0.074417053	0.109359789	0.055610842	0.094780211	0.024896526	0.037835053	0.052668947	0.014082316	0.022201158	6.32e-07	0.039539368	0.101363368	95	LUCA	0.849675335	0.1114775	CL0265
PF01232	0.16956947	0.06786298	0.008464106	0.080263709	0.007564371	0.019708477	0.040187616	0.097566424	0.02997543	0.032069205	0.084266424	0.007553311	0.004718146	0.007060662	0.055754437	0.042004172	0.079920861	0.00662596	0.019891258	0.138971391	151	LBCA	0.875155063	0.196016	CL0063
PF01235	0.145636754	0.014269005	0.02902767	0.024153508	0.005789031	0.027778796	0.028355445	0.113043168	0.008308613	0.117515524	0.084575576	0.049335183	0.034118901	0.071246414	0.029208979	0.03257911	0.045808613	0.018098665	0.031265733	0.089880759	382	LBCA	1.108320241	0.1668305	CL0062
PF01238	0.069972683	0.01755439	0.012096585	0.020047073	0.017357317	0.044362439	0.097437561	0.113679756	0.02143878	0.069263171	0.149394634	0.078198049	0.011339024	0.030127805	0.027128049	0.054506341	0.036089756	0.022429512	0.026854634	0.08072122	41	Terrabacteria	0.811612519	0.1234205	CL0029
PF01241	0.11895597	3.67e-05	0.045864478	3.51e-05	0.015089552	0.022042388	1.49e-05	0.164627015	0.014953134	0.125583582	0.129843284	0.036483134	0.042636119	0.044769254	0.074628507	0.043440746	0.044863881	1.49e-07	1.15e-05	0.076119552	67	Terrabacteria	0.902189405	0.1709875	PF01241
PF01242	0.046186727	0.048311273	0.038411909	0.075099364	0.009211727	0.006792818	0.103048364	0.045547273	0.046909364	0.062272364	0.088022091	0.110482909	0.021568455	0.044677273	0.026578091	0.012135455	0.074918909	0.020764091	0.050599273	0.068457818	110	LUCA	0.860042919	0.1039968	CL0334
PF01243	0.065118171	0.032202805	0.039832317	0.091575732	0.01333061	0.055285	0.080715976	0.036288902	0.012795122	0.073364756	0.062592073	0.11054878	0.021905732	0.036901951	0.025043659	0.067014878	0.050999146	1.83e-06	0.024297195	0.10018122	82	LUCA	0.964261499	0.206448	CL0336
PF01244	0.056740435	0.059961639	0.038145719	0.089180569	0.010778261	0.01927301	0.091263278	0.086593813	0.037960736	0.072978696	0.100672876	0.042890401	0.04019796	0.044709699	0.036051037	0.043837291	0.036403813	0.003361204	0.007224716	0.081771706	299	LUCA	0.816602917	0.1725125	CL0036
PF01245	0.03985211	0.109582569	0.040258624	0.034801651	6.82e-05	0.048336422	0.081152477	0.090438073	0.011575046	0.090813028	0.045876514	0.132785872	0.002236239	0.049278073	0.027775046	0.026012936	0.044117156	7.52e-06	0.027701743	0.097328073	109	LBCA	0.695774549	0.05993645	CL0010
PF01246	0.009288305	0.065523051	0.021667119	0.017496271	0.067809153	0.00493	0.101697288	0.08734339	0.000105254	0.020382373	0.029577119	0.213693559	0.034460169	0.036099322	0.033912034	0.051535085	0.087032373	0.016955254	0.052050169	0.048439831	59	unclassifiable	0.939420741	0.0512199	CL0175
PF01247	0.048211125	0.094861625	0.03037325	0.011421	0.00048625	0.0456425	0.02440575	0.13865875	0.036567875	0.1210275	0.04420225	0.13257225	0.001849875	0.016642375	0.050201125	0.0462575	0.0280125	0.012501	0.012551625	0.103549875	80	TACK	1.07853216	0.0366754	CL0105
PF01248	0.125335679	0.027501975	0.021593086	0.042641852	0.013960617	0.018787531	0.049665679	0.08470284	0.003318395	0.072007284	0.118250988	0.138828272	0.02894679	0.015592593	0.021344321	0.041289877	0.058339877	3.7e-05	0.018706173	0.099145802	81	post-LBCA	0.903306139	0.05967555	CL0101
PF01250	0.032346966	0.068175393	0.068015955	0.04414618	0.00012427	0.01925	0.14228382	0.045022247	0.021994157	0.084858315	0.085672247	0.085565169	0.025906629	0.031664382	0.044747191	0.003997079	0.041062135	0.011236067	0.057726517	0.086202584	89	LBCA	0.901266521	0.04939205	PF01250
PF01252	0.055725396	0.027260935	0.044386475	0.03014705	0.004826475	0.009527698	0.00770705	0.082658633	0.040541511	0.160504388	0.127066475	0.017702158	0.029757338	0.089111583	0.034589137	0.035353669	0.035717266	0.043034964	0.026784964	0.097593597	139	LBCA	1.020238562	0.0928241	PF01252
PF01253	0.035796429	0.055782714	0.030868	0.063998	0.015035143	0.085977429	0.101443143	0.116629857	0.016452429	0.069287714	0.095800143	0.138928714	0.004422429	0.014338	0.001943571	0.023384857	0.050924286	5.26e-05	0.014270857	0.064659286	70	unclassifiable	0.931834993	0.07320195	PF01253
PF01255	0.039150228	0.088450365	0.046665616	0.067081872	0.004625251	0.034311416	0.10480758	0.058011096	0.016555982	0.070928539	0.081554064	0.110290137	0.015928174	0.035781644	0.032574566	0.034455434	0.053543196	0.022602511	0.039441507	0.043237032	219	LBCA	0.966880929	0.06150955	PF01255
PF01256	0.14237063	0.044890714	0.015340756	0.057695672	0.005289328	0.019436555	0.068313277	0.109577521	0.016665546	0.059887857	0.138113025	0.034677815	0.036119874	0.008880798	0.067009748	0.033152983	0.034357269	4.79e-06	0.016145546	0.092066933	238	LBCA	0.824557426	0.07327775	CL0118
PF01257	0.061638741	0.028641111	0.009999333	0.037230593	0.031132222	0.037157481	0.100186	0.086315852	0.055092815	0.087731111	0.09189237	0.071208815	0.024802889	0.031839926	0.058456815	0.027718074	0.047374074	0.001046889	0.028118889	0.082413037	135	LUCA	0.812845303	0.144073	CL0172
PF01258	0.164746875	0.033199375	0.000734063	0.056492188	0.125129688	0.003386563	0.105091875	0.095477813	0.00035875	0.060065625	0.112714375	0.030289375	0.001705625	0.002868438	0.093169688	0.035244375	0.037455938	4.06e-06	0.029262188	0.012600938	32	LBCA	0.769514134	0.113834	CL0167
PF01259	0.030021144	0.048538159	0.024144179	0.099548955	0.012175075	0.011771592	0.118454776	0.060789353	0.011922687	0.09549801	0.088514975	0.091463433	0.02302	0.056784229	0.034438358	0.026683532	0.055191741	0.010159801	0.032610448	0.06826602	201	LUCA	0.862277023	0.07616	PF01259
PF01261	0.070556199	0.024762579	0.028437692	0.076886516	0.013903982	0.013673122	0.164523891	0.087806606	0.064399502	0.097971991	0.080181493	0.045029819	0.031081176	0.029564932	0.042752715	0.039288326	0.01541905	0.00535629	0.009480769	0.058917873	221	LUCA	0.799738362	0.2077925	CL0036
PF01262	0.139197622	0.0362775	0.030362012	0.05347561	0.007021646	0.016742439	0.034012012	0.11669	0.013012134	0.068030976	0.117126524	0.032069207	0.033342927	0.008718476	0.050246585	0.043425671	0.066906707	0.000286768	0.018988415	0.114064756	164	LBCA	0.828877892	0.190672	CL0063
PF01263	0.038008056	0.057127619	0.040327262	0.068851548	0.006871151	0.030951151	0.057774921	0.101315913	0.034711865	0.05038119	0.089429524	0.018528413	0.016727024	0.059168651	0.105366944	0.034672222	0.077393095	0.012770516	0.037060675	0.062559286	252	LBCA	0.776532384	0.1865395	CL0103
PF01264	0.089238776	0.073604636	0.01733414	0.064186152	0.008795773	0.023245073	0.100550117	0.106554257	0.018303265	0.067141924	0.04592688	0.065295569	0.023174606	0.022892041	0.056945044	0.043882828	0.047186064	0.003735977	0.023403469	0.098600641	343	unclassifiable	0.92698227	0.0844338	PF01264
PF01266	0.087337663	0.064417354	0.023196667	0.057985911	0.007381924	0.022004021	0.073715842	0.103433505	0.02467	0.075683746	0.092315189	0.043538591	0.033636495	0.024559966	0.054556564	0.033713814	0.060161031	0.010214227	0.023809107	0.08366433	291	LUCA	0.793342702	0.2424975	CL0063
PF01268	0.096517613	0.030628897	0.040773472	0.065334213	0.009045045	0.021470868	0.078031953	0.096421157	0.017796257	0.087325895	0.098521284	0.088440832	0.023036998	0.029453852	0.050001121	0.026801519	0.051588101	0.005636492	0.016327324	0.06684472	553	Terrabacteria	0.745662913	0.14124	CL0023
PF01269	0.086457861	0.073304677	0.022443234	0.068363035	0.000900249	0.018211891	0.062806517	0.072351493	0.029771144	0.061091692	0.112628657	0.055064677	0.016371443	0.018129403	0.062658657	0.047711891	0.031464378	0.005002587	0.039936219	0.115327313	201	Euryarchaeota	0.86805907	0.0460005	CL0063
PF01270	0.111923663	0.038881893	0.047561975	0.092479712	0.0038307	0.02456893	0.021369136	0.097536214	0.01027893	0.041947119	0.09514177	0.033119588	0.028528148	0.041512387	0.061645926	0.051014897	0.044318642	0.033904774	0.059537613	0.060894527	243	LBCA	1.016169064	0.197039	CL0059
PF01272	0.049389726	0.000286301	0.004786575	0.078986986	2.11e-05	0.014569863	0.07433863	0.11284726	0.012818356	0.117433836	0.037156849	0.125130822	0.031525342	0.01304863	0.041113151	0.046027808	0.113812055	5.62e-06	0.027383562	0.099315205	73	LBCA	0.815205739	0.104061	CL0487
PF01274	0.108217563	0.068506392	0.032350791	0.0464175	0.003476203	0.025586677	0.052844937	0.090041709	0.019319335	0.058997184	0.144428101	0.027370918	0.030983671	0.033396076	0.049746804	0.036564304	0.041732215	0.026975158	0.032508354	0.070534778	316	LBCA	0.789416878	0.12754785	CL0036
PF01276	0.083343922	0.038638095	0.024106611	0.052314034	0.010041148	0.049836443	0.076492997	0.089543585	0.03682888	0.065691092	0.113166611	0.040228852	0.027290224	0.036070532	0.073017339	0.04280577	0.050176443	0.001374426	0.023116555	0.065910868	357	unclassifiable	0.82612992	0.0933176	CL0061
PF01278	0.076036709	0.029385527	0.042351224	0.086385696	0.001728692	0.029511646	0.035421435	0.121402194	0.031119494	0.035848397	0.078245992	0.03478616	0.012933629	0.047665359	0.035340633	0.085027848	0.063356076	0.035984641	0.072865105	0.044601561	237	LBCA	0.787461564	0.106731	CL0193
PF01280	0.065595455	0.173992028	0.015097343	0.048494545	0.000623636	0.011256294	0.061736294	0.083636224	0.031640979	0.072577133	0.067946503	0.162398182	0.02175972	0.006997552	0.021011469	0.03862993	0.036030909	0.013986294	0.023028671	0.043558252	143	LACA	0.870437564	0.0339081	PF01280
PF01281	0.089211064	0.031852128	0.069394043	0.051776809	2.6e-05	0.063305532	0.035432553	0.099220851	0.000201064	0.057664043	0.149860638	0.087048085	0.038887447	0.000178085	0.041919362	0.004538085	0.021675319	3.83e-06	0.042509574	0.115288085	47	LBCA	1.073159807	0.08946785	PF01281
PF01282	0.051184133	0.0717636	0.015729733	0.056217467	0.0002568	0.040351333	0.1259628	0.052190133	0.0367076	0.081880933	0.0198416	0.091156	0.019774533	0.000254267	0.0719568	0.052733467	0.048798667	4.67e-06	0.053366933	0.109866267	75	LACA	0.949701505	0.118987	PF01282
PF01283	0.056791236	0.099233034	0.03248427	0.038624157	0.050032247	0.015148427	0.069708876	0.068737528	0.028668539	0.069638202	0.039118989	0.159454719	0.012942022	0.003347079	0.080039213	0.026252022	0.025485843	5.09e-05	0.045392584	0.078845843	89	TACK	1.018535225	0.03554825	PF01283
PF01287	0.045037258	0.033024677	0.000533226	0.081420161	0.000102742	0.034869194	0.137828387	0.05333371	0.000168387	0.100420806	0.082622258	0.10967	0.070091129	0.016787097	0.032214677	0.005543065	0.083645161	1.03e-05	0.032455484	0.080218226	62	Euryarchaeota	0.636792442	0.0421401	CL0021
PF01288	0.043745547	0.065779453	0.025065313	0.058468047	0.00127625	0.063236641	0.089339688	0.059956094	0.026016172	0.086488047	0.129425313	0.0117025	0.025571563	0.015681641	0.076558516	0.038915234	0.056903203	0.007815625	0.031323047	0.086726094	128	LBCA	0.874387043	0.1221115	PF01288
PF01289	0.086959966	0.021689448	0.092673379	0.053319207	0.004175862	0.024781	0.050791828	0.062619	0.002446448	0.058596	0.069815414	0.049412241	0.015626931	0.031296448	0.047426931	0.117977759	0.072186552	0.000150034	0.055793034	0.082258069	290	LBCA	0.753635236	0.23858925	CL0293
PF01292	0.037752095	0.049524595	0.024714122	0.001637703	0.007754932	0.021196622	0.007535541	0.06228	0.057267905	0.138789932	0.171515135	0.033198716	0.060213649	0.086044932	0.042615068	0.027498243	0.027989662	0.021171757	0.042993243	0.078303108	148	LUCA	1.179854931	0.294371	CL0328
PF01293	0.077103931	0.026314448	0.033019	0.047872931	0.010310621	0.015773138	0.047573759	0.125486828	0.014363103	0.064929138	0.101646621	0.038482	0.030175793	0.057952241	0.072057448	0.048380862	0.064408621	0.016641483	0.040143276	0.067362759	290	LBCA	0.950771359	0.1082502	CL0374
PF01294	0.058450192	0.103649038	0.022817115	0.021567115	3.69e-05	0.016116731	0.105411731	0.110223846	0.033586731	0.028023077	0.131846538	0.157712885	0.001224038	0.0220175	0.020379231	0.029097308	0.044196923	3.08e-06	0.016654615	0.076983269	52	unclassifiable	0.754832273	0.0455471	PF01294
PF01295	0.042496327	0.067704461	0.033369475	0.050376239	0.016989913	0.030222566	0.046745918	0.05341309	0.024958688	0.069651691	0.17189449	0.049345743	0.022153469	0.055787143	0.068209096	0.042076472	0.026450962	0.021520816	0.049009417	0.057621516	343	Proteobacteria	0.839543661	0.03411385	PF01295
PF01297	0.080337984	0.017970316	0.041583439	0.076232964	0.000411739	0.035910198	0.113027312	0.053302372	0.028075455	0.067673518	0.070690632	0.05616747	0.024585138	0.030355929	0.077067905	0.041705613	0.047293123	0.007946522	0.038391107	0.091269051	253	LUCA	0.890300606	0.1456685	CL0043
PF01298	0.1069124	0.0002282	0.0650677	0.0179182	0.0007012	0.001084	0.0208012	0.2145169	0.0011305	0.0433284	0.0182669	0.0107762	0.015347	0.065336	0.0203663	0.1331756	0.1875379	1.16e-05	0.0300475	0.0474426	100	Proteobacteria	0.703655917	0.291684	CL0193
PF01300	0.047581377	0.039224072	0.038623293	0.052282575	0.012229222	0.038272575	0.057562096	0.095917784	0.007756886	0.111117545	0.089793114	0.09050515	0.007408743	0.017459521	0.087457126	0.046946287	0.059572335	0.006009641	0.019559341	0.074719641	167	LUCA	0.815596789	0.1050693	PF01300
PF01301	0.092995	0.078514513	0.034874188	0.079375909	0.010885487	0.021869416	0.055173149	0.097902565	0.043458247	0.029934935	0.097779643	0.010768669	0.026166818	0.051142435	0.073453149	0.025036591	0.050283247	0.028405844	0.038831558	0.053143442	308	LBCA	0.892695271	0.188494	CL0036
PF01306	0.065794368	0.014705447	0.046015447	0.022713263	0.007576211	0.027884763	0.025884658	0.079806605	0.009182842	0.100009447	0.120998632	0.045584684	0.026501237	0.112751526	0.021521632	0.067581526	0.0386335	0.023777184	0.060692579	0.082380211	380	post-LBCA	1.012577291	0.16883	CL0015
PF01308	0.096884449	0.049483093	0.043553475	0.057122203	0.017627458	0.024445339	0.045934746	0.084272542	0.014723305	0.052679576	0.090309407	0.052316059	0.018757966	0.052926992	0.051260847	0.073344364	0.044773305	0.020533517	0.045434322	0.063616907	236	PVC	0.837869001	0.0395293	CL0193
PF01311	0.086802578	0.023586133	0.017168222	0.016984622	0.000561244	0.036813156	0.015856711	0.069318844	0.015815956	0.139996711	0.171797378	0.014273689	0.058232667	0.090746889	0.0613596	0.043058578	0.022419911	0.004003333	0.001651733	0.109548356	225	post-LBCA	0.903632926	0.0873582	PF01311
PF01312	0.087429968	0.058517342	0.015895791	0.03016288	0.000244272	0.060605348	0.069396804	0.047239778	0.015362373	0.06677807	0.146038734	0.069993956	0.047071772	0.021983323	0.058769209	0.029022405	0.028361804	0.006908449	0.027650791	0.112563165	316	LBCA	1.011669405	0.09568815	PF01312
PF01313	0.114624722	0.018484722	0.016283472	0.000461806	0.000322917	0.058574306	0.02790625	0.017835972	0.012377778	0.113833472	0.163741111	0.016339583	0.048748889	0.066511528	0.055370833	0.03655125	0.080279167	0.013924861	0.001698472	0.136123194	72	LBCA	0.994675315	0.1064211	PF01313
PF01314	0.085650453	0.048656347	0.033438987	0.052369387	0.02143232	0.022937787	0.12576	0.090038267	0.01402936	0.055489893	0.077306933	0.069907387	0.040034053	0.04547664	0.042350347	0.02947192	0.052094533	0.005647467	0.03194456	0.055959893	375	LUCA	0.787018408	0.193519	PF01314
PF01315	0.155181827	0.062870577	0.009870288	0.069106635	4.79e-05	0.028104038	0.109109808	0.049373558	0.031654231	0.032828846	0.080165865	0.018718654	0.023349808	0.010372308	0.076944615	0.028362885	0.052297308	4.42e-06	0.028909615	0.132719808	104	LUCA	0.871398829	0.263876	PF01315
PF01316	0.075115224	0.077018955	0.057296269	0.019322239	4.45e-05	0.076106418	0.127632687	0.047343433	0.000946866	0.097042388	0.074391343	0.07937	0.000544627	0.014929403	0.02992194	0.037651493	0.088251493	2.99e-07	0.029856418	0.067210896	67	Terrabacteria	0.76864413	0.0559715	CL0123
PF01321	0.091379826	0.077380435	0.014698348	0.066805304	0.001795826	0.030031826	0.112231739	0.085340348	0.010919565	0.071912696	0.133016522	0.012759217	0.026228435	0.021926087	0.059584957	0.042715043	0.036176087	0.008998609	0.022708087	0.07338713	115	LUCA	0.795214063	0.10279335	CL0356
PF01322	0.255499492	0.017872034	0.011504915	0.042363051	0.017054492	0.051683644	0.090649831	0.085238305	0.024369661	0.04243322	0.025310678	0.064546017	0.053705932	0.040267203	0.043231356	0.027775932	0.042748475	0.008487712	0.011444661	0.043809237	118	post-LBCA	0.822812608	0.1822495	PF01322
PF01323	0.114075096	0.042641146	0.026794586	0.067424013	0.013864522	0.066660573	0.107813503	0.059307834	0.017664777	0.05716535	0.076628917	0.054997006	0.022990064	0.055010892	0.055340191	0.045521338	0.019547197	0.000800191	0.041006624	0.054743057	157	unclassifiable	0.760065656	0.151826	CL0172
PF01325	0.078115	0.003591207	0.00218069	0.018124655	2.48e-05	0.033806379	0.153247241	0.086804655	0.017438621	0.045542759	0.088715862	0.091661897	0.017457241	0.000234483	0.034531724	0.071382931	0.081521897	6.38e-06	0.083220345	0.092386034	58	LUCA	0.682475318	0.083363	CL0123
PF01326	0.100178339	0.065011661	0.020280072	0.085228339	0.002189892	0.039836534	0.090139856	0.075016751	0.004644296	0.059602527	0.089288087	0.046588809	0.016820253	0.033499783	0.050942599	0.060566065	0.040337292	0.010622347	0.022463177	0.086739025	277	LUCA	0.817024903	0.133734	CL0179
PF01327	0.048472905	0.057861959	0.019064459	0.083546419	0.013637027	0.048984865	0.117963176	0.075355068	0.021150338	0.095770946	0.077456419	0.062581622	0.021022297	0.027246149	0.066108716	0.024164257	0.020162568	1.94e-05	0.022203108	0.097225	148	LBCA	0.798496406	0.10098	PF01327
PF01329	0.067908523	0.021508636	0.048057955	0.061635227	0.001151477	0.011766023	0.141809773	0.045510227	0.040013295	0.080282273	0.075210227	0.138819659	0.011713864	0.057327614	0.022823409	0.021191136	0.081610682	0.011369318	0.011978636	0.04831	88	unclassifiable	0.726900187	0.148141	PF01329
PF01330	0.020953065	0.042149516	0.004606774	0.053208387	0.000419677	0.021786452	0.093667742	0.109059194	0.034089677	0.06059	0.078631129	0.029385323	0.034461935	0.000879355	0.032215806	0.044808548	0.06488129	2.6e-05	0.093344355	0.180835645	62	LBCA	0.678522651	0.1002365	CL0021
PF01333	0.094816724	0.008900517	0.052967586	0.032935345	3.42e-05	0.067057672	0.092862069	0.086420086	0.000126724	0.070248793	0.067330948	0.044276897	0.019414483	0.033958966	0.068859569	0.023581724	0.099465776	0.008616983	0.017200517	0.110921121	116	Terrabacteria	1.119944025	0.1176411	CL0105
PF01336	0.024463143	0.033863286	0.023101714	0.046651714	0.000179571	0.047522857	0.093181571	0.121786429	0.013555	0.113888857	0.037166286	0.077047857	0.004782	0.030635	0.001751	0.038395571	0.091638286	0.014294143	0.007269143	0.178822857	70	preLUCA	0.890149714	0.06148895	CL0021
PF01337	0.097520139	0.049287361	0.031427222	0.153150139	0.014479861	0.024274861	0.085467222	0.037617917	0.016738333	0.07268125	0.128001944	0.050877639	0.006121528	0.041307917	0.042886944	0.021866806	0.018973611	0.026162222	0.035966667	0.045186806	72	LBCA	0.823761741	0.1611645	PF01337
PF01339	0.10190369	0.050018095	0.017416905	0.059043929	0.006470536	0.035871429	0.064621071	0.1147075	0.019120714	0.075540595	0.085499524	0.025489762	0.026839048	0.022490952	0.090487024	0.046328512	0.03706131	0.001778929	0.004346964	0.114958333	168	LUCA	0.91789329	0.1653095	PF01339
PF01340	0.062512604	0.070026667	0.060680938	0.072834479	0.010416979	0.031571354	0.093849375	0.041681458	0.031261563	0.072781875	0.095402917	0.086170625	0.019260417	0.010417083	0.062500104	0.04190875	0.053333958	0.010416667	0.031249583	0.041722292	96	Proteobacteria	1.101487304	0.0655727	CL0057
PF01341	0.123079048	0.039140106	0.058555132	0.064402804	0.019888783	0.011906349	0.033581534	0.117497196	0.019714921	0.052646349	0.070280635	0.029836931	0.010537513	0.021471587	0.079368836	0.067154339	0.035559841	0.022747407	0.050390265	0.072239153	189	LBCA	1.054020635	0.234677	PF01341
PF01343	0.105686842	0.03880594	0.024284436	0.080337293	0.006326541	0.039437068	0.106201504	0.092181579	0.003363609	0.053175414	0.092001955	0.053747519	0.022826241	0.022268195	0.02381782	0.056108271	0.031719398	0.00109188	0.054630677	0.091986391	133	LBCA	0.778797445	0.0896051	CL0127
PF01344	0.088017674	0.023178605	0.04829907	0.060026279	0.000223256	0.012574884	0.048755814	0.143525814	0.000298372	0.037963488	0.023762093	0.044899535	0.000320465	0.022672326	0.065782791	0.084166744	0.095750233	0.023261395	0.046572791	0.129945814	43	LBCA	1.09097648	0.417383	CL0186
PF01345	0.073568242	8.9e-06	0.061547802	0.032977692	3.3e-07	1.3e-05	0.011011319	0.087919451	1.98e-06	0.053630879	0.045157143	0.022421648	1.23e-05	0.006627473	0.033071319	0.091087253	0.322664286	0.010989011	0.021977912	0.125310879	91	preLUCA	0.874893281	0.347508	CL0159
PF01346	0.0791477	0.0047468	0.0394359	0.035833	8e-07	0.1837785	0.1584045	0.0800033	7.7e-06	0.0229285	0.0688179	0.0968732	0.0509635	0.0300054	0.0100008	0.0269475	0.0249624	0	0.0200001	0.0671379	100	LBCA	0.770407035	0.1739285	PF01346
PF01348	0.063316625	0.05614575	0.101704	0.03573825	0.01080225	0.0016925	0.038226125	0.056022375	0.02252125	0.06010075	0.0845825	0.122549	0.0411225	0.0156625	0.012679	0.066980875	0.049304625	0.012508625	0.117821625	0.030516	80	LBCA	0.744651171	0.3105685	CL0359
PF01351	0.071198039	0.048887516	0.026508562	0.072273137	0.008196471	0.016231961	0.062537974	0.067954444	0.00530817	0.094426471	0.082775882	0.147333987	0.022057451	0.027263268	0.047664902	0.046279935	0.028961373	0.000699477	0.038722418	0.084715817	153	LACA	0.766599082	0.0847121	CL0219
PF01355	0.148602295	0.003775246	0.08570623	0.021773934	0.067749672	0.06905459	0.036434426	0.103404262	0.019749672	0.000200164	0.03325377	0.053586885	0.000552951	0.040102951	0.097177049	0.063136885	0.034308852	0.032892951	0.055239508	0.033295902	61	Proteobacteria	1.050064312	0.135803	PF01355
PF01361	0.0690725	0.0432825	0.019317143	0.021688393	0.000918036	0.042757143	0.136909286	0.072442143	0.004071607	0.103701607	0.082138214	0.065062143	0.021174464	0.002916964	0.057530357	0.02076875	0.105873393	0.019852143	0.000217679	0.110300357	56	LBCA	1.129348141	0.262732	CL0082
PF01364	0.074223354	0.034267323	0.084001108	0.098307415	0.004993877	0.021610369	0.0428676	0.092406338	0.016074031	0.057197815	0.067276831	0.029002308	0.014913662	0.046342923	0.051955785	0.090752585	0.054501292	0.006705354	0.058186677	0.054408769	325	LBCA	0.919769879	0.07992455	CL0093
PF01367	0.056301556	0.051742889	0.040452778	0.117189778	0.011127333	0.048813889	0.061788222	0.059165889	0.000589889	0.071688889	0.141877556	0.060375889	0.001602444	0.001272222	0.097201	0.047707	0.036038111	5.78e-05	0.010979667	0.084023778	90	LBCA	0.629544716	0.1134755	CL0464
PF01368	0.099329519	0.012119423	0.024729231	0.092756154	0.030962981	0.02415125	0.075455192	0.039843654	0.038101923	0.141776538	0.113524327	0.029323365	0.016785577	0.024430769	0.057433077	0.056239423	0.033483846	0.000158558	0.012052788	0.077338846	104	LUCA	0.906035496	0.06556615	CL0137
PF01370	0.080747867	0.056352222	0.034390756	0.057623422	0.0051956	0.020532133	0.076308133	0.082342178	0.036226	0.060237867	0.078861067	0.048180844	0.017032089	0.023643333	0.067140311	0.066528267	0.031815911	0.000298889	0.032551644	0.123987911	225	preLUCA	0.864562207	0.3169205	CL0063
PF01371	0.084901	0.057585875	0.032866875	0.01945725	0.010341	0.03651775	0.077618875	0.062179125	0.014220375	0.0642875	0.147827625	0.12734025	0.00576275	0.040721	0.01432625	0.03619	0.064723875	0.012605875	0.022707125	0.06781425	80	CPR	0.848349678	0.1023759	CL0123
PF01374	0.106360169	0.047418596	0.034860787	0.096192079	0.006548539	0.043258315	0.042997135	0.113423933	0.018013258	0.032804944	0.112285337	0.044285562	0.016224157	0.034379045	0.049701573	0.036094382	0.048251292	0.020655169	0.044853483	0.051388371	178	unclassifiable	0.907130058	0.11304865	CL0037
PF01379	0.09211701	0.08595	0.010661373	0.078851471	0.009836961	0.040634118	0.093361912	0.088324755	0.018040147	0.083594657	0.137844363	0.043215196	0.011545441	0.005955637	0.06862598	0.030300539	0.044350098	3.04e-06	6.46e-05	0.056719412	204	LBCA	0.653515377	0.0655202	CL0177
PF01380	0.155064955	0.033029189	0.023856577	0.038630991	0.00138009	0.01628027	0.03279036	0.087111261	0.017433694	0.081311712	0.076084865	0.056362162	0.023823514	0.044032973	0.037816396	0.088462703	0.05907973	0.000193423	0.013907928	0.113341351	111	LUCA	0.944578733	0.114292	CL0067
PF01381	0.038763654	0.032406346	0.043140577	0.020124038	0.000212115	0.023920962	0.117361538	0.039126538	0.000453462	0.126097115	0.086460385	0.212997115	0.042449808	0.005754808	0.019795962	0.074004615	0.045418462	9.23e-06	0.019417692	0.052081346	52	LACA	0.735559534	0.2775265	CL0123
PF01383	0.039525769	0.117506731	0.020991538	0.003776731	0.000165962	0.110896346	0.039685	0.0771175	0.002866538	0.1180625	0.024095	0.057826346	0.017697115	0.019275769	0.077128654	0.071408462	0.052438077	1.71e-05	0.057831154	0.091682885	52	Terrabacteria	0.764536796	0.358812	PF01383
PF01384	0.185670176	0.024422353	0.031227706	0.020644118	0.004765353	0.010109353	0.00214	0.106670765	0.013554941	0.112154118	0.131688	0.025483059	0.023684294	0.047937118	0.022715294	0.042722294	0.053876353	0.018990412	0.006477706	0.115063059	170	LUCA	0.900741208	0.08572125	PF01384
PF01385	0.028282292	0.129648438	0.046389583	0.053836875	0.006045729	0.035314271	0.04284375	0.051013438	0.024029479	0.047807292	0.115907396	0.169269792	0.020371042	0.016869167	0.021127396	0.070465729	0.022501875	0.011851771	0.018741979	0.067680417	96	LUCA	0.866525486	0.3046185	CL0219
PF01386	0.06285593	0.086619302	0.015221628	0.062206744	0.00015314	0.024640233	0.096971047	0.097382442	0.039571512	0.091166977	0.088869535	0.09937186	0.017336047	0.023621395	0.035495349	0.04041186	0.022277326	8.95e-06	0.011912907	0.083902558	86	Proteobacteria	0.89534471	0.09026905	CL0733
PF01389	0.055735333	0.0154408	0.092216667	0.096776133	0.014252467	0.035346333	0.0244666	0.120186333	0.007952533	0.0291078	0.071201267	0.0358738	0.013918533	0.079145067	0.0141362	0.086784133	0.042133933	0.019992667	0.073820733	0.071507667	150	unclassifiable	0.738799576	0.192608	CL0193
PF01391	0.223668909	0.000154	3.71e-05	4.05e-05	7.09e-06	0.025208545	0.001881818	0.345510182	6.62e-05	1.27e-06	2.22e-05	0.000158182	5.95e-05	7.27e-07	0.401276545	0.000816727	0.000378182	5.45e-07	1.82e-06	0.000706182	55	unclassifiable	0.645181179	0.641333	PF01391
PF01396	0.0277875	0.081264444	0.0283625	0.027451389	0.111111944	0.006073889	0.101126944	0.111112222	0.0259675	0.081006667	0.029154444	0.090526944	0.000154167	0.055474167	0.082988889	0.027849722	0.028415556	0	0.055638889	0.02853	36	unclassifiable	1.284871296	0.1044232	CL0167
PF01400	0.073733577	0.041656992	0.062687642	0.061286667	0.010079919	0.034292683	0.035094146	0.120804553	0.038979268	0.073943252	0.042316098	0.029443008	0.03196	0.042068049	0.032392764	0.079349919	0.084029024	0.027174715	0.039799187	0.038909187	123	LBCA	0.857075052	0.243107	CL0126
PF01401	0.088294316	0.047672	0.0339148	0.067083032	0.015614632	0.041447432	0.072231979	0.067067874	0.029348989	0.042367032	0.107423558	0.048779853	0.027845221	0.041407663	0.060147432	0.044269411	0.034604968	0.033328758	0.0529776	0.044170926	475	LBCA	0.853543393	0.0659344	CL0126
PF01402	0.054108649	0.087591351	0.000235946	0.027489459	2.97e-06	0.062507297	0.191560541	0.027091351	9.14e-05	0.128037027	0.163676486	0.038232432	0.000784324	0.000324054	0.027033514	0.110438919	0.021713784	0	0.053713514	0.005365405	37	LUCA	0.78350915	0.17474	CL0057
PF01405	0.172412759	0.068965517	0	0	0.034482759	0	0.068965517	0.068965517	0	0.172412414	0.103448276	0	0.034482759	0.103448276	0.068965517	1.03e-06	0	0	0.034482759	0.068966897	29	Terrabacteria	1.157858783	0.24411	PF01405
PF01406	0.060909465	0.041873311	0.027568261	0.073761605	0.007210334	0.026160134	0.091886321	0.07374408	0.030274515	0.064903645	0.067234314	0.088148462	0.027776823	0.045434582	0.058462308	0.043088595	0.037132508	0.020078428	0.063593813	0.050756923	299	unclassifiable	0.917049354	0.07488205	CL0039
PF01408	0.095531092	0.027835798	0.029811429	0.043380084	0.033594958	0.020542689	0.124446807	0.067041429	0.041939832	0.062902521	0.059950336	0.081993782	0.045025798	0.009650756	0.051386218	0.014058487	0.038715714	3.03e-05	0.032457479	0.119701429	119	preLUCA	0.812583442	0.314693	CL0063
PF01409	0.040626307	0.064449205	0.02272983	0.067712955	0.012455227	0.016004716	0.081511705	0.088682273	0.036143807	0.06413358	0.102894773	0.02548375	0.033545682	0.073292614	0.077220114	0.027691023	0.046165909	0.007832273	0.039865739	0.071555909	176	LACA	0.73414121	0.0378571	CL0040
PF01411	0.051386555	0.059588591	0.025959128	0.071646622	0.009528389	0.028960492	0.108632886	0.082924855	0.022361477	0.065315839	0.078931432	0.059741991	0.02653311	0.041112998	0.055281655	0.030451566	0.050223065	0.012213065	0.040130447	0.079074004	447	LUCA	0.87162397	0.061359	CL0040
PF01416	0.044937065	0.073204348	0.062299565	0.039210109	0.016876304	0.042147935	0.032430435	0.079706739	0.0375075	0.054471304	0.081864674	0.083730326	0.032603043	0.056841522	0.0346575	0.04144	0.063106087	0.001688587	0.028518152	0.092757174	92	LBCA	0.888765123	0.0927803	CL0649
PF01418	0.084444167	0.062573889	0.002945417	0.027943472	0.027791806	0.035611528	0.110602639	0.041634861	0.028652222	0.080936528	0.105306806	0.092478333	0.014115	0.037675139	0.027657778	0.079997639	0.03026	5.56e-07	0.045799028	0.063568889	72	post-LBCA	0.632683701	0.266658	CL0123
PF01420	0.019936078	0.024355098	0.075869608	0.076018693	0.019566536	0.046393856	0.073497124	0.045922288	0.018575882	0.126236536	0.070302614	0.111805556	0.019213922	0.02633183	0.052297582	0.080489869	0.035443856	0.006536863	0.032528105	0.038674902	153	unclassifiable	0.780532437	0.6973625	CL0477
PF01423	0.015898	0.066807077	0.057018462	0.066395231	1.23e-06	0.015615231	0.076701231	0.107706769	0.015423231	0.059160462	0.125946615	0.086413077	0.0156	0.027462	0.030732	0.030482769	0.033349385	0	0.018692615	0.150592769	65	LACA	0.901877336	0.04432	CL0010
PF01424	0.070300702	0.120336491	0.015048246	0.038851404	5.96e-06	0.038102456	0.126391754	0.052803684	0.036917895	0.050117368	0.057264737	0.060197895	0.047981579	6.51e-05	0.086347544	0.052423684	0.038897719	2.04e-05	0.016518947	0.091404561	57	LBCA	0.89307178	0.06385765	PF01424
PF01425	0.130247482	0.070558024	0.015805576	0.075857106	0.006224988	0.022541176	0.073301529	0.090859694	0.0146388	0.037051506	0.094450024	0.018894824	0.031521859	0.032336941	0.093622682	0.033341553	0.052559482	0.002377976	0.019525694	0.084279671	425	preLUCA	0.824883936	0.1490535	PF01425
PF01427	0.077996846	0.080491544	0.031900403	0.091777383	0.012160537	0.041615973	0.052708322	0.074010604	0.024824765	0.021821007	0.077422081	0.044617517	0.030020268	0.045918255	0.055464228	0.042223826	0.051868121	0.018363826	0.061564094	0.063228993	149	LBCA	0.908438717	0.160821	CL0170
PF01428	0.012594595	0.031263243	0.027395676	0.07919027	0.162182703	0.000161622	0.109492703	0.108135946	0.054087297	0.021495405	0.081014324	0.076752162	0.000194865	0.05496973	0.08122	0.03941	0.028901081	0	0.027033784	0.004502432	37	LACA	0.6809626	0.0862408	CL0229
PF01430	0.070473517	0.052221441	0.022560593	0.077617076	0.018435381	0.03916322	0.100814788	0.097917712	0.017573347	0.053728686	0.128012331	0.027638432	0.01959661	0.031187331	0.044180169	0.048030085	0.049495932	0.001063856	0.023898771	0.076389492	236	Proteobacteria	0.849051108	0.0630271	PF01430
PF01431	0.081008657	0.048284726	0.05977194	0.082215871	0.000373532	0.056922289	0.067546716	0.089216766	0.019948458	0.039696368	0.064471542	0.044140149	0.023182239	0.054733134	0.086406866	0.019674328	0.043386368	0.019900448	0.049530995	0.049586915	201	LBCA	0.780970936	0.1181685	CL0126
PF01432	0.062274464	0.043075365	0.018670215	0.064409185	0.008610258	0.02362515	0.086788455	0.053613133	0.030750129	0.047353348	0.146258112	0.03320794	0.041784721	0.063631803	0.065270386	0.04259206	0.024019828	0.015758755	0.085115837	0.043188755	233	LUCA	0.825490623	0.1343005	CL0126
PF01433	0.05626358	0.027530795	0.039882784	0.075879148	0.001163011	0.022718466	0.097766136	0.06444875	0.026086875	0.042679886	0.076545682	0.031422386	0.034213636	0.081721193	0.046966193	0.055897898	0.047851477	0.028667557	0.081478636	0.060813352	176	LBCA	0.837294231	0.129946	CL0126
PF01434	0.105078865	0.097206973	0.01235173	0.057057784	0.000149297	0.039817351	0.126462162	0.082107081	0.02513027	0.064566378	0.09122027	0.039766757	0.026552703	0.013457135	0.028158541	0.038935405	0.050476162	0.005396486	0.025236432	0.070869892	185	LBCA	0.835417082	0.06313735	CL0126
PF01435	0.123446056	0.046891778	0.027606222	0.033942167	0.001731722	0.031934722	0.066661556	0.064900889	0.035652056	0.077487667	0.141116	0.032467278	0.054586333	0.036308111	0.056782667	0.043906167	0.031308333	0.005772278	0.017179667	0.070316111	180	LUCA	1.004675014	0.1039991	CL0126
PF01436	0.074142963	0.037061481	0.11129037	0.074076296	0.000377407	0.037043704	0	0.111094074	0.037478519	0.037066296	0.002902593	0.037038519	0.033871481	0.037208519	0.037037037	0.109973333	0.03712037	1.56e-05	0.037040741	0.14815963	27	LUCA	0.691599467	0.4234105	CL0186
PF01442	0.105171619	0.089224286	0.031164571	0.073391238	0.001216571	0.02460781	0.160274762	0.037823333	0.003398857	0.050902286	0.186943905	0.020113238	0.005586762	0.00538619	0.001151143	0.06574619	0.086857143	1.13e-05	0.00018781	0.050839143	105	Proteobacteria	0.567575617	0.04678205	CL0725
PF01443	0.05276766	0.041215106	0.048222447	0.07304766	0.024462234	0.041295745	0.061859043	0.029492234	0.020823085	0.108827766	0.106161489	0.029292766	0.018455106	0.05370117	0.033337553	0.040195638	0.05461617	0.010662766	0.051620851	0.09993766	94	LBCA	0.921069512	0.20549	CL0023
PF01446	0.049630108	0.071141676	0.051574703	0.055779784	0.023899676	0.035525351	0.061996757	0.033195784	0.036182324	0.044492216	0.089856811	0.140431351	0.026256162	0.055782324	0.024751838	0.048021568	0.03273773	0.019544811	0.037644703	0.061550811	185	LBCA	0.912627669	0.1678053	CL0169
PF01447	0.085395606	0.011184545	0.096379242	0.092494697	7.48e-05	0.017709242	0.015982121	0.119843864	0.038036818	0.020530606	0.060329773	0.037207652	0.010942727	0.029610303	0.022443788	0.054566591	0.143697652	0.007580455	0.076274015	0.059711515	132	LBCA	0.865199546	0.186694	CL0126
PF01450	0.068232014	0.025189928	0.037577194	0.027748345	0.01476741	0.025689856	0.151100863	0.091433381	0.025134173	0.075937338	0.080232374	0.071862374	0.041861367	0.040716115	0.036631727	0.044935396	0.040833741	0.010208561	0.047816331	0.042089209	139	LBCA	0.833293886	0.111258	CL0106
PF01451	0.059643273	0.082787727	0.018826727	0.057985091	0.020024091	0.032082545	0.099025182	0.066036727	0.044271636	0.071988909	0.082924364	0.032909455	0.032189091	0.025588727	0.072738364	0.053040545	0.028820182	0.009448273	0.028975182	0.080689727	110	LUCA	0.944951936	0.1117254	CL0031
PF01455	0.092595231	0.031268308	0.000751231	0.042991538	0.030770923	0.069847846	0.101882	0.061541538	0.015388	0.077983077	0.076561231	0.031003385	0.062043385	0.029892308	0.015386308	0.034577231	0.0567	0.015384615	0.031629385	0.1218	65	LBCA	0.798212014	0.1170545	PF01455
PF01457	0.106080229	0.02303313	0.045006718	0.058628321	0.005231756	0.028018321	0.057072061	0.143998397	0.028447099	0.03038084	0.10369313	0.008793206	0.043420458	0.025555344	0.036328168	0.055895267	0.074116794	0.015450611	0.043721221	0.067125878	131	LBCA	0.869333366	0.077154015	CL0126
PF01458	0.089839159	0.059310607	0.039376916	0.051021168	0.005600047	0.046989813	0.083284907	0.095186402	0.035196262	0.066530888	0.086141636	0.058749439	0.019773738	0.034093598	0.016285654	0.050098131	0.053745561	0.010985047	0.020328364	0.077458411	214	LBCA	0.942324161	0.075217	PF01458
PF01464	0.144099213	0.068810449	0.070090674	0.039302921	0.005261124	0.038840225	0.037793708	0.103437753	0.012425618	0.028026067	0.107199888	0.031068427	0.038439551	0.038759101	0.065679213	0.044650112	0.025749551	0.011846404	0.053465843	0.035053146	89	LBCA	0.926423708	0.187695	CL0037
PF01467	0.063321776	0.055222056	0.015009252	0.092485047	0.001920935	0.023414019	0.083046822	0.061273178	0.021944206	0.11570729	0.066366355	0.052543178	0.021671682	0.053223832	0.057910935	0.054998318	0.051137944	0.002415047	0.024438037	0.081947944	107	unclassifiable	0.860272477	0.07369825	CL0039
PF01468	0.100942174	0.000835652	0.115916957	0.131818696	4.02e-05	0.070987391	0.148980435	0.003695652	0.000368261	0.095304348	0.070909348	0.134886739	0.001650652	0.000353478	0.019236739	0.012648696	0.04350587	8.7e-07	0.021420217	0.026493696	46	Terrabacteria	0.776629031	0.3250925	CL0598
PF01469	0.001163947	0.000102632	0.219962895	0.003921842	9.63e-05	0.000228158	0.000251579	0.210944474	0.000216842	1.95e-05	1.45e-05	0.000271053	4.39e-05	7.37e-06	0.000629474	0.189966842	0.372036579	1.05e-06	1.82e-05	9.82e-05	38	unclassifiable	0.627672552	0.269062	CL0505
PF01470	0.109112062	0.046886804	0.026084124	0.035848299	0.010495928	0.04885	0.076927732	0.08547768	0.035367887	0.083683454	0.061597887	0.028634588	0.026148299	0.025804588	0.082880155	0.040283247	0.049183196	7.74e-05	0.021582526	0.105071392	194	unclassifiable	0.834670143	0.1508325	CL0379
PF01471	0.105842545	0.037317273	0.012231273	0.060157091	5.44e-05	0.115143273	0.036106727	0.145497818	0.031158182	0.014414545	0.108523091	0.018545091	0.000820545	0.036366182	0.049867818	0.010253273	0.069628364	0.018182909	0.018257455	0.111629091	55	LBCA	0.676222542	0.2818785	CL0244
PF01472	0.082306094	0.023926875	0.005775781	0.081750938	0.000566563	0.023718594	0.1010875	0.144177969	0.007327188	0.106701875	0.053739688	0.133622344	0.008318281	0.016253438	0.02729875	0.04894625	0.009148594	0.000171094	0.002252344	0.122904688	64	LUCA	0.694293031	0.06525375	CL0178
PF01473	0.048719412	0.004293529	0.004267059	0.171973529	4e-05	0.045236471	0.002815882	0.178521765	0.110655294	0.058697059	0.000130588	0.062964706	0.000356471	0.058819412	0.000471176	0.014661176	0.001052941	0.117652353	0.118442353	0.000223529	17	unclassifiable	0.332666147	0.5220975	CL0694
PF01474	0.084646526	0.065600728	0.024012347	0.076775423	0.015784977	0.045090258	0.08256615	0.074755399	0.028504531	0.036270141	0.101942629	0.023632559	0.016633286	0.039020094	0.062249437	0.051569507	0.06065439	0.015997934	0.024018662	0.070270235	426	Terrabacteria	0.902597875	0.08406495	CL0036
PF01475	0.029193482	0.060813125	0.034705446	0.048633661	0.035716786	0.048119821	0.127064554	0.055633482	0.057937411	0.088664732	0.096359107	0.091765804	0.023021964	0.037258839	0.025068214	0.026346429	0.045035804	3.75e-06	0.025789375	0.042862946	112	LBCA	0.803257011	0.07820615	CL0123
PF01476	0.047968605	0.001035116	0.073564419	0.02465186	1.33e-05	0.063337674	0.034094419	0.069820233	0.000100698	0.116279535	0.06860093	0.129939767	0.024366279	0.003174651	0.073438372	0.052743488	0.103037442	0.023257442	0.066543488	0.024025349	43	LBCA	0.554635389	0.3547185	CL0187
PF01478	0.114654316	0.031450211	0.010577895	0.021059579	0.002285474	1.32e-05	7.89e-06	0.130332947	7.89e-06	0.118090632	0.283685789	0.010653158	0.019220842	0.051518421	0.04181	0.011394632	0.021324105	0.021897474	0.002558316	0.107451684	95	LBCA	0.942302923	0.113401	CL0130
PF01479	0.07192413	0.100032391	0.026406304	0.050034565	0.000374565	0.019480435	0.048973478	0.118026304	0.012417391	0.054138696	0.097084565	0.140451304	0.03626587	0.007565435	0.043542391	0.02856913	0.001031087	1.43e-05	0.01709087	0.126571304	46	LUCA	0.730500621	0.09278495	CL0492
PF01483	0.07319775	0.012519125	0.075603625	0.09507075	5e-05	0.02494325	0.0127255	0.09125575	0.0251275	0.050956375	0.087547	0.000431125	0.000465375	0.013037875	0.01256125	0.125109375	0.1516975	0.0393545	0.010189125	0.09815525	80	LBCA	0.972958796	0.243098	CL0202
PF01487	0.051850605	0.032510884	0.018558326	0.055834279	0.005139581	0.032067116	0.13679386	0.060713721	0.012080698	0.11356907	0.105540791	0.115231535	0.037528419	0.021100233	0.030391674	0.04634093	0.038193256	9.53e-06	0.027277023	0.059265349	215	LUCA	0.859912925	0.08887375	CL0036
PF01488	0.137429646	0.044713451	0.046780708	0.057922124	0.000578142	0.016099558	0.105426726	0.080571239	0.01536469	0.103167876	0.099193097	0.048677611	0.011378673	0.017778407	0.036100708	0.021981327	0.039879469	4.56e-05	0.015346726	0.101561858	113	LUCA	0.87275891	0.08282765	CL0063
PF01491	0.067590625	0.029366667	0.022572604	0.106075208	0.004170521	0.064781875	0.114649688	0.083754583	0.021932813	0.079005729	0.081918958	0.032418438	0.021196771	0.04099875	0.010730833	0.069523229	0.070316979	0.023016875	0.027907604	0.028064271	96	Proteobacteria	0.904766175	0.05588115	PF01491
PF01493	0.080695882	0.042110588	0.037151429	0.043929748	0.001769328	0.017125462	0.027466555	0.279533697	0.006161513	0.086862017	0.054599664	0.027790252	0.038152017	0.033905966	0.019326471	0.033146891	0.031634202	0.002237815	0.041755462	0.094643782	119	LUCA	0.806429291	0.116939	PF01493
PF01494	0.117564267	0.072631336	0.011644526	0.072544353	0.008425819	0.036964052	0.072219095	0.117959914	0.028152759	0.060029095	0.086540776	0.027878405	0.03859681	0.032503793	0.041062802	0.042035819	0.028722759	0.000103707	0.010428578	0.093987284	232	LUCA	0.826126922	0.163452	CL0063
PF01496	0.026376331	0.022886154	0.046941775	0.045948639	0.010782722	0.030018225	0.183047692	0.04761284	0.006828994	0.062798698	0.113547633	0.105762012	0.037900888	0.05973071	0.054598343	0.017070592	0.034273905	0.006009527	0.029382604	0.058477811	169	LBCA	1.087181261	0.07123535	PF01496
PF01497	0.069463607	0.026283653	0.072048721	0.054942466	0.007491781	0.02416274	0.119559269	0.058951142	0.003376073	0.102871142	0.070108858	0.051368584	0.037154749	0.015461689	0.056734338	0.081923744	0.021051735	0.009527534	0.028447397	0.089067489	219	LUCA	0.853194128	0.222279	CL0043
PF01501	0.04133821	0.034057031	0.059712664	0.090949825	0.016642009	0.023440175	0.071435764	0.045038122	0.0722831	0.079064105	0.109526114	0.045243799	0.033932052	0.047871354	0.043711004	0.048245153	0.025064323	0.02194179	0.032406157	0.058094236	229	LBCA	0.862785421	0.3094485	CL0110
PF01502	0.123791622	0.095155676	0.000846486	0.054868784	0.04059473	0.018397432	0.080243378	0.08113	0.05403527	0.010584054	0.064965946	0.040697432	0.037540676	0.027140946	0.027154054	0.055340541	0.056596622	0.027523784	0.013600676	0.089789189	74	LBCA	1.314829404	0.1308315	PF01502
PF01503	0.085626867	0.042705663	0.019967108	0.088709759	0.011266867	0.012254217	0.182006145	0.050725663	0.01460012	0.066768795	0.149700602	0.091552651	0.014378193	0.000275663	0.012113253	0.023762892	0.013618434	4.94e-06	0.04785988	0.072099398	83	LUCA	1.092200152	0.0962032	CL0231
PF01507	0.033933293	0.070544817	0.025882927	0.081667805	0.025151951	0.026217378	0.080747622	0.065807805	0.034712988	0.079550305	0.074195549	0.059106585	0.008324268	0.033275305	0.069161402	0.033977744	0.04896689	0.025572866	0.038674024	0.084523232	164	LUCA	0.913315586	0.120755	CL0039
PF01509	0.047110273	0.062977818	0.000999545	0.046937273	0.018185909	0.027191273	0.104423727	0.072750455	0.010353273	0.086944364	0.093497455	0.075367636	0.037388	0.027124182	0.046760364	0.027999818	0.078652182	3.64e-07	0.045021455	0.090314	110	LUCA	0.872777371	0.05592805	CL0649
PF01510	0.075882069	0.042605862	0.071212845	0.044470776	0.018591724	0.027094828	0.034873879	0.123920345	0.067866034	0.087125	0.038552931	0.030030948	0.022374914	0.015172672	0.069008534	0.075757155	0.048377241	0.018899397	0.037405776	0.050773966	116	LBCA	0.96565518	0.1792615	PF01510
PF01512	0.091059262	0.041990656	0.041357131	0.031340082	0.007504098	0.010618525	0.089972951	0.147511066	0.007282869	0.086534672	0.074155984	0.039558197	0.015291639	0.026710164	0.07266877	0.035017541	0.037078934	0.008688033	0.048687213	0.086970082	122	LBCA	0.827893938	0.163163	CL0105
PF01513	0.095779508	0.054412787	0.022152459	0.123989836	0.000659016	0.025071967	0.111031148	0.116302623	0.011916393	0.103506066	0.146926557	0.015558689	0.010415574	0.016490328	0.04669918	0.011461148	0.01842377	8.52e-06	9.52e-05	0.069097213	61	LUCA	0.829727408	0.07411475	CL0240
PF01514	0.097414551	0.023492994	0.024414072	0.043725329	0.000339102	0.089318323	0.07104503	0.093815749	0.010866108	0.048694551	0.110352874	0.028829641	0.013241198	0.019559341	0.073968323	0.093544371	0.048463234	2.6e-05	0.018755988	0.090128443	167	post-LBCA	0.720862815	0.0980945	PF01514
PF01515	0.135121323	0.049941355	0.030785516	0.066885806	0.00120571	0.024779903	0.078159323	0.069321548	0.011015484	0.080500613	0.074208742	0.074887161	0.038100387	0.029101903	0.06469871	0.042880871	0.024735613	2.24e-05	0.017391677	0.086252129	310	LBCA	0.826777221	0.122845	CL0270
PF01520	0.079807895	0.039394105	0.068191053	0.054804421	0.010605	0.059973	0.081511526	0.061374158	0.031022684	0.081296789	0.072860053	0.068763263	0.022326579	0.023562737	0.037262526	0.085070368	0.041329474	2.63e-07	0.023873421	0.056968474	190	LBCA	1.000065462	0.113806	CL0105
PF01521	0.039247826	0.037574493	0.038266812	0.107236667	0.016406957	0.028765797	0.097073913	0.105444493	0.003425072	0.102827391	0.094965942	0.039953043	0.02094942	0.048228116	0.034823043	0.067307971	0.023891304	0.00177942	0.04658029	0.045247681	69	Terrabacteria	0.956739299	0.0852012	PF01521
PF01522	0.041640085	0.019087949	0.029097265	0.042742821	0.000799145	0.039316581	0.120896239	0.076707607	0.044756667	0.078213675	0.071521709	0.132790171	0.008847436	0.045220427	0.045500513	0.035506068	0.04777735	0.017089658	0.029447863	0.073038376	117	LUCA	0.862989404	0.296913	CL0158
PF01523	0.068638281	0.033529219	0.041990938	0.058153125	1.83e-05	0.03009	0.085944688	0.077629844	6.53e-05	0.123922813	0.015831094	0.131157813	0.0150925	0.015818281	7.97e-06	0.099523594	0.057995469	1.56e-07	0.031322656	0.113265	64	LUCA	0.737994098	0.05959625	PF01523
PF01526	0.086371698	0.077962857	0.033317008	0.063085472	0.0077331	0.040077736	0.057791456	0.066209515	0.043907493	0.061062857	0.125265472	0.037581132	0.014165013	0.032823423	0.026207736	0.058110916	0.065139326	0.016631186	0.043566712	0.04298558	371	LBCA	0.861384996	0.3313005	CL0219
PF01527	0.032774127	0.082166984	0.023168254	0.000882381	4.37e-05	0.074630952	0.16386127	0.047620159	0.015725873	0.038040476	0.060843016	0.191649048	0.010034603	0.016148413	0.015929048	0.06901127	0.019076825	0.015873016	0.047573175	0.074943492	63	LBCA	0.777371265	0.423454	CL0123
PF01531	0.035978098	0.027458037	0.111294172	0.074306442	0.019605521	0.053363129	0.057320307	0.036457485	0.033906994	0.084073804	0.05244681	0.073605215	0.018380859	0.076367117	0.039218834	0.060426442	0.024735276	0.031968037	0.054047117	0.035037914	163	LBCA	0.792802615	0.319339	CL0113
PF01535	0.128676667	0.031660833	0.02893875	0.08174625	0.000711667	0.054755	0.147639583	0.042320833	0.00255	0.043934583	0.12504875	0.098034583	0.04334875	0.05117125	0.000249583	0.013243333	0.03213375	2.92e-06	0.042471667	0.031357917	24	LBCA	0.833187383	0.2509705	CL0020
PF01541	0.024465556	0.073482963	0.064192222	0.03210463	0.000520926	0.037628704	0.06018	0.053837222	0.021637037	0.092600741	0.099533704	0.162175185	0.006963148	0.051192778	0.046046667	0.016342593	0.023553333	0.000834815	0.091032037	0.041671667	54	LUCA	0.866169298	0.10921555	CL0418
PF01544	0.022614758	0.056363508	0.050300081	0.0960325	0.005588024	0.021507218	0.091391653	0.025757419	0.016149758	0.122218266	0.133253145	0.040212661	0.045797984	0.062281452	0.027860403	0.036493629	0.044287298	0.011956169	0.036837823	0.053093185	248	LUCA	0.909882437	0.126595	PF01544
PF01545	0.101920341	0.049020057	0.014246193	0.042622898	0.000883409	0.003853864	0.040532614	0.063502784	0.024512273	0.158129091	0.128621534	0.026685341	0.024733125	0.048001875	0.03379608	0.056152159	0.025475114	0.015956477	0.0347225	0.106627898	176	LUCA	1.143269539	0.181827	PF01545
PF01546	0.086029353	0.018854173	0.025752302	0.057589964	0.007888957	0.016817806	0.084756151	0.099746727	0.031036906	0.100172482	0.053575432	0.085507734	0.037787374	0.033421942	0.058797626	0.026921978	0.058110755	0.007200144	0.015901295	0.094126799	278	preLUCA	0.829848975	0.1759215	CL0105
PF01547	0.09336	0.003729891	0.040824036	0.092411236	0.000125018	0.012444655	0.098093527	0.076287527	0.0197376	0.044679891	0.063325418	0.068057055	0.045938836	0.080917018	0.070223236	0.055134473	0.043263636	0.0225552	0.029125745	0.039763018	275	LUCA	0.821532939	0.398428	CL0177
PF01548	0.043725778	0.095425037	0.04041637	0.055353778	0.009607037	0.038633259	0.064424222	0.039107407	0.035238296	0.05849237	0.099486296	0.105147778	0.031310074	0.020406222	0.033901037	0.033154444	0.056704222	0.007109407	0.035317852	0.097034667	135	LUCA	0.838808225	0.305487	PF01548
PF01551	0.089803977	0.054277045	0.055427273	0.04160625	0.000326136	0.032910795	0.01649125	0.152697727	0.046901477	0.070652273	0.040274886	0.04870875	0.007438523	0.020472955	0.047005795	0.053387727	0.050799091	0.011586477	0.046917955	0.112308977	88	LUCA	0.826165667	0.1632115	CL0105
PF01553	0.07649008	0.06509976	0.03662032	0.03109208	0.01207576	0.03218128	0.04934784	0.07248584	0.00936448	0.09214632	0.0746872	0.099854	0.03436128	0.06079544	0.0903004	0.03949168	0.01565496	0.00793	0.01525552	0.08476104	125	LBCA	0.933245513	0.183322	CL0228
PF01554	0.141139304	0.057464747	0.022327025	0.020606962	0.000201646	0.026933734	0.02532057	0.080692658	0.000694494	0.09760981	0.179818228	0.006234494	0.075920823	0.050369494	0.038103671	0.025201582	0.031327468	0.000638987	0.018284937	0.101106076	158	LBCA	1.056127333	0.1682185	CL0222
PF01555	0.045567692	0.074421538	0.032240769	0.078286795	0.022639615	0.025570192	0.07508609	0.060019872	0.027693077	0.085609808	0.08707859	0.056275321	0.019495128	0.051807115	0.045526538	0.045607179	0.05044141	0.019738526	0.054839295	0.042052244	156	LUCA	0.955415983	0.445429	CL0063
PF01556	0.036358498	0.058789108	0.013953005	0.042011268	0.037906197	0.046301972	0.056966995	0.142607277	0.021439061	0.052426761	0.056631643	0.078192629	0.008511831	0.027569624	0.096147606	0.03297615	0.102607183	3.62e-05	0.013396995	0.075168028	213	LUCA	0.985560205	0.06720305	PF01556
PF01557	0.04586303	0.04008	0.045174242	0.068045505	0.010250303	0.027123283	0.089346111	0.085889798	0.010128384	0.093362374	0.056699596	0.049205101	0.036834697	0.025361364	0.088551111	0.044271768	0.054988131	0.01009197	0.02525303	0.093477727	198	LUCA	0.82062337	0.178073	CL0377
PF01558	0.105744472	0.038266957	0.029626211	0.045682609	0.00618559	0.017719565	0.088325093	0.096833292	0.023208385	0.091564969	0.072963478	0.06756913	0.034685404	0.020300807	0.086580683	0.038121615	0.033777516	2.3e-05	0.031179068	0.071637329	161	LUCA	0.76508498	0.10446905	PF01558
PF01564	0.073127849	0.037402442	0.045427209	0.057892733	0.002902733	0.027983779	0.079668547	0.059781221	0.041034593	0.030259767	0.109790988	0.045990465	0.025150814	0.047465349	0.077329942	0.026339535	0.052269593	0.011975698	0.04162407	0.106579419	172	LUCA	0.85571096	0.1511955	CL0063
PF01565	0.077279818	0.023934091	0.038065545	0.049591727	0.003078909	0.007091545	0.046928727	0.156074818	0.016443636	0.087340273	0.107311	0.030350727	0.024600455	0.020339182	0.064507273	0.063127636	0.056933545	0.000826909	0.012791909	0.113378545	110	LBCA	0.834908673	0.1534225	CL0077
PF01566	0.127082205	0.020509789	0.023752719	0.025425921	0.005076556	0.014607734	0.024683202	0.080625076	0.011564653	0.121055982	0.140342477	0.033848369	0.051033293	0.045760483	0.028801088	0.044065861	0.037636495	0.027834683	0.02276574	0.113522961	331	LBCA	1.099026324	0.1811715	CL0062
PF01568	0.064897822	0.082338317	0.050515743	0.053261881	0.001067129	0.049248614	0.03841	0.079485347	0.050437822	0.054326634	0.038879901	0.044170198	0.012579109	0.03668198	0.080434158	0.059329109	0.067507327	0.036258614	0.023621584	0.07654396	101	LUCA	0.859285132	0.2367515	CL0199
PF01569	0.1716735	0.0887783	0.0002301	0.0102393	0.0001071	0.0086139	0.008408	0.0631891	0.0390505	0.092315	0.1749834	0.0106278	0.0058544	0.0444069	0.040119	0.0502632	0.0195541	0.0064532	0.0318993	0.1332312	100	LUCA	1.02748689	0.2232585	CL0525
PF01571	0.091967737	0.033776914	0.024822593	0.088577284	0.00550749	0.029330453	0.095532428	0.105608148	0.028163333	0.04820749	0.118343292	0.029575802	0.028545144	0.031560535	0.049095885	0.025395144	0.043189918	0.016734321	0.036848971	0.069212346	243	unclassifiable	0.803997584	0.1219975	CL0289
PF01575	0.073948404	0.038706915	0.016477979	0.055437553	0.00500117	0.019015319	0.059280532	0.117027766	0.026341702	0.094993404	0.062943191	0.067360638	0.027177128	0.034339681	0.05747117	0.033565	0.106254894	7.76e-05	0.035969043	0.068609681	94	LUCA	0.755263718	0.222085	CL0050
PF01578	0.130800337	0.059095056	0.016464831	0.011702528	0.011583258	0.01347573	0.021855955	0.057928202	0.011778876	0.082533315	0.162639326	0.012979213	0.01981	0.062509607	0.028127865	0.049211124	0.051090056	0.053652135	0.055536966	0.087221517	178	LUCA	1.167541598	0.0821282	CL0328
PF01580	0.082415926	0.048013827	0.014274815	0.049807346	0.000684136	0.027794568	0.078095	0.058349938	0.03544858	0.092665309	0.155534074	0.039154321	0.023681481	0.032090988	0.070310309	0.060373951	0.037083395	0.009398086	0.018793148	0.06602642	162	LBCA	1.030580942	0.1019615	CL0023
PF01583	0.040868344	0.084805364	0.030183576	0.071178146	0.013362781	0.01163245	0.104393444	0.086939536	0.007259868	0.089976424	0.084265894	0.095369007	0.010310066	0.02700894	0.040238874	0.042876026	0.03567755	0.006638411	0.03309053	0.083924503	151	LBCA	0.878023027	0.1702885	CL0023
PF01584	0.045279286	0.071017937	0.008658571	0.064246349	0.000444444	0.044456667	0.066931349	0.092296587	0.004514365	0.111160635	0.134307063	0.008288254	0.018701111	0.010801032	0.113935556	0.034010952	0.015163175	0.00750873	0.013830873	0.134443095	126	LBCA	0.89691939	0.1386745	PF01584
PF01588	0.091958696	0.03330163	0.031445	0.090058152	0.002047065	0.024472935	0.082138261	0.08528087	0.01113913	0.051705652	0.125299239	0.10827587	0.016519565	2.7e-05	0.044682935	0.024345	0.013304783	2.17e-07	0.032383696	0.131610978	92	LUCA	0.880100718	0.0935597	CL0021
PF01590	0.054591034	0.052903362	0.018295086	0.072520776	0.020822759	0.067038448	0.101257241	0.062177414	0.022619224	0.093688879	0.087474655	0.026181638	0.017771379	0.029530948	0.063694483	0.047166638	0.024629569	4.05e-05	0.01689569	0.120694397	116	unclassifiable	0.877862416	0.381567	CL0161
PF01592	0.102692703	0.025977387	0.025301351	0.06615964	0.027137568	0.039399099	0.108221712	0.084213153	0.034676216	0.065598559	0.07113991	0.068224324	0.029369459	0.029429459	0.036649369	0.049106937	0.058374505	0.00512045	0.024968108	0.048237027	111	LUCA	0.745224003	0.0875918	CL0233
PF01593	0.088813643	0.051700481	0.013205945	0.07535433	0.000386151	0.036695704	0.08399811	0.077288832	0.029003574	0.049842577	0.119774433	0.036173093	0.029026426	0.056321031	0.05609701	0.056436014	0.041076117	0.003445911	0.021666323	0.073690309	291	LUCA	0.802916083	0.1826715	CL0063
PF01594	0.050257365	0.027132331	0.039425473	0.029237297	0.000793311	0.025972432	0.031345642	0.044300709	0.012228243	0.246512466	0.169925946	0.039769527	0.019704932	0.041233176	0.04384348	0.023888007	0.023088986	0.010333784	0.030584088	0.090417669	296	LUCA	1.023663492	0.098482	PF01594
PF01595	0.119278352	0.062103571	0.025428791	0.017241319	0.000291374	0.027435495	0.09358978	0.047277582	0.008142033	0.094988022	0.155967308	0.03362011	0.027752143	0.053743242	0.049034396	0.036932912	0.04174489	0.006804505	0.00945533	0.089165714	182	LBCA	1.096571138	0.088129	PF01595
PF01596	0.069337052	0.073773006	0.027926821	0.071354913	0.006598555	0.025408439	0.098739538	0.081072081	0.018259306	0.095386301	0.093566243	0.036822428	0.043119653	0.039895954	0.064327225	0.030915202	0.049042081	0.011583526	0.017746821	0.045119075	173	LUCA	0.868070777	0.133112	CL0063
PF01597	0.044604915	0.006478644	0.026270763	0.07336678	6.13e-05	0.036532119	0.180545678	0.078331271	0.016930508	0.065290508	0.071988729	0.052867288	0.013346864	0.002103305	0.042565169	0.045828136	0.043760932	0.016949492	0.050851186	0.13132339	118	LUCA	0.862978267	0.123148	CL0105
PF01599	0.044431667	0.071720952	0.024265952	0.061608571	0.095288333	0.018530714	0.056598095	0.119096429	0.047152381	0.022162857	0.054983095	0.119222619	0.00623881	0.033692619	0.047620952	0.02732619	0.043460714	3.48e-05	0.048220714	0.058338571	42	LACA	1.155147215	0.0770484	CL0167
PF01609	0.05051542	0.104768855	0.03156771	0.052071069	0.000643435	0.008851298	0.055366412	0.05439084	0.031738168	0.085330611	0.092721527	0.114109389	0.013472901	0.026005878	0.040394962	0.051596031	0.046664046	0.012555573	0.038387099	0.088843511	131	preLUCA	0.963577133	0.5045435	CL0219
PF01610	0.044517356	0.108674087	0.068362981	0.046764519	0.009514183	0.034874279	0.088651538	0.035139904	0.020292692	0.068020192	0.091158317	0.128537548	0.023346202	0.050279904	0.019545144	0.02588125	0.028895096	0.01047875	0.026286154	0.070774327	208	LBCA	0.814478207	0.2111045	CL0219
PF01612	0.080802675	0.038480191	0.024536624	0.077270637	0.00117535	0.050426497	0.093911274	0.055199809	0.038255541	0.069031592	0.154854268	0.073562548	0.014915159	0.014888471	0.045264904	0.024754459	0.051536369	0.000431529	0.038329108	0.052371975	157	LBCA	0.779596377	0.0993383	CL0219
PF01613	0.0845324	0.03566856	0.02867192	0.09515736	0.00960808	0.03402344	0.06525664	0.07762368	0.03794832	0.05473752	0.05623328	0.0305928	0.01669328	0.0389364	0.0356504	0.06437912	0.06367368	0.00917248	0.02501344	0.13642168	125	LUCA	0.88316835	0.2018065	CL0336
PF01614	0.091686066	0.087732541	0.006137705	0.024178361	0.014900656	0.03525459	0.16229418	0.051177295	0.045563197	0.067545984	0.093003033	0.013511885	0.027107623	0.017940164	0.057017213	0.061048197	0.061414344	1.89e-06	0.022524672	0.059957049	122	LBCA	0.734785433	0.356243	CL0161
PF01617	0.076074091	0.03124875	0.059891932	0.0456875	0.006406136	0.017464432	0.03622	0.134455	0.002057841	0.074970682	0.062909659	0.045086477	0.014052159	0.068758068	0.024860909	0.074834432	0.040875568	0.001050114	0.099604545	0.083490341	88	Proteobacteria	0.745683803	0.0868245	CL0193
PF01618	0.124304706	0.041870784	0.012743137	0.031827549	0.001011863	0.017594902	0.074646275	0.091348333	0.005106667	0.140194314	0.135412451	0.044348824	0.043113137	0.013953235	0.027671667	0.028335196	0.046578235	0.003807843	0.030292647	0.085835686	102	LBCA	0.797108839	0.10218115	PF01618
PF01619	0.094093676	0.07882375	0.03163614	0.057628934	0.004529449	0.036300037	0.095068529	0.04782261	0.02917261	0.043407757	0.132031434	0.048772831	0.02434864	0.028907279	0.038888199	0.0305075	0.044349485	0.012249412	0.055566654	0.06589136	272	LBCA	0.861510364	0.1201615	CL0036
PF01624	0.082542364	0.070500727	0.016654727	0.062689	0.010489545	0.028043909	0.081895727	0.072648909	0.010294818	0.085719818	0.064350364	0.067292818	0.026852	0.036435727	0.054779182	0.034824364	0.051032455	9.09e-07	0.053529182	0.089418818	110	LACA	0.926078567	0.0607411	PF01624
PF01625	0.060310197	0.041348026	0.038379276	0.041240066	0.026332961	0.070157566	0.096699276	0.082917763	0.033412039	0.049069276	0.043625197	0.016133092	0.000241382	0.052385855	0.059483618	0.036490724	0.079860197	0.013194342	0.059451974	0.099264671	152	LUCA	1.074645588	0.165022	PF01625
PF01627	0.120594138	0.044375862	0.013644598	0.051613563	0.000158161	0.11745069	0.171372989	0.057616437	0.01556069	0.032253908	0.199811724	0.018258851	0.018448391	0.034546552	0.031265172	0.025566322	0.032276552	9.2e-07	1.4e-05	0.015165517	87	LUCA	0.776236367	0.1647965	PF01627
PF01628	0.033506667	0.034865622	0.048872587	0.048079851	0.005474677	0.057769254	0.099813632	0.063288408	0.021309104	0.110352189	0.136589851	0.041741443	0.019227761	0.009504478	0.039091493	0.051295473	0.068818856	5.05e-05	0.025638209	0.084705423	201	LBCA	0.797399037	0.0341253	CL0161
PF01629	0.067277065	0.065499239	0.022515543	0.042637065	0.012290978	0.011382935	0.09402337	0.08634663	0.019483587	0.109835978	0.032817935	0.086238913	0.025255435	0.040460326	0.086545978	0.015980217	0.033316413	0.010950217	0.02215587	0.114981522	92	Euryarchaeota	0.731643919	0.01540093	PF01629
PF01632	0.053110339	0.116141017	0.017771864	0.02861678	9.64e-05	0.011495593	0.001995254	0.071237966	0.034974068	0.02130661	0.088168814	0.25064678	0.043613729	0.017146949	0.028697458	0.087386271	0.077042373	8.98e-06	8.05e-05	0.050458305	59	LBCA	0.76046927	0.1006939	PF01632
PF01633	0.04635662	0.025617817	0.109104366	0.070176901	0.015808451	0.01721169	0.08172838	0.031767394	0.034095	0.089805141	0.106582676	0.108335563	0.027031831	0.064801268	0.028402746	0.028008028	0.029141761	0.007104648	0.051041127	0.02787669	142	LBCA	0.773462662	0.230474	CL0016
PF01634	0.099144839	0.035312903	0.027090129	0.091401548	3.85e-05	0.007724452	0.114431677	0.078113806	0.00652129	0.093804581	0.094637419	0.069262	0.017007935	0.020099484	0.025810387	0.048415935	0.060686968	3.23e-07	0.018525806	0.091967032	155	LUCA	0.693406832	0.04551395	CL0177
PF01636	0.041327803	0.064365758	0.026092348	0.082058939	0.010450758	0.039096591	0.073138636	0.096993788	0.04879447	0.075975303	0.120468561	0.046113258	0.02393447	0.058540303	0.051918106	0.02987947	0.016659924	0.014504697	0.03315	0.046533409	132	LUCA	0.805098638	0.2548285	CL0016
PF01637	0.017509286	0.043818929	0.034960833	0.065415238	0.000841607	0.035828631	0.104921548	0.051269107	0.019945119	0.111330952	0.112830655	0.069851548	0.032062083	0.072417202	0.019972738	0.081838929	0.028992381	0.000682619	0.034186667	0.061318988	168	LUCA	0.832273481	0.222102	CL0023
PF01638	0.012135568	0.057482159	0.023238977	0.004923068	4.22e-05	0.032822955	0.141900568	0.057036477	0.028863864	0.093889886	0.118304886	0.122860341	0.019895227	0.011912273	0.063455	0.050703977	0.053121477	0.034091818	0.0229075	0.050407841	88	LUCA	0.809728861	0.270916	CL0123
PF01640	0.088271737	0.023402575	0.112533713	0.043259341	0.016243952	0.021152455	0.015812036	0.131519222	0.031833473	0.015651317	0.029423832	0.015636168	0.037496467	0.032157365	0.044916527	0.091537365	0.069397545	0.042053473	0.08473018	0.052968263	167	FCB	0.993382831	0.3639985	CL0125
PF01641	0.030781008	0.060235882	0.030728571	0.047113866	0.050563782	0.030084706	0.078160084	0.092507143	0.02606563	0.033362689	0.047800672	0.077859412	0.018199496	0.050818992	0.067352353	0.066501008	0.078248571	0.025187059	0.050041261	0.038385378	119	LUCA	0.860124574	0.172351	CL0080
PF01642	0.107734387	0.050470294	0.030037574	0.052404289	0.00471375	0.039134608	0.070054828	0.083663113	0.015675074	0.07103652	0.096759926	0.035349387	0.030590368	0.049452598	0.044259951	0.050225466	0.061911765	0.010112525	0.026647525	0.069763333	408	LBCA	0.778646141	0.07423895	CL0036
PF01643	0.034508065	0.049770376	0.05252328	0.065232849	0.005687204	0.022223495	0.122665269	0.052741237	0.022093387	0.093467258	0.065899624	0.068765054	0.022174032	0.035471613	0.027044516	0.032243441	0.052762957	0.027066183	0.087789409	0.059867097	186	LBCA	0.733582938	0.1245685	CL0050
PF01645	0.126798423	0.042549653	0.012860315	0.05911511	0.012728549	0.025696088	0.073763502	0.114157981	0.012318801	0.086329243	0.084074511	0.066477508	0.027674953	0.023054006	0.058224858	0.042951672	0.047028423	0.00595653	0.019180536	0.059056057	317	LUCA	0.83678601	0.1295525	CL0036
PF01648	0.089042533	0.097136533	0.007400933	0.057221067	0.01473	0.0253756	0.120152667	0.061766267	0.002790533	0.084261733	0.104145333	0.054395867	0.010979733	0.073723067	0.050554533	0.029413333	0.0368696	0.0136328	0.0132108	0.053192133	75	LBCA	0.777977465	0.1867225	CL0670
PF01649	0.151083133	0.111545663	0.055496747	0.024533133	1.05e-05	0.033644819	0.068208554	0.024124096	0.01211241	0.046411084	0.055477711	0.219486867	0.006734096	0.011467229	3.33e-05	0.051074337	0.067098916	1.2e-07	3.25e-06	0.061450361	83	LBCA	0.863794716	0.0731808	PF01649
PF01650	0.098176289	0.026378144	0.038367526	0.09065567	0.035439278	0.018210928	0.046344845	0.090624433	0.014222371	0.054638454	0.082580103	0.017610412	0.007076907	0.067086495	0.051964845	0.094140309	0.044205979	0.007116907	0.049996701	0.065161856	97	Proteobacteria	1.009816185	0.11103485	CL0093
PF01653	0.065763409	0.090282727	0.028846688	0.069220487	0.009867143	0.052691364	0.135827857	0.05789276	0.025919903	0.040512435	0.101092987	0.025527208	0.015700162	0.031188409	0.06513263	0.030062435	0.038335422	0.010165552	0.034161721	0.071806331	308	LBCA	0.769612374	0.0872334	CL0179
PF01654	0.126936811	0.041465405	0.019392162	0.026098	0.001557432	0.019451973	0.038418297	0.071655243	0.017447514	0.078930351	0.128568081	0.024470432	0.036612405	0.075245378	0.058348108	0.023656514	0.041849459	0.035523595	0.036198649	0.098171027	370	LBCA	1.018212175	0.1274635	PF01654
PF01655	0.042967075	0.133153585	0.02037566	0.018801321	1.13e-06	0.019958774	0.070180755	0.08297434	0.030638962	0.056014434	0.067075943	0.170983208	0.027506981	0.022357736	0.066037453	0.038736321	0.009966038	0.01898717	0.024595755	0.07868566	106	LACA	0.895755909	0.0459106	PF01655
PF01656	0.09108	0.070116437	0.022484253	0.062146207	0.005544483	0.027140517	0.077849943	0.081968046	0.010259483	0.097262644	0.112203333	0.048916552	0.019120862	0.002112069	0.04938592	0.055003046	0.038408333	6.55e-06	0.009571724	0.119415862	174	LUCA	0.941006312	0.142174	CL0023
PF01658	0.042368442	0.04596974	0.065882208	0.072347662	0.001853636	0.027112987	0.025627662	0.108043896	0.015908312	0.070390779	0.108595325	0.058057013	0.028608831	0.043948052	0.05563039	0.065485065	0.049654675	0.021726883	0.04231987	0.050462468	77	LUCA	0.659491513	0.120245	CL0139
PF01661	0.137538529	0.034766275	0.024966176	0.024276863	0.020099804	0.017943627	0.072570196	0.159896471	0.023132745	0.087167353	0.069803235	0.044801667	0.032063137	0.012123922	0.059645196	0.029997059	0.036144706	0.003411765	0.018926569	0.090721373	102	LUCA	0.68305505	0.247756	CL0223
PF01663	0.051693766	0.047097229	0.032554156	0.076755931	0.005975195	0.014433723	0.080652727	0.080198139	0.03526671	0.078480043	0.082447749	0.048634545	0.039524935	0.033430433	0.06883039	0.045522251	0.055803853	0.005108312	0.042267013	0.075320649	231	preLUCA	0.890904091	0.178504	CL0088
PF01667	0.086162778	0.054427963	0.018673704	0.037032593	0.074080185	0.023214815	0.073793889	0.074422222	0.000147963	0.065246296	0.074882593	0.130507037	0.001773519	0.037048148	0.055957222	0.023594074	0.054702963	1.85e-07	1.11e-06	0.114327593	54	LACA	0.966853129	0.0505671	CL0167
PF01668	0.078953636	0.086872937	0.045761399	0.042922448	1.47e-05	0.017744126	0.075674895	0.062623916	0.04653014	0.072265315	0.096465734	0.14776958	0.026454196	0.018945874	0.021239301	0.014982587	0.040368531	0.007297343	0.045117063	0.051994266	143	LBCA	0.957588365	0.05014785	PF01668
PF01670	0.053598791	0.019201868	0.085051099	0.040178242	0.006047692	0.02131011	0.029764011	0.130892582	0.018061868	0.080130165	0.050862967	0.019075549	0.018445934	0.039480604	0.055163626	0.07748467	0.088576538	0.049962418	0.048873681	0.067834121	182	LACA	0.894271389	0.177545	CL0004
PF01674	0.127470993	0.030153404	0.055939716	0.041671348	0.017159645	0.019554113	0.028341631	0.126701489	0.025647163	0.035683901	0.062843617	0.030712128	0.030838227	0.020709716	0.044392695	0.078682128	0.056289362	0.012041135	0.060415603	0.09475	141	post-LBCA	0.903346673	0.2187805	CL0028
PF01676	0.085397897	0.04602369	0.025424096	0.076906568	0.00525321	0.013890221	0.04567679	0.125884502	0.032981033	0.077393911	0.109317343	0.028659815	0.02342369	0.0437931	0.073799299	0.038158967	0.056519151	0.002672177	0.020889262	0.067933432	271	LUCA	0.93188086	0.06208075	CL0088
PF01678	0.070346864	0.087506949	0.028867034	0.101449322	0.034218729	0.009848475	0.078935847	0.117422797	0.022506949	0.081394915	0.054230085	0.035235593	0.037501525	0.044073136	0.030040424	0.023641525	0.050879831	3.17e-05	0.011982542	0.07988161	118	post-LBCA	0.896394622	0.08704865	CL0288
PF01679	0.065118913	0.000165435	0.043501957	0.019841304	2.61e-06	0.020558696	0.001248913	0.086999348	0.02202	0.196234565	0.23369913	0.044721304	0.000294783	0.04921413	0.065218261	0.000142609	0.04350913	0.022918478	0.01817587	0.066410435	46	LBCA	0.885413158	0.230181	PF01679
PF01680	0.136592634	0.068115756	0.014895512	0.034747756	0.01920878	0.020251854	0.113861561	0.087553561	0.029280537	0.064505415	0.063448146	0.057291512	0.058450244	0.019645073	0.043850732	0.018356927	0.032845415	0.000193171	0.014082244	0.102821171	205	unclassifiable	0.741200059	0.114283	CL0036
PF01687	0.050981301	0.087296992	0.031211545	0.076235528	0.000117805	0.075418293	0.069213984	0.108665041	0.031109512	0.058935203	0.083877561	0.027589675	0.001437642	0.056531382	0.056999187	0.021294146	0.038435203	0.001077886	0.034130488	0.089439675	123	LBCA	0.677681329	0.09337325	CL0105
PF01693	0.077812326	0.066838837	0.000280698	0.002886977	0.023259767	0.052398837	0.105134651	0.093477674	4.88e-05	0.023315116	8.42e-05	0.159615814	4.3e-05	0.063186744	0.066870698	0.025355814	0.046809302	0.046511163	0.076347907	0.06971907	43	post-LBCA	0.811600772	0.204475	PF01693
PF01694	0.072055379	0.0502175	0.013609697	0.000206364	0.003951136	0.004651818	0.011552424	0.116145076	0.038963485	0.115977652	0.21656303	0.001493864	0.051943485	0.107874242	0.042231136	0.039579545	0.011466136	0.015635682	0.025782727	0.060095227	132	LUCA	1.008058389	0.090214	CL0207
PF01695	0.047971173	0.082081341	0.047198603	0.075686536	0.021792179	0.033786369	0.102227709	0.064939441	0.01755648	0.064122123	0.140001006	0.040783911	0.036018827	0.038370615	0.027703911	0.032498324	0.048808715	0.005711732	0.026908883	0.045830056	179	LBCA	0.887855102	0.2872995	CL0023
PF01697	0.052367218	0.061134361	0.052894135	0.06751015	0.009921805	0.021838647	0.072652782	0.063822406	0.042081353	0.078724211	0.060141654	0.055340902	0.004509474	0.049449248	0.055532556	0.046309173	0.028252406	0.039050526	0.069091504	0.069373233	133	post-LBCA	0.85719174	0.1399054	CL0110
PF01699	0.131119291	0.025041969	0.032109606	0.025565748	0.000457008	0.007769134	0.026443937	0.08583874	0.00144748	0.170129843	0.219454252	0.015579606	0.013670866	0.043710394	0.017736535	0.030487953	0.028042126	0.008186299	0.021205197	0.095998898	127	LUCA	1.036574999	0.139079	PF01699
PF01701	0.088128889	0.027800556	0.027943056	0.053041944	3.61e-06	0.002480278	0.047918611	0.030140833	1.5e-05	0.083241111	0.215908333	0.027865278	0.028350278	0.141798056	0.055578333	0.028155556	0.110747222	1.94e-06	0.002855556	0.028020556	36	Terrabacteria	0.609625489	0.318125	PF01701
PF01702	0.054358667	0.053537216	0.028406392	0.063116627	0.020597647	0.027054431	0.071471294	0.102703098	0.031022431	0.069226235	0.119386039	0.033393412	0.030845059	0.048440706	0.064293333	0.029259412	0.042230784	0.000542157	0.035293608	0.07481902	255	LACA	0.786725982	0.0517012	CL0036
PF01704	0.069758559	0.054285169	0.024657119	0.059795381	0.001989661	0.030198517	0.057155763	0.101488347	0.025617246	0.045404619	0.118344746	0.038464534	0.026513475	0.059149703	0.081471822	0.036876737	0.051570466	0.004981314	0.019474492	0.092799661	236	LBCA	0.829577392	0.06651835	CL0110
PF01706	0.120563235	0.086798431	0.019785686	0.067498333	0.000144118	0.046304902	0.167376373	0.038424902	0.000791471	0.058283627	0.162860294	0.046647745	0.027166961	0.021421569	0.020194608	0.04179951	0.029721569	2.16e-06	1.19e-05	0.044199608	102	post-LBCA	0.82591029	0.0983788	CL0436
PF01709	0.091816752	0.041569786	0.058649145	0.08694735	0.004356624	0.028087991	0.12540359	0.081198718	0.012947991	0.067449444	0.047734573	0.080694444	0.047642991	0.037092222	0.029947051	0.027401282	0.045975812	0.005121282	0.01969406	0.060264402	234	LBCA	0.927802337	0.07962365	PF01709
PF01710	0.053357653	0.086936939	0.028300612	0.03084102	0.019137551	0.064879898	0.089437449	0.061108061	0.014288776	0.040255918	0.10624051	0.130687041	0.019932959	0.030323878	0.031201837	0.074822959	0.035697041	0.001780816	0.020773163	0.059991837	98	post-LBCA	0.876023521	0.204814	CL0123
PF01712	0.054677713	0.057006064	0.046791755	0.084716011	9.63e-05	0.060874415	0.095985851	0.032017128	0.016761117	0.074175266	0.120942979	0.051493298	0.017975	0.08162633	0.051910638	0.028953032	0.032142766	7.2e-05	0.052049096	0.039729787	188	LBCA	0.826849196	0.0634908	CL0023
PF01713	0.094593026	0.090426711	0.001725395	0.051975132	0.039505395	0.070796974	0.061798026	0.092171974	0.063626974	0.033854211	0.131558026	0.052973289	0.030634079	0.026375132	0.039186579	0.012268553	0.014090921	0.013157895	3.04e-05	0.079248553	76	post-LBCA	0.991349665	0.06526695	PF01713
PF01715	0.069626111	0.103092222	0.014671966	0.045832094	0.000761581	0.075838077	0.112832137	0.071480598	0.029614744	0.091350128	0.078478205	0.035270385	0.026642692	0.008697821	0.066784444	0.020360855	0.040691325	0.004655556	0.046773974	0.056541325	234	LBCA	0.751297972	0.0787412	CL0023
PF01716	0.090990905	0.062830769	0.032040498	0.048452036	0.009576878	0.042931855	0.084339502	0.112788824	0.003779864	0.043861357	0.065708507	0.04506086	0.013246923	0.02596543	0.048938597	0.083295204	0.078541991	0.00470095	0.040184796	0.062759729	221	Terrabacteria	0.765587785	0.0549624	CL0193
PF01717	0.107086939	0.060509864	0.008111293	0.05440102	0.01773449	0.017150544	0.046051565	0.091712585	0.011243129	0.068702517	0.136361973	0.031278707	0.011082109	0.03231483	0.063923741	0.038303129	0.051539796	0.009928027	0.037490952	0.105072313	147	LUCA	0.737034541	0.134912	CL0036
PF01719	0.027784959	0.041776942	0.056296364	0.095226116	0.004133719	0.035485041	0.073686777	0.025355868	0.049276281	0.06863124	0.075887107	0.087971653	0.011540083	0.082572479	0.06694843	0.020497273	0.025473967	0.020866116	0.063828678	0.066760496	121	post-LBCA	0.988662805	0.1856405	CL0169
PF01722	0.1024472	0.0211856	0.0027388	0.0328938	0.0002596	0.04588	0.0928976	0.074849	0.0618146	0.0794654	0.060342	0.0302142	0.025528	0.0406038	0.0594668	0.0936	0.042562	1.42e-05	0.0202296	0.1130044	50	LBCA	0.761111649	0.090631	PF01722
PF01724	0.046159853	0.107623529	0.012085515	0.046171471	0.007398309	0.083070221	0.148225882	0.022178235	0.007767353	0.037512794	0.138075294	0.048411029	0.017454191	0.034420441	0.044095882	0.062534485	0.055196397	0.029748235	0.036763309	0.015104118	136	post-LBCA	0.982360597	0.221576	PF01724
PF01725	0.080981561	0.043779249	0.046227688	0.065847919	0.010656127	0.015514335	0.103522832	0.092755549	0.010840347	0.076640809	0.083193931	0.107967457	0.015627803	0.043820405	0.034808324	0.034269942	0.043205434	0.000187919	0.039422543	0.050726301	173	LBCA	0.889992149	0.074661	CL0269
PF01726	0.083721148	0.100310164	0.005928852	0.025897705	2.69e-05	0.03177377	0.078751803	0.074823115	0.049750328	0.106804098	0.085236066	0.089538197	0.000618033	0.017169016	0.026964262	0.072214754	0.06547082	4.1e-06	0.048590984	0.036401475	61	LBCA	0.806729015	0.08199295	CL0123
PF01728	0.091588931	0.046330229	0.017464351	0.067625878	0.004278168	0.036086947	0.059387786	0.076208321	0.005341374	0.072910763	0.11222542	0.083373893	0.008954504	0.041386412	0.05131374	0.070049542	0.021454809	0.008226565	0.024429618	0.101361756	131	LACA	0.835111116	0.0716657	CL0063
PF01729	0.170862831	0.098535181	0.02205741	0.068930602	0.012100663	0.022443133	0.069575482	0.086014096	0.018158012	0.070763253	0.106953193	0.027218916	0.013308855	0.006028494	0.018161506	0.029343916	0.056935783	0	0.024073373	0.078533012	166	LUCA	0.742135575	0.1010908	CL0036
PF01730	0.210179783	0.081660362	0.015159348	0.03505087	0.000931739	0.049926087	0.073918333	0.043518188	0.017756304	0.024022754	0.161677464	0.00768529	0.018771014	0.013413551	0.064477319	0.037527174	0.032713406	0.034965	0.018700072	0.057944928	138	LBCA	0.859448505	0.1196165	PF01730
PF01734	0.107502171	0.036850789	0.035337368	0.085473092	0.006762961	0.026717763	0.054106053	0.104939868	0.008748553	0.077100395	0.111267039	0.034069474	0.017948092	0.047518355	0.056943158	0.053167763	0.041198487	0.006582632	0.028398487	0.059362434	152	LBCA	0.732228435	0.26383	CL0323
PF01737	0.103114828	0.012792241	0.05136069	3.78e-05	2.79e-05	0.034504483	0.017225517	0.082716034	1.33e-05	0.082855	0.183002586	0.021687759	0.018212241	0.073971897	0.034487241	0.052251379	0.017373966	0.051725862	0.01726	0.145377241	58	Terrabacteria	2.073869401	0.160361	PF01737
PF01738	0.13248715	0.058240104	0.026657979	0.067378031	0.001992694	0.031970259	0.085755803	0.086890622	0.031837358	0.040511503	0.092623627	0.028936477	0.029911606	0.028034767	0.089083316	0.026450311	0.01091342	0.005374197	0.044745648	0.080201192	193	LUCA	0.911899794	0.280468	CL0028
PF01739	0.044016292	0.097363539	0.022493652	0.057690562	0.014192303	0.032266742	0.090292247	0.072340337	0.01673191	0.072483596	0.132827865	0.068188427	0.019071461	0.050953708	0.058517978	0.030782416	0.033507978	0.007072697	0.040192921	0.039008539	178	LBCA	0.857025013	0.1762525	CL0063
PF01740	0.041327312	0.033922151	0.009114086	0.048048817	0.011030108	0.076817419	0.073725269	0.073664194	0.005793871	0.099627849	0.123383011	0.077617097	0.013855376	0.011740968	0.049948495	0.061629785	0.04039129	9.14e-06	0.019973871	0.128375591	93	LBCA	0.782673503	0.2225575	CL0502
PF01741	0.090571405	0.017286198	0.055306281	0.040532645	4.21e-05	0.006807521	0.071192479	0.072243719	0.000211322	0.13023314	0.088771818	0.064567107	0.041603388	0.084522397	0.041670413	0.040900826	0.05567686	1.57e-06	0.008277438	0.089579917	121	LBCA	1.213724562	0.1582745	CL0167
PF01743	0.045019231	0.094533248	0.021153333	0.108535385	0.001568291	0.010474957	0.071695385	0.114990684	0.008229487	0.059945897	0.115082821	0.024563846	0.016497436	0.040541709	0.052199231	0.017907778	0.075152222	0.008962137	0.03611188	0.076832991	117	LBCA	0.810278369	0.09593765	CL0260
PF01744	0.022691111	0.000367037	0.000711481	0.002532593	0.00047963	0.003432593	0.139560741	0.222892963	0.000258889	0.021932222	0.188268889	0.001218889	0.003768519	0.000802222	0.006828148	0.007256667	0.010967778	2.33e-05	9.22e-05	0.365906667	27	Terrabacteria	0.39906662	0.150293	PF01744
PF01746	0.065109846	0.098371487	0.018616103	0.052235744	0.005303949	0.045452974	0.107990769	0.087348615	0.029239897	0.073351436	0.07681359	0.044748923	0.028105333	0.022210154	0.064999897	0.039680667	0.031494154	0.005216462	0.031310462	0.072397385	195	LBCA	1.041144986	0.0511081	CL0098
PF01747	0.054921881	0.087043713	0.023698465	0.04808703	0.010151881	0.037055	0.094475099	0.07009604	0.045316337	0.04898604	0.094072327	0.036779554	0.029844307	0.035051337	0.077314158	0.015909604	0.042247921	0.014858911	0.045278812	0.088807723	202	LBCA	0.961892908	0.1240875	CL0039
PF01750	0.084919244	0.029102101	0.017202269	0.072816807	0.000371933	0.01996437	0.096275966	0.08952958	0.024975714	0.103684958	0.121378319	0.037928908	0.039262605	0.009879916	0.080436975	0.03129479	0.022297647	0.000188908	0.013517479	0.104964454	119	LUCA	0.840773655	0.1248175	CL0095
PF01751	0.056628448	0.052798966	0.008363276	0.075965517	0.001789655	0.021596724	0.062208621	0.086948103	0.002813966	0.143739655	0.116440172	0.077100517	0.007067759	0.041788103	0.04913069	0.034937414	0.062271552	0.000712414	0.016887241	0.080809483	58	LUCA	0.990481382	0.0567909	CL0413
PF01752	0.057959469	0.041229027	0.065792035	0.072084248	0.014856018	0.037900133	0.071974248	0.091768717	0.03524885	0.046861062	0.088525752	0.018552611	0.018840619	0.048386991	0.032683274	0.057246416	0.043529425	0.026527876	0.082416726	0.047612301	226	post-LBCA	0.88354524	0.09748285	CL0126
PF01755	0.045221401	0.065273758	0.026527134	0.059799809	0.015383057	0.048120382	0.097515796	0.038200637	0.038898089	0.079432611	0.114088344	0.05906414	0.017249108	0.035175096	0.061363376	0.045796242	0.028487197	0.018326497	0.050926752	0.055147516	157	LBCA	0.80152705	0.324322	CL0110
PF01756	0.15909413	0.115690362	0.01671413	0.065476812	0.027106522	0.021470507	0.10456558	0.031574783	0.051161232	0.031518406	0.146909493	0.016817681	0.001484855	0.030744493	0.045623478	0.028632971	0.023218188	0.00738913	0.007896232	0.066906087	138	post-LBCA	0.77401209	0.1046927	CL0087
PF01757	0.044520511	0.039564043	0.015568723	0.004562723	0.010507915	0.004652979	0.001044638	0.032019532	0.03487834	0.110204766	0.257689149	0.027209574	0.029768298	0.169774851	0.028049234	0.055917447	0.023679404	0.004729064	0.055936936	0.049717234	235	LUCA	1.066328368	0.407066	CL0316
PF01758	0.080888537	0.025622988	0.030215	0.011404451	0.00668689	0.007043659	0.015610183	0.048482317	0.003333049	0.126708963	0.220804756	0.033702439	0.055454878	0.059038354	0.073623841	0.040365183	0.018362012	0.021111646	0.009801341	0.111735854	164	LUCA	1.126813757	0.2423795	CL0064
PF01761	0.092294648	0.040853555	0.029155977	0.061330703	0.004042891	0.037768594	0.090922344	0.088078438	0.028000664	0.092289805	0.106487422	0.05866043	0.023213125	0.033242617	0.038241641	0.043775117	0.03655375	0.000614531	0.023968945	0.070500547	256	LBCA	0.707351643	0.105968	CL0224
PF01764	0.087800189	0.054043396	0.051044906	0.053558208	0.00673566	0.038158302	0.030180377	0.078228774	0.052188208	0.054741509	0.08699434	0.05773066	0.009411415	0.049650472	0.056074245	0.047445566	0.058210094	0.009475943	0.046394906	0.071931321	106	LBCA	0.740046514	0.3388575	CL0028
PF01765	0.070272025	0.080239684	0.026627911	0.070044177	2.65e-05	0.021431962	0.129598734	0.040724684	0.009281835	0.084793165	0.089517722	0.097930127	0.049708038	0.001630253	0.056888101	0.041968101	0.028595063	0.006337025	0.012658101	0.081723987	158	LBCA	0.816889351	0.0378782	PF01765
PF01769	0.108099596	0.037461616	0.032566667	0.044651717	0.001597576	0.00292	0.014480404	0.08241596	0.012456768	0.141368889	0.155422525	0.009524848	0.043787071	0.025960606	0.045218283	0.056425859	0.066634242	0.006071515	0.004158586	0.108774646	99	LUCA	0.978286785	0.118111	PF01769
PF01773	0.082738493	0.036649178	0.056737945	0.037638082	1.81e-05	0.031045342	0.02530863	0.109038904	5.52e-05	0.117108356	0.165655205	0.041898493	0.004016027	0.073458767	0.015628767	0.028811781	0.031149726	0.01938	0.021408356	0.102248493	73	LBCA	1.209649159	0.130822	PF01773
PF01774	0.093347766	0.109611862	0.012236277	0.074314202	0.012525745	0.021657926	0.059960319	0.114061383	0.010796968	0.049654521	0.132209628	0.006792234	0.013241702	0.033138883	0.082281436	0.038354309	0.033965319	0.002895053	0.030951755	0.067997766	188	LBCA	0.781489813	0.132615	PF01774
PF01775	0.038952885	0.054055769	0.038594038	0.013281346	1.56e-05	0.043244231	0.146403077	0.058520769	0.019572308	0.074089615	0.025470385	0.183667308	0.001017885	0.04416	0.019131731	0.042927692	0.051971538	0.018663846	0.032658269	0.093596923	52	LACA	0.725113613	0.04413955	PF01775
PF01780	0.095068947	0.117060658	0.003851316	0.006962237	0.053461974	0.013684737	0.027700921	0.138031316	0.022879211	0.040361184	0.028248158	0.112849211	0.014899474	0.017783947	0.046415526	0.041110132	0.060227105	0.023460789	0.055547237	0.080393026	76	LACA	0.735865917	0.02943505	CL0167
PF01782	0.076897067	0.109038533	0.017499067	0.084730933	0.011685467	0.0145624	0.0946036	0.108725867	0.030482667	0.038541467	0.080619867	0.038024667	0.000630933	0.035286267	0.072899067	0.032781333	0.030470667	0.0001016	0.017750667	0.104664533	75	LBCA	0.847653368	0.08837445	CL0105
PF01783	0.063926545	0.136010909	0.039605818	0.006122182	0.072749455	0.044294364	0.038862182	0.037619636	0.055098727	0.006332727	0.065686727	0.115402364	0.004807455	0.000109455	0.090925455	0.044512	0.036593636	0.018182364	0.03627	0.086883818	55	LBCA	0.94008827	0.08113045	CL0167
PF01784	0.085501892	0.038361126	0.028113468	0.071843604	0.007447613	0.018895315	0.105259189	0.085853108	0.03791545	0.067947072	0.110320586	0.059544685	0.025408739	0.024834955	0.06424964	0.031577658	0.036919009	0.005456396	0.010889234	0.083658829	222	LUCA	0.767243209	0.08097955	PF01784
PF01786	0.102531383	0.090200372	0.034268298	0.061095213	0.005429468	0.017458191	0.077439362	0.053968191	0.044515638	0.064842447	0.08959984	0.02940766	0.027689468	0.08218234	0.037540426	0.017249681	0.040469628	0.015955532	0.037741489	0.070412606	188	post-LBCA	1.145700198	0.1390625	CL0044
PF01788	0.153869744	0.025649487	4.1e-06	7.69e-07	3.08e-06	1.64e-05	0.02564359	0.179490513	2.82e-06	0.102632821	0.051462564	1.23e-05	0.050842821	0.076946154	0.025642564	0.025649744	0.051311538	0.02564359	0.05128641	0.153888205	39	Terrabacteria	1.262232423	0.2726865	PF01788
PF01789	0.068370075	0.022388284	0.052410149	0.060156791	0.001646567	0.045097537	0.068392463	0.093099776	0.024732836	0.037256194	0.046532761	0.062386716	0.003072537	0.044525821	0.052332985	0.078742761	0.07169806	0.014937313	0.038623358	0.113594254	134	Terrabacteria	0.918754184	0.06026515	CL0619
PF01790	0.065527479	0.064077179	0.022813932	0.026664487	0.006135513	0.028927393	0.028082863	0.111947094	0.023665385	0.121240214	0.155944573	0.020326068	0.022697778	0.084683974	0.054286709	0.017355598	0.015712308	0.036621581	0.043437778	0.049848333	234	LBCA	1.03486676	0.1103095	PF01790
PF01791	0.11460375	0.027142917	0.017825655	0.061866905	0.025940476	0.020773452	0.084313393	0.10356125	0.011541488	0.084393095	0.067404762	0.050922976	0.027565417	0.034768095	0.033405655	0.045014226	0.056263452	0.002147143	0.014103036	0.116442321	168	LUCA	0.843643126	0.1318535	CL0036
PF01794	0.063482936	0.119686422	0.003861284	0.030689083	0.005071376	0.002729358	0.005469633	0.056527523	0.03464789	0.073891743	0.263595413	0.018487615	0.033556606	0.082611101	0.025076606	0.033984587	0.037377339	0.020356881	0.020238532	0.068652936	109	LBCA	1.050672974	0.1607995	CL0328
PF01795	0.087494092	0.07569132	0.020047129	0.063039109	0.015100363	0.030085776	0.10377462	0.072680231	0.032470627	0.076774125	0.094043927	0.059519076	0.012978548	0.026801749	0.067409142	0.037480858	0.039198086	0.003354323	0.013718977	0.06833571	303	Terrabacteria	0.812384608	0.06974485	CL0063
PF01796	0.024035806	0.059456129	0.000607742	0.079803871	4.94e-05	0.001843065	0.06239629	0.096630161	0.033655161	0.040963065	0.020225645	0.015134194	0.046005161	0.023370323	0.066509355	0.047546613	0.049553548	0.015705645	0.039517258	0.276988387	62	LACA	0.818492633	0.152346	CL0021
PF01797	0.030294184	0.097088878	0.060915714	0.023183061	0.032070612	0.058656633	0.028118469	0.034319184	0.099392041	0.089275102	0.074969286	0.05905898	0.028693061	0.037383265	0.042902857	0.048187347	0.044419898	0.010415	0.045045204	0.055607653	98	LBCA	0.854724707	0.223437	CL0481
PF01798	0.122033317	0.05968361	0.026474927	0.055124439	0.000172488	0.023382146	0.114974	0.075248829	0.028369707	0.075601854	0.135037707	0.063608878	0.023688439	0.017780098	0.041617561	0.052695122	0.024815512	0.00976522	0.025127073	0.02479561	205	Euryarchaeota	0.669429577	0.0454764	PF01798
PF01799	0.107002568	0.018299595	0.06403	0.036620405	0.054254459	0.050055135	0.109543243	0.093477297	0.031119595	0.08285973	0.08051	0.031087973	0.013637703	0.040977838	0.054077838	0.021644459	0.05815027	1.35e-06	0.027004189	0.025643514	74	LUCA	0.791336763	0.2876505	CL0486
PF01804	0.077012253	0.042329346	0.043446195	0.076931979	0.000861446	0.034744094	0.077102816	0.070643607	0.030552877	0.045586743	0.085420974	0.033399224	0.031472618	0.047278539	0.082648082	0.044663973	0.050626119	0.02431277	0.041000228	0.059962588	657	LBCA	0.851819716	0.1426505	CL0052
PF01807	0.055591304	0.015081522	0.048810326	0.027977609	0.03273837	0.038186739	0.084491522	0.097995217	0.032493913	0.076021739	0.052021087	0.067795	0.025163478	0.059722174	0.054981848	0.063401304	0.044025543	9.78e-07	0.028163696	0.095333152	92	LBCA	0.854520489	0.10209115	CL0167
PF01808	0.121266516	0.044108161	0.035543806	0.068113065	0.011544129	0.038345645	0.101926613	0.064282774	0.019966677	0.044681484	0.077120452	0.072176	0.009783774	0.035938129	0.049428161	0.03787329	0.041695258	0.006455387	0.029746452	0.090001226	310	LUCA	0.898474756	0.08659245	CL0109
PF01809	0.033318254	0.043602857	0.016657619	0.016908413	0.047768413	0.024727778	0.030800794	0.081218413	0.021274603	0.11895	0.08727746	0.132911429	0.001646032	0.069972698	0.063596508	0.085584444	0.035896349	2.63e-05	0.066219206	0.021637302	63	LBCA	1.149461658	0.142822	PF01809
PF01810	0.11280546	0.039203252	0.023825399	0.00658227	0.00158135	0.020049693	0.00480092	0.078628589	0.013605399	0.125385399	0.17404681	0.015695767	0.020551718	0.102648957	0.040482515	0.052092883	0.032348834	0.021390982	0.024945092	0.089325153	163	LBCA	1.054165339	0.195952	CL0292
PF01812	0.037231159	0.102612073	0.00967811	0.074590183	0.018519939	0.059183354	0.072519695	0.077076951	0.019499939	0.060353049	0.106432317	0.044677439	0.026539451	0.035615122	0.102630183	0.016946341	0.034667439	0.000247927	0.037624695	0.063352927	164	LBCA	0.894711135	0.1000206	CL0063
PF01813	0.05659988	0.060906325	0.027675783	0.049250783	0.000442108	0.06724994	0.152237048	0.014790964	0.002031084	0.072927892	0.137683253	0.109254217	0.026280904	0.02354012	0.031371265	0.028414157	0.034369759	0.010959277	0.016961747	0.077050663	166	LBCA	0.764832673	0.0659455	PF01813
PF01814	0.015017768	0.035321875	0.032034018	0.061186964	0.000490446	0.077272589	0.212594018	0.031234375	0.058715625	0.055549911	0.163479554	0.064046339	0.046767857	0.036003214	0.038451339	0.008840179	0.016720357	0.000138571	0.001964911	0.044165179	112	LBCA	0.895604335	0.1923605	PF01814
PF01816	0.1531852	0.200616	0.0031784	0.1032348	0.000274	0.0010688	0.0857196	0.0024748	0.0004912	0.0001968	0.1204756	0.000926	0.0402448	0.0001696	0.1209044	0.0433548	0.0017328	5.12e-05	0.0001992	0.1214988	25	post-LBCA	0.885493277	0.189626	CL0020
PF01817	0.044309868	0.096776316	0.002255921	0.069352368	0.000100263	0.108193684	0.187405526	0.028637895	0.030064079	0.113237237	0.06353	0.0505825	0.030895132	0.016555526	0.039662105	0.016236447	0.010079605	1.37e-05	0.013256711	0.078852105	76	LUCA	0.851754197	0.09076685	PF01817
PF01820	0.034714048	0.016187619	0.021328452	0.04796369	0.011906548	0.020692381	0.086934881	0.107405476	0.024326071	0.090896548	0.088375952	0.093333095	0.036680833	0.033456786	0.035777976	0.058478214	0.03623869	0.011904762	0.035875952	0.107521071	84	LBCA	1.007099271	0.1362205	CL0063
PF01823	0.066651438	0.036258288	0.073227397	0.082837123	0.00777226	0.01389137	0.065407945	0.050023699	0.01345411	0.052173425	0.074781096	0.038143493	0.008638014	0.058056507	0.04686089	0.145351986	0.06624274	0.013720685	0.052387329	0.034116575	146	LBCA	0.880288108	0.0912069	CL0293
PF01828	0.086548421	0.001041287	0.049402398	0.030179649	0.01350193	0.023870702	0.027267193	0.116855789	0.013187895	0.044272398	0.015949006	0.005522515	0.008103041	0.038380819	0.047280643	0.154229825	0.162154386	0.029518655	0.052310819	0.080418421	171	Terrabacteria	0.807454023	0.1332694	CL0004
PF01832	0.126251754	0.039974825	0.095451316	0.029898509	0.000554561	0.041644737	0.044460088	0.083076667	0.005475	0.064585351	0.057670702	0.059427982	0.01851614	0.02509693	0.053582456	0.074935088	0.052308333	0.026202193	0.070539737	0.030344561	114	LBCA	0.977909611	0.14324	CL0037
PF01833	0.146756486	3.38e-06	3.78e-06	0.027027027	6.76e-07	0.013510676	4.05e-07	0.148824054	5.31e-05	0.041235405	2.7e-06	0.013458649	8.11e-07	0.040540405	0.054059324	0.129579324	0.277533108	0	1.35e-07	0.107410405	74	LBCA	0.838889484	0.42894	CL0159
PF01835	0.055015054	0.048954839	0.02097129	0.059849785	9.31e-05	0.034898065	0.055697097	0.104232581	0.020487204	0.057203548	0.081853548	0.049592366	0.012025269	0.036698065	0.055315161	0.06942129	0.120521828	0.010755591	0.043247957	0.063162903	93	LBCA	0.863792015	0.167144	CL0159
PF01837	0.070828405	0.046398937	0.034843821	0.057441262	0.015367143	0.020536013	0.055689169	0.109860532	0.012078439	0.061131495	0.08878196	0.034763223	0.027209635	0.03267691	0.06942588	0.054417342	0.076222625	0.008672558	0.027916113	0.095736512	301	unclassifiable	0.763362851	0.0595964	PF01837
PF01839	0.224751724	0.000824828	0.037331379	0.113723448	0.000121724	0.000768276	0.002060345	0.197618621	0.003202069	0.058072414	0.00032069	0.000232759	0.000164138	0.000991724	0.034700345	0.038675862	0.000884483	0.000191034	0.102275862	0.183082759	29	LUCA	1.096172497	0.556508	CL0186
PF01841	0.1083895	0.0416393	0.0279553	0.082356	0.0213238	0.0133825	0.0394614	0.0920641	0.0210849	0.0575967	0.0422651	0.0522561	0.0248256	0.0096448	0.0304125	0.0867495	0.0815524	0.025164	0.0558721	0.0860008	100	preLUCA	0.890309338	0.1583075	CL0125
PF01842	0.071025789	0.045858596	0.029972632	0.078485789	0.000168246	0.029457544	0.120000351	0.059489298	0.023097544	0.189902807	0.053884211	0.037811228	0.006382105	0.001925789	0.036540702	0.057517368	0.062547719	6.32e-06	0.000874912	0.095045263	57	LUCA	0.91265965	0.09053245	CL0070
PF01844	0.00164575	0.1241465	0.0857855	0.0746275	0.10002	0.060018	0.02450275	0.1243005	0.02568625	0.0391935	0.09702	0.0838165	0.00113	0.00011225	0.02667625	0.05205525	0.04168375	1.38e-05	2e-06	0.0375615	40	preLUCA	1.094396054	0.399946	CL0263
PF01845	0.080425556	0.050762828	0.036554242	0.087741919	0.00098101	0.045364141	0.057145455	0.055983232	0.013843232	0.052025152	0.133619192	0.028905556	0.027246667	0.031128283	0.089853838	0.047527879	0.043083838	3.21e-05	0.029906364	0.087865455	99	Proteobacteria	0.872829872	0.235814	CL0010
PF01849	0.032723051	0.040175763	0.018125085	0.050998814	3.22e-05	0.086587797	0.135758136	0.050939322	1.19e-05	0.092504237	0.004665763	0.095155085	0.106060847	0.016948983	0.036297797	0.024110508	0.083932034	0	0.016949153	0.108021186	59	LACA	0.685459128	0.043957	PF01849
PF01850	0.065691869	0.037245234	0.030591495	0.060339065	0.018462243	0.028181028	0.110231495	0.009856168	0.031913738	0.122440467	0.134751682	0.097742617	0.012302617	0.045995607	0.01433729	0.024020187	0.057975327	2.66e-05	0.033425421	0.064468318	107	LUCA	0.813453722	0.4121935	CL0280
PF01852	0.045648706	0.031936235	0.041337647	0.100716588	0.006179412	0.038969647	0.053375588	0.055156412	0.031203706	0.052667824	0.051650294	0.065923765	0.041555882	0.019645706	0.074939059	0.041535	0.077872235	0.029606529	0.036746412	0.103327706	170	post-LBCA	0.804228165	0.08296895	CL0209
PF01855	0.130702959	0.036496686	0.017626509	0.04603426	0.002152663	0.037317396	0.070204911	0.077877278	0.022297633	0.065505089	0.072128047	0.017051006	0.051890355	0.038261302	0.074602899	0.055198757	0.062137515	0.001128462	0.035509527	0.085873964	169	LUCA	0.935261382	0.117588	CL0254
PF01856	0.076775447	0.046746016	0.081421789	0.047331138	0.001446911	0.008308618	0.021197642	0.117602439	0.02192878	0.065479512	0.080393821	0.054610813	0.009497805	0.096848862	0.018472195	0.037472114	0.054666179	0.008610569	0.074484797	0.076701707	123	Proteobacteria	0.836935564	0.0570689	CL0193
PF01861	0.043182688	0.051825806	0.03971371	0.089036989	0.003415108	0.030845	0.068247796	0.070799892	0.020050914	0.104693441	0.123356452	0.055048925	0.01352086	0.04347828	0.053733172	0.04866172	0.062135753	0.000177581	0.033310215	0.044761559	186	post-LBCA	0.866629199	0.092913	CL0063
PF01862	0.097977569	0.023114028	0.029491458	0.044887639	0.017799514	0.010188403	0.101378819	0.105650972	0.019936875	0.062392292	0.063511181	0.049746319	0.03167875	0.038225694	0.061245486	0.065198056	0.050016597	0.006541875	0.012372361	0.108641875	144	LUCA	0.843714545	0.0644461	PF01862
PF01863	0.037364096	0.126229043	0.036355	0.031040266	0.018728085	0.114811862	0.055051277	0.046212128	0.029852394	0.062609468	0.076358777	0.056787287	0.017719521	0.027113457	0.055039202	0.046068032	0.023006064	0.037259362	0.022904096	0.079488191	188	LUCA	0.940892219	0.2009825	CL0126
PF01864	0.069412449	0.048362653	0.020174626	0.040876259	0.006793197	0.018136939	0.001118912	0.117553537	0.018600544	0.122421633	0.202141429	0.027196327	0.018132925	0.074122245	0.061899456	0.029373741	0.016459932	0.021118707	0.020350544	0.065749592	147	post-LBCA	0.96417684	0.06049055	CL0234
PF01865	0.065683264	0.057921192	0.020419119	0.107968135	0.006681088	0.026605492	0.190107824	0.007252124	0.018521192	0.085119275	0.101847306	0.083361244	0.049199741	0.015421554	0.023044145	0.02241544	0.017904974	2.74e-05	0.012858135	0.087637824	193	LUCA	0.769561343	0.0557648	CL0297
PF01866	0.087062308	0.063731905	0.016035714	0.070162381	0.01366641	0.023466227	0.061696557	0.081287363	0.021573333	0.086550952	0.086592637	0.077813773	0.017906777	0.035951685	0.05944381	0.022181282	0.038355897	0.00061348	0.04134641	0.094557143	273	LACA	0.790230857	0.04290035	PF01866
PF01867	0.076921749	0.08414654	0.034776046	0.066907414	0.007065703	0.040906996	0.063843232	0.078327947	0.025532433	0.069774335	0.117091749	0.068552624	0.025790342	0.041119163	0.051361369	0.044833042	0.013339734	0.000165817	0.030055703	0.059485551	263	LUCA	0.852917909	0.197384	PF01867
PF01868	0.002944878	0.09565439	0.048568537	0.072134878	0.000824512	0.002114024	0.095852195	0.093271341	0.012397439	0.070069634	0.081797805	0.08418939	0.025785976	0.024425732	0.050157073	0.038682683	0.053092195	1.22e-07	8.59e-05	0.147947195	82	LACA	0.881088452	0.051505	CL0639
PF01869	0.138480597	0.042792985	0.030457214	0.062921493	0.020624975	0.028396318	0.067390547	0.121669403	0.008125821	0.069413781	0.095749552	0.024085025	0.020036269	0.019148159	0.048295075	0.047412935	0.042761741	0.000418557	0.011889701	0.099928905	201	LUCA	0.779416897	0.1474175	CL0108
PF01870	0.09274573	0.06019809	0.020631461	0.022248539	0.000740337	0.004158539	0.09555	0.087558989	0.000863708	0.095204607	0.056748539	0.135810112	0.003899663	0.068735618	0.054821573	0.031981348	0.033860225	0.022441348	0.032459551	0.079338202	89	LACA	0.951364268	0.0776234	CL0236
PF01871	0.084574907	0.040359503	0.015448447	0.073600745	0.014375466	0.046034099	0.096670932	0.058601056	0.020667764	0.04051795	0.125934845	0.042206584	0.001268012	0.041470559	0.121974037	0.028135714	0.046417205	0.012510062	0.020292112	0.068937826	161	LBCA	0.762413894	0.0806359	PF01871
PF01872	0.057981106	0.045571508	0.033094824	0.073544271	0.005134824	0.011516834	0.069732513	0.09692995	0.010903518	0.09320206	0.096529246	0.10532206	0.024328141	0.021683317	0.043902513	0.04670995	0.053443618	0.006203367	0.009019648	0.095242563	199	LUCA	0.881224792	0.159465	CL0387
PF01873	0.058588476	0.094540095	0.045432667	0.062955905	0.038151619	0.023879143	0.116838095	0.075019333	0.009868571	0.066261524	0.086215333	0.057343524	0.01676019	0.047779905	0.040294952	0.022134476	0.045629429	5.52e-06	0.028194952	0.064101048	105	LACA	0.777915261	0.046163	CL0123
PF01874	0.090096368	0.042403066	0.029376085	0.049593491	0.007723491	0.024347217	0.065619764	0.102058632	0.029227783	0.056843491	0.12273783	0.064493726	0.028434245	0.045861321	0.034684481	0.054194811	0.056351462	0.005764151	0.024787642	0.065399481	212	LUCA	0.905730044	0.0969058	PF01874
PF01875	0.097496033	0.032820289	0.026945124	0.057104132	0.011017314	0.045014628	0.077065702	0.078562603	0.034360248	0.066407727	0.084677314	0.055188264	0.022796033	0.033534835	0.070430331	0.045164091	0.033256405	0.005350083	0.033539008	0.089266405	242	LBCA	0.931659925	0.08456735	CL0283
PF01876	0.087079947	0.090919895	0.049761	0.067359053	0.006038421	0.014601211	0.074069895	0.076394	0.037789105	0.075841947	0.079689737	0.069002211	0.023483632	0.027052	0.050968474	0.056485842	0.023226737	1.72e-05	0.017462947	0.072752053	190	Euryarchaeota	0.842737421	0.03756165	CL0036
PF01877	0.061352346	0.085828025	0.03878358	0.075774074	0.003632099	0.034594691	0.104431605	0.05665	0.018231605	0.091872222	0.109341975	0.098202099	0.009163086	0.031695309	0.039380494	0.025626914	0.026415062	0.000641111	0.012144938	0.07623679	81	LACA	0.821241414	0.0413446	PF01877
PF01878	0.034723922	0.062779608	0.053127059	0.071956078	0.001024412	0.01937549	0.047828529	0.063152157	0.015694216	0.06369098	0.085443627	0.07628	0.01885098	0.046097451	0.071194902	0.046350392	0.031756078	0.054751569	0.049316176	0.086604314	102	LUCA	0.947530938	0.1336765	CL0178
PF01880	0.030333375	0.032894625	0.02199075	0.034193875	0.024218875	0.02115125	0.134166875	0.065384	0.053283375	0.07436475	0.089582	0.05538125	0.03681525	0.03011775	0.075163125	0.0183175	0.0643385	0.029725	0.019504625	0.08907225	80	LUCA	0.803964909	0.1776795	CL0159
PF01881	0.025893391	0.02191113	0.053046348	0.074228174	0.008845913	0.02045113	0.09088287	0.065699391	0.01466487	0.069312087	0.061965043	0.175695913	0.046754696	0.082240696	0.031482348	0.041308	0.039864957	6.17e-05	0.048421739	0.027264957	115	LBCA	0.813036732	0.149642	CL0362
PF01882	0.110708592	0.062055493	0.007264085	0.05724493	0.016672958	0.03493662	0.08070507	0.120819577	0.026435775	0.055780845	0.09685169	0.059858169	0.012286761	0.035185352	0.029210282	0.062780704	0.025811408	0.016047465	0.029465493	0.059876761	71	LUCA	1.044361797	0.07805855	CL0128
PF01883	0.087894714	0.034721429	0.004396286	0.052794286	0.000325714	0.064834	0.129036	0.069142143	0.016023857	0.060680286	0.108157857	0.073003286	0.016088571	0.004533286	0.051611286	0.025797857	0.041881429	0.001580857	0.009255143	0.148236286	70	LBCA	0.732711898	0.07497705	CL0232
PF01884	0.14152566	0.027257453	0.017605377	0.054316321	0.004267925	0.017324623	0.073869104	0.088918821	0.011742642	0.095991604	0.058285236	0.062710236	0.040800802	0.020277925	0.06652184	0.042763349	0.061119481	1.37e-05	0.019051557	0.095631745	212	Terrabacteria	0.873876727	0.05189865	CL0036
PF01885	0.120025988	0.120218951	0.013952593	0.065818704	8.58e-05	0.02181858	0.040396296	0.081245679	0.055100741	0.02746037	0.107164753	0.01823321	0.017152778	0.013105556	0.078012593	0.045938025	0.043551543	0.012406852	0.018338704	0.09996858	162	LBCA	0.870900376	0.1600475	CL0084
PF01886	0.024492155	0.091991983	0.016990603	0.064440259	0.000445345	0.028671207	0.119403879	0.050066897	0.033839655	0.079349828	0.135122672	0.083980086	0.010519828	0.0277825	0.068361379	0.025262586	0.041097931	0.000100086	0.040889914	0.057186724	116	LACA	0.827121559	0.0273335	PF01886
PF01887	0.084656618	0.033076691	0.030304412	0.060159412	0.005895441	0.028120221	0.046995221	0.081566765	0.043684412	0.079967868	0.082832059	0.020074632	0.014731324	0.053138529	0.09512875	0.037615441	0.058223456	2.96e-05	0.028870809	0.114926176	136	LBCA	0.735389268	0.0842475	PF01887
PF01888	0.093736883	0.040332551	0.0173717	0.035927773	0.014181943	0.034759069	0.075684737	0.127882146	0.012714737	0.072740405	0.091917571	0.071013603	0.025401174	0.016903846	0.06439	0.028643968	0.057614089	0.003841862	0.015028704	0.099910081	247	LBCA	0.830171823	0.10059945	PF01888
PF01889	0.05141151	0.03575298	0.03151102	0.045706	0.004178857	0.005107714	0.031209429	0.059160939	0.014127429	0.140027918	0.177109714	0.034171429	0.018710776	0.061390082	0.04479698	0.029712939	0.048622204	0.014620122	0.050413306	0.102255673	245	Euryarchaeota	1.030687722	0.0551506	PF01889
PF01890	0.132279914	0.028529224	0.033045603	0.021892845	0.010759052	0.055092241	0.109535259	0.086979914	0.01974569	0.046956293	0.134827759	0.048882069	0.00301069	0.009399655	0.072195431	0.050399138	0.043757069	2.59e-06	0.014582328	0.078122759	116	unclassifiable	0.744469201	0.1352665	PF01890
PF01891	0.14682185	0.02363755	0.01641295	0.0200559	0.0101738	0.0135763	0.01820465	0.0966812	0.01517785	0.12978985	0.1294885	0.03950135	0.02966535	0.0431935	0.0454549	0.02825855	0.03261315	0.01495975	0.0255024	0.12082825	200	LBCA	0.888175432	0.11557215	CL0315
PF01893	0.0517925	0.033983833	0.0094125	0.034363833	0.0084225	0.020868667	0.117729833	0.048776167	0.099001333	0.064927667	0.132241833	0.098531	0.040845833	0.068689333	0.017943333	0.032616167	0.035674667	0.000119833	0.028543667	0.055511667	60	Euryarchaeota	0.917264484	0.05312935	CL0646
PF01894	0.049593423	0.051696486	0.043362793	0.084032793	0.018511351	0.031648559	0.055597207	0.097992793	0.032145315	0.065315766	0.054172252	0.050127568	0.012138468	0.035847387	0.045603874	0.056550811	0.05720009	0.009011712	0.021997658	0.127450541	111	LBCA	0.978257671	0.1270295	PF01894
PF01895	0.089279865	0.072631757	0.024553243	0.112391757	0.002075946	0.049963378	0.103457297	0.021847838	0.050088108	0.106882297	0.132323919	0.041517973	0.074848243	0.005874459	0.001068514	0.038487162	0.008706351	0.000109189	0.005182838	0.058706351	74	LUCA	0.749214227	0.0739047	CL0297
PF01896	0.032843545	0.07081418	0.015984815	0.093667513	0.003917937	0.015892698	0.122551005	0.092269735	0.032424392	0.075757143	0.106235132	0.073205291	0.020624656	0.04059	0.019101164	0.044903492	0.040518201	0.008404603	0.018256508	0.072034127	189	Euryarchaeota	0.7978968	0.058018	CL0243
PF01899	0.085164315	0.081861507	0.015015548	0.051530068	0.006908904	0.012044247	0.047331164	0.027597123	0.019824932	0.08548	0.210048836	0.015108082	0.008861575	0.010377603	0.087761301	0.046818904	0.047247055	0.027507671	0.01382411	0.099681712	146	LBCA	0.958287557	0.1341845	PF01899
PF01900	0.068212609	0.073014891	0.04346587	0.047246413	0.016252065	0.006167609	0.057714348	0.079948152	0.030183478	0.135419783	0.104204022	0.092664457	0.007553913	0.027452283	0.005676196	0.069270109	0.035268043	0.011240761	0.026442935	0.062598804	92	LACA	0.845369245	0.04899595	CL0734
PF01901	0.031156429	0.028938045	0.022305639	0.013497218	0.001854662	0.005876241	0.014229474	0.068534737	0.012765376	0.170205639	0.203448008	0.03900391	0.019192519	0.099232857	0.031022669	0.041675301	0.057639549	0.005712293	0.059296466	0.074409887	266	Euryarchaeota	1.125964103	0.045948345	CL0499
PF01902	0.058046085	0.034326792	0.020141604	0.074953302	0.023145236	0.03362934	0.144351226	0.074604481	0.015315189	0.07042434	0.101227642	0.072267123	0.020864906	0.041650943	0.029224387	0.039130519	0.019686462	0.023593066	0.034062547	0.069351415	212	LUCA	0.826229085	0.133494	CL0039
PF01903	0.118293235	0.078176275	0.010468235	0.038651373	0.002814412	0.039770392	0.132827745	0.06826	0.046712843	0.066134118	0.123931275	0.018578627	0.001453431	0.020555	0.109309608	0.033733529	0.00749049	2.94e-07	6.13e-05	0.082773627	102	LUCA	0.949497395	0.0959173	CL0043
PF01904	0.059911713	0.087117546	0.03087713	0.041694815	0.005069398	0.031932315	0.115945139	0.050099306	0.040571991	0.02953463	0.072771296	0.051931435	0.008362593	0.083061944	0.059893519	0.038871065	0.042290602	0.018067407	0.046054583	0.085936528	216	LUCA	0.871129542	0.11915	CL0036
PF01905	0.0606425	0.062664628	0.046199787	0.067473777	0.010030904	0.027773404	0.06519734	0.088291968	0.018371436	0.075288138	0.071467819	0.076039309	0.016357074	0.029059628	0.04052633	0.068090691	0.067491064	0.005137553	0.033107181	0.070785585	188	LUCA	0.862665439	0.159526	CL0362
PF01906	0.082327941	0.040920588	0.031125098	0.040864902	0.000562647	0.050634608	0.117838725	0.134672843	0.000796961	0.070844412	0.05915951	0.019961373	0.049972941	0.036721765	0.009845882	0.028204706	0.078469314	7.45e-06	0.039019608	0.108043529	102	LBCA	0.779330212	0.193282	CL0522
PF01907	0.05660283	0.132075283	0.075471698	0	0.075471698	0.018867925	0	0.094339623	0.037735849	0.037735283	1.89e-07	0.188679434	0.018868679	0.037735472	0.018867925	0.094339811	0.037735849	0.018867925	0.056603396	7.55e-07	53	LACA	0.723081515	0.0677394	CL0167
PF01909	0.057847885	0.073365	0.015341731	0.116861346	0.000222692	0.027590962	0.103018269	0.096077692	0.006559038	0.060241346	0.114738269	0.042295769	0.001396154	0.054084423	0.038483269	0.040098654	0.020045962	2.35e-05	0.055326731	0.076379615	52	LUCA	1.196866684	0.261796	CL0260
PF01910	0.048403146	0.051748764	0.01412	0.059072584	0.017873258	0.012068315	0.110637753	0.082940225	0.012854494	0.094600787	0.051226966	0.087098989	0.039462921	0.021544157	0.030589213	0.070059775	0.048697528	0.000385955	0.022946966	0.123665281	89	LBCA	0.765732235	0.1422355	CL0360
PF01912	0.076894093	0.021380984	0.058686166	0.054218394	0.008179585	0.005304922	0.083872694	0.097389378	0.011561192	0.091925803	0.088706891	0.063033109	0.005397876	0.021188135	0.049320881	0.044883731	0.058604767	0.000515803	0.014328653	0.144599896	193	LACA	0.664767623	0.03669495	CL0197
PF01913	0.077489111	0.074620593	0.035808815	0.056058444	0.018978148	0.018884148	0.114063926	0.085673556	0.008189704	0.094547556	0.065575778	0.047818667	0.022162444	0.016654963	0.043302963	0.028893852	0.067847704	0.021997778	0.022579407	0.078848296	135	LACA	0.910678291	0.06566905	PF01913
PF01914	0.118212308	0.049659385	0.009004154	0.021730308	0.004958	0.030561487	0.042275744	0.083618872	0.000992872	0.153438154	0.12989841	0.024607692	0.044774821	0.079107385	0.041381897	0.026302769	0.047295795	9.17e-05	0.005294513	0.086787692	195	LBCA	1.191782348	0.114119	CL0292
PF01915	0.080676482	0.026108894	0.046011206	0.063923518	0.003785528	0.026371106	0.06491799	0.11081799	0.012637688	0.058350503	0.078387236	0.043717337	0.006418744	0.018369045	0.090287085	0.05487608	0.042367337	0.00589995	0.055667136	0.110406181	199	LBCA	0.982548487	0.3336985	PF01915
PF01916	0.084178168	0.029650878	0.025023588	0.064526908	0.012122595	0.028152443	0.06235855	0.090131374	0.023907634	0.095636298	0.090104504	0.045997634	0.030742519	0.043660267	0.043530496	0.054724504	0.054725344	0.00918458	0.044602366	0.067035	262	LUCA	0.825935896	0.0911839	CL0063
PF01917	0.081279365	0.010369603	0.066251032	0.067507778	0.000873571	0.021040556	0.043296349	0.082360794	0.009900317	0.143573651	0.044465556	0.024086587	0.013834048	0.022346746	0.02655381	0.09588119	0.126106667	0.003344841	0.018746111	0.098178889	126	LACA	1.172445536	0.09956415	CL0327
PF01918	0.09735629	0.078920968	0.052208871	0.029010484	5.02e-05	0.020605484	0.040481613	0.076425	0.000482258	0.137108226	0.037084677	0.106377258	0.026474677	0.033681452	0.016191613	0.038699677	0.039908871	5.65e-06	0.031497258	0.137424839	62	TACK	0.662708939	0.0475937	CL0441
PF01920	0.04684165	0.034876796	0.001021456	0.029196117	1.05e-05	0.180136408	0.179965049	0.01950068	4.41e-05	0.046349417	0.156333592	0.138073398	0.035259806	0.009346796	0.009677573	0.014704369	0.026892816	0	0.009709223	0.062056602	103	LACA	0.646015976	0.0361946	CL0200
PF01921	0.049760184	0.060625767	0.025513282	0.072730583	0.015498098	0.015017454	0.106948742	0.092436472	0.02155411	0.069850092	0.065459785	0.070652485	0.01184589	0.047886472	0.068555337	0.047520675	0.029350552	0.023074233	0.047338957	0.058377883	326	LACA	0.850044819	0.08433145	CL0039
PF01922	0.058549024	0.068430244	0.018152317	0.026434878	0.000830122	0.01482439	0.107916707	0.048708171	0.00951122	0.055322195	0.085035976	0.153406463	0.00340378	0.014751951	0.072387805	0.064852805	0.036618537	0.036584634	0.035213171	0.089062683	82	LACA	0.872125264	0.04289205	CL0123
PF01923	0.074022657	0.100438182	0.033087413	0.063484056	0.001099301	0.013782168	0.08044049	0.063536923	0.016481259	0.077658042	0.132424685	0.03826035	0.01061021	0.048523007	0.049478671	0.051084895	0.049777203	0.00028007	0.023485874	0.072040979	143	LACA	0.878465131	0.0768853	CL0601
PF01924	0.08538118	0.052964248	0.023937581	0.042879292	0.035092271	0.038764513	0.079441209	0.08563823	0.020594218	0.082644189	0.069831062	0.058080383	0.031626991	0.040750914	0.077561416	0.035487788	0.029596696	0.004251298	0.027549941	0.077923304	339	LBCA	0.901124172	0.1390045	PF01924
PF01925	0.117299954	0.046020046	0.008782903	0.016376267	0.000436452	0.001871152	0.001324839	0.116444839	0.016021244	0.166444194	0.160060783	0.021671106	0.030715253	0.058679724	0.036306083	0.033861705	0.03075129	0.013620553	0.014427926	0.108879631	217	preLUCA	1.031614644	0.238915	CL0292
PF01926	0.0597521	0.0532985	0.0385687	0.0842761	0.0004531	0.0476038	0.0604382	0.0655948	0.0179788	0.0922411	0.0954171	0.0616416	0.021816	0.0147843	0.0505163	0.0324901	0.086817	6.94e-05	0.0012313	0.1150084	100	LUCA	0.96699677	0.06442055	CL0023
PF01927	0.040651533	0.094264745	0.029005985	0.077724453	0.032772847	0.023001314	0.098372774	0.072319197	0.015521825	0.061986131	0.111052774	0.080540219	0.029648467	0.027071022	0.036424964	0.03984219	0.018457007	0.029195912	0.022974599	0.059169197	137	LUCA	0.886977797	0.08795135	CL0280
PF01928	0.061113307	0.078040157	0.009435984	0.092062126	0.000744252	0.053979449	0.125034331	0.053164173	0.023522992	0.052133937	0.144178898	0.055943228	0.013047008	0.035586457	0.051920787	0.022502047	0.051897874	0.015401575	0.014480787	0.045807953	127	LBCA	0.756516426	0.106935	CL0273
PF01930	0.029812288	0.108954967	0.034340523	0.040088301	0.031826078	0.035037516	0.102603203	0.065802418	0.045517647	0.050114314	0.083598627	0.070711765	0.023267451	0.016178235	0.053119869	0.035548301	0.019774967	0.007167059	0.058834771	0.087699085	153	LUCA	0.864696553	0.1340995	CL0236
PF01931	0.06982493	0.042455704	0.043229859	0.061790634	0.018517606	0.026551901	0.089545915	0.136409014	0.004984437	0.082711338	0.044784225	0.075478803	0.016100775	0.032806127	0.033571268	0.042301127	0.039799789	0.014131268	0.002880282	0.12212169	142	LBCA	0.777885532	0.0860619	CL0269
PF01933	0.063000909	0.029624685	0.02592958	0.07759	0.004780839	0.004534825	0.02330986	0.12426042	0.014682587	0.104851608	0.139172867	0.008503916	0.01704007	0.03676049	0.078031049	0.049550559	0.065647273	0.001026993	0.017629231	0.114071818	143	unclassifiable	0.816914967	0.05035805	PF01933
PF01934	0.044292069	0.061253448	0.039776092	0.080957126	0.000711609	0.040005862	0.171263218	0.023554483	0.02559069	0.099819885	0.112761839	0.043956897	0.036723218	0.043669425	0.014213678	0.02350092	0.00921954	0.001757356	0.042660345	0.084308621	87	LUCA	0.703166726	0.290945	CL0291
PF01935	0.029104338	0.026831176	0.055057059	0.099781029	0.000425074	0.047904706	0.063052941	0.061496985	0.023495441	0.114227574	0.135969485	0.052666103	0.029835221	0.042586029	0.027815588	0.073449118	0.055749632	1.5e-05	0.017408162	0.043126176	136	LUCA	0.984463447	0.171054	CL0023
PF01936	0.063693623	0.05110413	0.041144058	0.081965797	0.007471014	0.040810072	0.04099471	0.060232971	0.035109493	0.067806087	0.081193696	0.110552174	0.02084442	0.05363087	0.024450942	0.048568623	0.027983913	0.000981884	0.053372826	0.088082826	138	LUCA	0.909250968	0.127118	CL0280
PF01937	0.095564258	0.045538438	0.031470156	0.088739609	0.022314297	0.036576602	0.095357734	0.057435469	0.00419375	0.083228086	0.089486094	0.077409648	0.029826133	0.052570586	0.038761172	0.039745078	0.03739875	5.04e-05	0.018319258	0.056011016	256	LBCA	0.800108275	0.108327	PF01937
PF01938	0.030959636	0.041873818	0.036142364	0.042921273	0.000383091	0.023894909	0.079989091	0.130599818	0.006865818	0.076928182	0.047317636	0.146887455	0.032403273	0.025992	0.001845818	0.019077818	0.072573455	6.6e-05	0.036942727	0.146331273	55	LUCA	1.054289629	0.09002165	CL0021
PF01939	0.074004048	0.088573155	0.01400631	0.066204107	0.010709048	0.030967917	0.072461607	0.075397619	0.018145119	0.09302619	0.116970833	0.057146131	0.016483036	0.021423571	0.052450833	0.050256905	0.020375298	0.010010833	0.024283393	0.087102083	168	LACA	0.844274493	0.09323635	CL0236
PF01940	0.124011165	0.026495049	0.020834175	0.023886456	0.000515874	0.019276311	0.011973689	0.082838107	0.000466068	0.098528981	0.163291456	0.064440194	0.01101034	0.076171117	0.029136311	0.082343786	0.048748689	0.014720534	0.021665971	0.07964335	206	LACA	1.152901093	0.06327955	PF01940
PF01941	0.052657348	0.049946067	0.039328811	0.057673689	0.013775152	0.022211341	0.081655396	0.100824085	0.027096006	0.092400091	0.088790518	0.048726951	0.016897835	0.02954311	0.055241799	0.048813323	0.047622744	0.001279604	0.029137896	0.096376311	328	LUCA	0.718676087	0.04128425	PF01941
PF01943	0.126127769	0.050594654	0.004092038	0.011734769	0.001609846	0.025365077	0.016386077	0.060142423	0.011492923	0.165739962	0.158071346	0.015664885	0.038090077	0.065361654	0.026935269	0.052546077	0.041338769	0.002825577	0.026337346	0.099540192	260	preLUCA	0.999419916	0.2388365	CL0222
PF01944	0.085362284	0.027475556	0.049516173	0.012197346	0.000759691	0.024123086	0.039153457	0.067893704	0.007892963	0.169193704	0.166775309	0.034163519	0.024142778	0.117970988	0.048036111	0.030775679	0.012300247	4.44e-05	0.009864815	0.072354691	162	LUCA	1.032817398	0.08749975	PF01944
PF01946	0.127880321	0.033063077	0.016021603	0.053171987	0.002674487	0.013965385	0.065787308	0.123908526	0.016813397	0.071863205	0.089637179	0.044698846	0.032976474	0.025377564	0.050441987	0.028974167	0.040584551	0.011303974	0.024920321	0.125934808	156	LUCA	0.834388351	0.106423	CL0063
PF01947	0.039399449	0.068137402	0.014969921	0.055782283	0.002369843	0.025397008	0.094198031	0.080679764	0.021955039	0.076528583	0.143997559	0.044814409	0.019390394	0.031250945	0.076724961	0.032544016	0.070892205	6.92e-05	0.026979606	0.073917717	127	Terrabacteria	0.64923665	0.0546332	CL0122
PF01948	0.065734457	0.001961304	0.069840109	0.045446304	4.46e-06	0.005207283	0.057626739	0.066581413	0.011424783	0.14121	0.074815326	0.193279022	0.022438152	0.021252283	0.032730435	0.036147283	0.044398478	1.09e-07	0.01135587	0.098544891	92	post-LBCA	0.720913243	0.05081305	PF01948
PF01949	0.055441887	0.078166415	0.01886327	0.071748679	0.014667421	0.013647421	0.078264528	0.08883522	0.02137717	0.127836604	0.071759811	0.058929748	0.032346415	0.032499874	0.050065849	0.027730252	0.040852516	0.009046289	0.016536792	0.09137956	159	LACA	0.837352644	0.05512445	CL0219
PF01950	0.111403063	0.046597838	0.021296216	0.066283694	0.008460856	0.012909279	0.044632793	0.125563874	0.025317748	0.04786545	0.101275495	0.024729234	0.02470473	0.06666991	0.088389369	0.051829234	0.037312297	0.00536464	0.025370225	0.064022973	222	unclassifiable	0.763405751	0.05602955	PF01950
PF01951	0.062793835	0.048281579	0.027718722	0.092769023	7.1e-05	0.009451128	0.181901579	0.053082256	0.023666466	0.073546767	0.119730602	0.055686767	0.00349391	0.045214361	0.026733534	0.009485113	0.041339549	0.022520226	0.02266985	0.079841203	133	LUCA	0.922564652	0.07300675	CL0319
PF01954	0.021001	0.0347876	0.035799	0.0215062	6.84e-05	0.0026354	0.1666298	0.0604586	0.00062	0.1328032	0.0832004	0.2231664	0.026164	0.0247368	0.0201354	0.0302922	0.0225136	6.4e-06	0.0224586	0.0710152	50	LACA	0.663893607	0.196973	CL0105
PF01955	0.162618876	0.040311893	0.04672497	0.053299231	0.009229882	0.020006391	0.047226864	0.093104142	0.025195858	0.055232781	0.071857751	0.02691355	0.037449231	0.01067574	0.066998935	0.027694852	0.089768343	0.000176036	0.021836331	0.093673846	169	unclassifiable	0.959532606	0.10083355	PF01955
PF01956	0.029378483	0.022524552	0.013421034	0.013858345	0.007338621	0.070009793	0.057295655	0.043711793	0.007635931	0.111654414	0.138480897	0.109374828	0.096693517	0.068412552	0.051706552	0.042050414	0.019700207	0.022430552	0.011810828	0.062506759	145	LACA	1.067102005	0.04956295	CL0376
PF01957	0.036727831	0.057205542	0.024194337	0.040543976	0.000135663	0.010852892	0.100011325	0.097354819	0.001391205	0.107110964	0.05450759	0.131489277	0.004705663	0.024174578	0.048199277	0.035467349	0.05420988	0.012048916	0.00029988	0.159362892	83	LBCA	1.070251248	0.116254	CL0021
PF01958	0.109875	0.054292093	0.059340698	0.043325814	4.98e-05	0.012430233	0.083327326	0.058180465	0.012382209	0.089721628	0.038559419	0.052129186	0.013919767	0.042136163	0.081214767	0.064616628	0.088419419	7.56e-05	0.010983721	0.08501686	86	unclassifiable	0.762059075	0.132405	CL0139
PF01959	0.068920453	0.037705722	0.018304249	0.074134079	0.007418244	0.015160142	0.108935411	0.081738782	0.012060538	0.08201017	0.084165921	0.092682578	0.016228839	0.012740453	0.042101246	0.04409153	0.063957337	0.008547705	0.014771756	0.11432068	353	post-LBCA	0.810904446	0.0581628	PF01959
PF01960	0.139582887	0.053847244	0.03145727	0.070248031	0.017575984	0.027542441	0.06231252	0.108717822	0.009015118	0.054384173	0.057414042	0.030432152	0.028356194	0.017403045	0.060617612	0.044288924	0.069533806	0.005309108	0.010687664	0.101269895	381	LUCA	0.885721235	0.07320895	CL0635
PF01963	0.031501872	0.039951084	0.024874433	0.06374803	4.99e-05	0.100237094	0.125641034	0.061979901	0.014526946	0.040765468	0.127590887	0.042189064	0.077501675	0.029715813	0.03542803	0.041506158	0.031445911	0.013264236	0.024609163	0.073469458	203	LBCA	0.805946728	0.1093945	CL0572
PF01964	0.092544222	0.053815185	0.027151037	0.067379753	0.017687852	0.03055716	0.086574099	0.082178	0.032364272	0.080362247	0.07917958	0.068362519	0.036669309	0.017094123	0.055643481	0.032036074	0.047250099	0.005305531	0.023930494	0.063911753	405	LUCA	0.658586868	0.123584	CL0036
PF01965	0.097620839	0.023523032	0.028181806	0.093538323	0.006926323	0.005758323	0.079742129	0.090215677	0.016347871	0.064894129	0.102298516	0.06663129	0.015050129	0.040453355	0.046108323	0.026097484	0.061699226	0.000461742	0.022713548	0.111734129	155	LUCA	0.852378386	0.210617	CL0014
PF01966	0.091105625	0.078834583	0.008594375	0.059205729	0.012040938	0.041437917	0.120462292	0.041873854	0.086262708	0.069705625	0.14100375	0.042160938	0.016480729	0.021991875	0.0426075	0.03486875	0.018232604	8.54e-06	0.011331875	0.061785625	96	preLUCA	0.792096935	0.1599995	CL0237
PF01967	0.104483407	0.039040444	0.004309704	0.075024815	0.014831333	0.019988667	0.074201926	0.080804815	0.013723185	0.077284444	0.090786074	0.082528519	0.045789259	0.007432667	0.036698519	0.030841778	0.097622444	0	0.00740763	0.097197926	135	LBCA	0.679626828	0.1052245	PF01967
PF01968	0.108840579	0.056426612	0.039393678	0.058625579	0.011643388	0.029647438	0.073178264	0.077812562	0.008590537	0.082101942	0.089875207	0.052198678	0.020022025	0.023965579	0.026904752	0.057819421	0.06150686	0.007323554	0.023093471	0.091026612	242	LUCA	0.774470864	0.208428	CL0108
PF01969	0.063111278	0.031983917	0.027188278	0.060344083	0.013815	0.008576056	0.101582639	0.083025694	0.038825111	0.103404444	0.077995	0.077440528	0.030255861	0.027421222	0.054581333	0.024755167	0.043888472	5.69e-05	0.022519472	0.109225611	360	LBCA	0.834623282	0.126455	PF01969
PF01970	0.13696883	0.026827518	0.010890355	0.01646617	0.002262021	0.00495883	0.010525071	0.134438014	0.005559787	0.10685883	0.192830071	0.017507021	0.026583617	0.045519929	0.061425674	0.050625638	0.035360035	0.001560993	0.013375355	0.099454326	282	LACA	1.133710572	0.2170745	PF01970
PF01972	0.205998242	0.036528791	0.04981967	0.068645165	0.011404835	0.023583407	0.057998462	0.09322989	0.00129	0.13214978	0.042038022	0.032686484	0.029372967	0.022164176	0.057157473	0.031831978	0.05212033	0.000128901	0.000548681	0.051300549	91	LUCA	0.884788103	0.1358855	CL0127
PF01973	0.095920887	0.014815323	0.052284113	0.064000242	0.009564113	0.021815645	0.031150081	0.072191129	0.027275323	0.120905806	0.104131371	0.071504435	0.017872742	0.030216048	0.069863145	0.080030726	0.031468871	0.000501694	0.024332016	0.060152419	124	post-LBCA	0.76156377	0.1362085	PF01973
PF01974	0.042614588	0.090851176	0.022562706	0.073648235	0.000206235	0.002278824	0.059103176	0.083950706	0.024966824	0.067341529	0.088051176	0.090826588	0.005392118	0.037507882	0.013129647	0.057787647	0.038472118	0.000362353	0.088436235	0.112504706	85	LACA	0.833245347	0.0434656	CL0236
PF01975	0.114508492	0.061360894	0.031230782	0.081629832	0.005805531	0.012048827	0.048321955	0.087749162	0.033511844	0.080056927	0.105136872	0.052858771	0.013726592	0.006470447	0.062867989	0.038583575	0.060741844	7.82e-07	0.016857095	0.086527933	179	LBCA	0.80152385	0.05189125	PF01975
PF01976	0.045037692	0.054207692	0.032614444	0.056405897	0.069343162	0.0323	0.071651795	0.077756496	0.00761812	0.082413333	0.083721453	0.085339744	0.015875983	0.044956496	0.050568974	0.032405214	0.026361966	0.000692137	0.024314444	0.106413846	117	LACA	0.938536949	0.0650265	PF01976
PF01977	0.081145969	0.054211189	0.018154987	0.059566512	0.009260439	0.026017364	0.080968165	0.086631008	0.024629354	0.075226873	0.085102093	0.051278243	0.028329432	0.024476072	0.100585659	0.021893902	0.04084031	0.009441731	0.02325814	0.098977959	387	LUCA	0.861649823	0.07385285	PF01977
PF01978	0.042554634	0.079642195	0.00696878	0.014632195	0.001424634	0.012183902	0.060491463	0.110899512	0.00846122	0.086056341	0.18099	0.041014146	0.01087439	0.036725122	0.065799512	0.028617317	0.031594634	0.001262683	0.102080244	0.077726341	41	LUCA	0.81647808	0.1562065	CL0123
PF01979	0.103416198	0.034500413	0.025349339	0.068757521	0.007269835	0.017163802	0.102208264	0.071554752	0.040779669	0.084044545	0.073252893	0.04770405	0.050282273	0.018951736	0.058507769	0.050628719	0.057926322	0.000400992	0.004114835	0.083181364	242	preLUCA	0.782822435	0.2539475	CL0036
PF01980	0.048168981	0.118868241	0.012813889	0.080722222	0.009695185	0.017511944	0.06628963	0.105036296	0.019975	0.0729725	0.095033889	0.022805648	0.010011019	0.028293611	0.106793056	0.042884537	0.023567963	0.009444537	0.02840213	0.080707037	108	LUCA	0.901210102	0.1539175	CL0105
PF01981	0.170593367	0.019820306	0.016209082	0.039229286	0.002004592	0.039618571	0.070629184	0.069759286	0.012352245	0.064232449	0.126165918	0.068899184	0.025508469	0.006860918	0.047759592	0.038422653	0.03626602	0.019341735	0.020729388	0.105594592	98	unclassifiable	0.850662275	0.07254525	CL0305
PF01982	0.034534741	0.047458103	0.038920172	0.056465948	0.017475776	0.011796983	0.102164569	0.121612241	0.017390948	0.118146207	0.075753621	0.082339655	0.008230345	0.036022069	0.069380948	0.028986379	0.026813448	1.03e-06	0.044388103	0.062116983	116	LACA	0.740074088	0.0325571	CL0105
PF01983	0.082107989	0.069643315	0.030339891	0.063853533	0.00134462	0.033430489	0.063525326	0.061314783	0.021172174	0.086564783	0.121629457	0.063821087	0.015034076	0.032982554	0.066455924	0.057872554	0.027719674	0.000101957	0.010210489	0.090872011	184	LACA	0.907707399	0.06392975	CL0110
PF01984	0.09128375	0.103356458	0.021592188	0.014364167	8.63e-05	0.241581667	0.115123125	0.012682708	0.000832604	0.106748333	0.107033333	0.087208229	0.014156979	0.00306625	0.025403542	0.021389583	0.018880417	1.33e-05	6.48e-05	0.015129583	96	LACA	0.969792495	0.03230225	PF01984
PF01985	0.085861071	0.062070952	0.014951548	0.024689048	0.011898929	0.086603095	0.115409167	0.07693381	0.035764405	0.07764	0.107250357	0.080785	0.000496548	0.004445833	0.023798452	0.011032738	0.04841881	6.43e-06	0.023201071	0.108739286	84	post-LBCA	0.85158516	0.054358	PF01985
PF01986	0.052043708	0.046560112	0.020843483	0.040646742	0.045395056	0.010480674	0.071885843	0.09030573	0.056881798	0.063753596	0.080880787	0.155293371	0.025046966	0.054776404	0.010370674	0.047923483	0.013351685	0.011244719	0.05568573	0.046626742	89	LUCA	0.755556463	0.07935275	CL0418
PF01987	0.066576485	0.008981188	0.016309901	0.042307772	0.005346287	0.028189604	0.07622802	0.170217178	0.014267079	0.060164455	0.09796901	0.044516733	0.056213267	0.059195545	0.034504703	0.069552475	0.062511238	0.007179802	0.019990099	0.059774653	202	LUCA	0.664868145	0.1427595	CL0029
PF01988	0.125203216	0.045098129	0.009616199	0.025925731	0.001409006	0.014693684	0.084412222	0.098250351	0.006498012	0.112405848	0.132694561	0.038594269	0.037293216	0.041228012	0.043029766	0.048952281	0.030267602	0.000967719	0.022864386	0.080592865	171	LACA	0.966280697	0.1344085	PF01988
PF01989	0.100201625	0.011946375	0.014124125	0.026052875	0.0125115	0.014007875	0.02538925	0.14684575	0.01336075	0.135107625	0.056702375	0.096708375	0.019352875	0.02493975	0.087200625	0.050716	0.037977125	7.5e-07	0.0374065	0.089446375	80	LACA	0.906931446	0.1189015	CL0364
PF01990	0.057796849	0.044406438	0.006245342	0.076811918	0.000291096	0.01413274	0.19397726	0.072286027	0.000931781	0.119831507	0.071213973	0.048386301	0.030808356	0.015950137	0.054315616	0.02909589	0.045688493	9.04e-06	0.012323699	0.105494658	73	LUCA	0.914768011	0.06401635	PF01990
PF01991	0.088125795	0.038134091	0.027375682	0.053075852	0.010433409	0.055831875	0.233274318	0.025255398	0.00497733	0.107751761	0.075469545	0.121335625	0.025103182	0.025621534	0.011662727	0.046195057	0.009205114	2.43e-05	0.0080475	0.033095795	176	unclassifiable	0.784380486	0.07895535	CL0255
PF01992	0.0677213	0.059350217	0.037584613	0.043614551	0.000329412	0.024943901	0.154927988	0.047489505	0.013064118	0.08295065	0.128763932	0.081136997	0.02775805	0.02096096	0.035818854	0.035383808	0.042855573	0.002973777	0.041899814	0.050468111	323	LUCA	0.743998009	0.06574285	PF01992
PF01993	0.130036082	0.046324701	0.024002873	0.064191306	0.009793097	0.011852724	0.109539851	0.060652985	0.010388022	0.069069627	0.074242313	0.096793881	0.042826418	0.029586679	0.056034254	0.037659701	0.027105037	0.003697761	0.015462127	0.080736754	268	Euryarchaeota	0.959832603	0.04301785	PF01993
PF01994	0.062775593	0.050999746	0.031494068	0.058275254	8.67e-05	0.011841186	0.109603475	0.079438814	0.017175	0.074827627	0.072425085	0.114036102	0.009336356	0.034339915	0.051208305	0.018732966	0.020878136	0.028965424	0.030074492	0.123484407	118	LACA	0.954363564	0.0556489	CL0098
PF01995	0.054948218	0.036058861	0.029972475	0.069126139	0.009914604	0.02278099	0.07705302	0.111838861	0.007316238	0.113665495	0.085542426	0.033817822	0.024460792	0.02616401	0.061065693	0.053468564	0.057892624	0.000910891	0.013483317	0.110518762	202	Euryarchaeota	0.678202004	0.0209451	PF01995
PF01996	0.099082732	0.061729948	0.030667113	0.081607835	0.004754072	0.023973969	0.06257433	0.084603557	0.01027299	0.095100773	0.091669845	0.068040515	0.019865928	0.014282113	0.045327629	0.041663093	0.043772887	0.000395876	0.013883144	0.106729227	194	LACA	0.877454051	0.0817857	PF01996
PF01997	0.078462704	0.08604	0.00346478	0.069959057	0.000541635	0.02130283	0.139650881	0.055634465	0.020285094	0.07246195	0.13518044	0.064025346	0.023386289	0.024113019	0.045330189	0.041302956	0.010888176	1.07e-06	0.048606289	0.059360189	159	LACA	0.685903872	0.04514865	PF01997
PF01998	0.089826	0.024096444	0.000428	0.022592	0.000262444	0.007617333	0.038598	0.111535111	0.000594667	0.228318	0.110578222	0.099118667	0.069268444	0.038308	0.044475556	0.063520889	0.001700889	5.56e-06	0.000316667	0.048838222	45	LACA	2.033923416	0.038846	PF01998
PF02001	0.079633913	0.116142065	0.023590652	0.041399783	0.01235413	0.015032391	0.106762826	0.065768696	0.00036337	0.077204891	0.096958478	0.107822935	0.011512935	0.022385109	0.064098152	0.037027935	0.028201522	0.010811304	0.021640652	0.061285217	92	LACA	0.739882456	0.10934	CL0123
PF02002	0.034224091	0.063653977	0.031574205	0.056353295	0.001265455	0.019268409	0.148246818	0.057320341	0.027439432	0.057389773	0.123831364	0.120810795	0.013586932	0.013644545	0.001067273	0.015013864	0.059520227	0.022850341	0.05634375	0.076591932	88	LACA	0.85203436	0.0234363	CL0123
PF02005	0.076733576	0.068695087	0.03481125	0.062356773	0.025295	0.006954738	0.076294826	0.064877384	0.025919826	0.066544564	0.099611948	0.08123186	0.023360494	0.038672238	0.064221366	0.031254477	0.039025669	0.003794651	0.041215436	0.069123634	344	unclassifiable	0.802346585	0.0347163	CL0063
PF02006	0.091600904	0.055407514	0.051728305	0.064357514	0.005701751	0.003739153	0.112485989	0.046266497	0.021067797	0.089597627	0.104815989	0.087198983	0.018929209	0.012014633	0.051268757	0.042226158	0.03281791	9.12e-05	0.013578983	0.095102486	177	LACA	0.85249351	0.05569275	CL0063
PF02007	0.110408949	0.022557428	0.034042536	0.063804275	0.014353986	0.020320036	0.098890942	0.093007029	0.01447663	0.081982355	0.05364587	0.073494964	0.022369348	0.031749312	0.06021192	0.039606594	0.033980942	0.00745663	0.036539094	0.087096558	276	LACA	0.795482409	0.06423885	CL0036
PF02011	0.090396294	0.02730835	0.056576974	0.069865469	0.006679191	0.037742929	0.047617767	0.082938997	0.019771586	0.031090485	0.050130809	0.059099676	0.028103317	0.039143932	0.054671084	0.071900324	0.060483333	0.048561327	0.079917524	0.037997783	618	Terrabacteria	0.927400685	0.10207875	CL0059
PF02012	0	0.090909091	1.82e-06	0.181816364	0	0	0	0.181818182	0	0	0	0.090909091	0	0	0	0.181818182	0.090909091	0.090909091	0.090909091	0	11	LBCA	0	0.471779	CL0186
PF02013	0.066595	0.003928929	0.066508214	0.099682143	0.074458929	0.038551786	0.063803929	0.176315357	0.003101429	0.0110325	0.003348214	0.004413571	0.001479286	0.008460357	0.066053929	0.141226429	0.0229325	0.088933571	0.031878214	0.027296071	28	Proteobacteria	0.750960717	0.0481183	PF02013
PF02016	0.054787778	0.057431624	0.009589145	0.061812393	0.008557949	0.013712906	0.05914735	0.102573932	0.047681709	0.098388803	0.086551624	0.073104274	0.028063248	0.036245983	0.057736581	0.047976752	0.035446923	2.22e-06	0.062533162	0.058653419	117	LUCA	0.789070602	0.164882	CL0014
PF02018	0.09782563	0.009947983	0.056051345	0.036393445	0.001112353	0.032703697	0.019022689	0.09852479	0.014664454	0.044557479	0.032806555	0.0263	0.001073361	0.025918403	0.016877563	0.169481765	0.192647983	0.031898571	0.01839	0.073799076	119	LBCA	0.87960812	0.3639965	CL0202
PF02021	0.089474588	0.149762	0.012787529	0.051837765	0.029305765	0.057110941	0.078576706	0.058838706	0.037335765	0.087359647	0.053624824	0.047776824	8.11e-05	0.033895412	0.034539059	0.018308353	0.042254706	4.71e-07	0.057939294	0.059187647	85	LBCA	1.053665294	0.1252735	CL0236
PF02026	0.055663824	0.099585882	0.012366765	0.084258088	0.029569265	0.027600294	0.160367794	0.044508529	0.030236324	0.028797647	0.078566471	0.077003529	0.035925441	0.014767059	0.073991324	0.005234118	0.020829412	0.044568824	0.028558529	0.047596618	68	LBCA	0.967831384	0.18995395	PF02026
PF02028	0.090329914	0.024947961	0.02626	0.018292103	0.006552983	0.01360206	0.024309013	0.096002082	0.009866352	0.123055622	0.112273176	0.013279013	0.03373191	0.091150021	0.047990494	0.05036618	0.052722167	0.040770021	0.035551245	0.088942511	466	LBCA	1.176276383	0.2766485	CL0062
PF02031	0.144958712	0.073275909	0.056313333	0.047717803	0.01537	0.039592879	0.049393788	0.096622652	0.024364848	0.033943788	0.05777697	0.011834394	0.015912879	0.019243258	0.059136061	0.067380379	0.072829242	0.022753333	0.013931667	0.077645	132	Terrabacteria	1.029930649	0.330874	CL0126
PF02033	0.036318058	0.086584466	0.015507184	0.048047476	6.7e-06	0.043552621	0.139984951	0.072551165	0.016102039	0.115871068	0.083809029	0.102129612	0.000625534	0.036465728	0.019420388	0.039798738	0.059488155	1e-05	0.020712136	0.06301068	103	LBCA	0.678317983	0.06185025	CL0494
PF02036	0.069947067	0.058041867	0.020526667	0.083168533	0.000389333	0.033690267	0.094679467	0.0946424	0.006325333	0.0871288	0.099858933	0.050636133	0.025157333	0.0632996	0.0385	0.036656533	0.080283067	4.27e-05	0.008912533	0.048111867	75	LUCA	0.828212295	0.1109617	CL0311
PF02040	0.105657549	0.041785324	0.032911296	0.022583944	0.008839352	0.005829915	0.01554169	0.073058817	0.001462394	0.114502901	0.200483493	0.014666958	0.033231352	0.066954563	0.04224262	0.039882366	0.040062	0.020517549	0.015674901	0.104105915	355	unclassifiable	1.016480836	0.123249	CL0182
PF02049	0.160048205	0.042825	0.018083974	0.087594359	0.000787949	0.151697821	0.038286923	0.050732949	0.015974231	0.058225897	0.047763974	0.013069615	0.066648974	0.024668718	0.025707436	0.044462179	0.027300385	2e-05	0.013037051	0.113062436	78	post-LBCA	0.791822505	0.08573195	PF02049
PF02050	0.05031377	0.038790246	0.008909672	0.008757705	1.48e-06	0.32492582	0.178118607	0.008208852	0.008421803	0.02625877	0.094897131	0.103952131	0.064658197	4.37e-05	3.69e-06	0.01033123	0.001150328	2.38e-06	0.032721721	0.039528525	122	LBCA	0.76029937	0.08403765	CL0419
PF02055	0.071492323	0.016392839	0.074159355	0.068452677	0.013706774	0.027563226	0.060634097	0.080283903	0.023511226	0.072044129	0.080815548	0.047941871	0.029538677	0.040900548	0.056762032	0.067435516	0.046630742	0.016278452	0.064970226	0.040482839	310	LBCA	0.862353766	0.272304	CL0036
PF02056	0.084500116	0.070865	0.019364244	0.066337674	0.017995291	0.027279012	0.061128372	0.086249884	0.019614186	0.110818605	0.092197442	0.043643663	0.046350407	0.022659651	0.054460988	0.019659709	0.058897733	0.014074244	0.017258198	0.066642151	172	unclassifiable	0.76217776	0.284399	CL0063
PF02057	0.096386695	0.036147468	0.041165236	0.067304807	0.007090644	0.023865665	0.057811674	0.106594807	0.025465665	0.060155279	0.076572961	0.046415236	0.021230944	0.033974893	0.043811459	0.068648798	0.031502103	0.047220944	0.061016567	0.047617425	233	Terrabacteria	0.958271986	0.1176273	CL0036
PF02065	0.048790063	0.065521844	0.041480719	0.081664938	0.006150469	0.030492313	0.0701485	0.080432438	0.047436313	0.037779938	0.098034156	0.0272215	0.030074125	0.043723375	0.064115375	0.047727469	0.047148594	0.030920719	0.036071188	0.065063156	320	LBCA	0.824280241	0.225645	CL0036
PF02069	0.1061706	5.12e-05	0.0216984	0.0694492	0.1800606	0.0418108	0.0651776	0.1201716	0.0402788	0.0123638	0.0001204	0.0606702	0.0188674	0.0009776	0.0400344	0.0923288	0.0424144	3.2e-06	0.0386742	0.0486746	50	Proteobacteria	1.378506185	0.149515	CL0461
PF02073	0.084749643	0.045556637	0.039707708	0.065742679	0.011175327	0.02840003	0.08889619	0.083717351	0.020477679	0.070331012	0.079622619	0.070599524	0.034102202	0.036011994	0.055387827	0.039931012	0.045369196	0.015254375	0.024750179	0.060214286	336	LBCA	0.764400956	0.10325105	PF02073
PF02074	0.107555104	0.073383938	0.022011	0.061794063	0.004466771	0.055362333	0.120115229	0.066004813	0.034700896	0.047512438	0.100215479	0.019466	0.018824667	0.040999979	0.061047646	0.038877813	0.036400188	0.015124042	0.035258542	0.040874563	480	LBCA	0.745003477	0.0863484	CL0126
PF02075	0.114805586	0.040411034	0.026997379	0.041641655	0.014265793	0.039022276	0.067516483	0.090402	0.01677069	0.106094966	0.085913724	0.080400897	0.013183379	0.013826966	0.061418069	0.022388828	0.053527034	1.86e-06	0.032887103	0.078522	145	LBCA	0.894071901	0.0681919	CL0219
PF02080	0.050353676	0.048983529	0.01778	0.030355441	4.13e-05	0.04583	0.092351324	0.117006765	0.000438529	0.077431176	0.117458676	0.051911029	0.029294265	0.018408529	0.089043824	0.035260735	0.082179706	1.91e-06	0.009974412	0.085892206	68	LUCA	0.807339424	0.1524525	CL0582
PF02081	0.073711176	0.0297575	0.028371471	0.059350441	5e-06	0.041635147	0.101579265	0.088258529	0.0748775	0.096340294	0.029470735	0.078940294	0.029469265	0.029413529	7.78e-05	0.056294706	0.087729706	0	0.014712794	0.080003382	68	Terrabacteria	0.874322395	0.082454	PF02081
PF02082	0.104019508	0.063183689	0.016372787	0.03872041	0.02471582	0.067122213	0.094509426	0.072040574	0.018479016	0.068863443	0.119626148	0.039848525	0.021810492	0.004818852	0.067157049	0.035677951	0.04972418	0.001340492	0.031573689	0.06039	122	LBCA	0.872936464	0.149938	CL0123
PF02085	0.104412885	0.005068654	0.019520962	0.035183846	0.086297115	0.066959615	0.055606731	0.076584423	0.0894225	0.024779231	0.019259038	0.075328269	0.031341154	0.019637308	0.098532115	0.078469423	0.048342885	3.77e-05	0.019275385	0.045938654	52	LBCA	0.852936207	0.1350915	CL0317
PF02086	0.044119529	0.053177749	0.058123089	0.081911466	0.023103351	0.024939424	0.066104136	0.05480644	0.02271445	0.091466597	0.072686806	0.069809267	0.00775178	0.073755079	0.055119895	0.052373717	0.028317225	0.015131047	0.074693298	0.029893194	191	LUCA	0.844272678	0.3517085	CL0063
PF02089	0.0860764	0.0576788	0.0235513	0.0613571	0.0020409	0.0489579	0.0418331	0.1174291	0.0627316	0.0329069	0.0948439	0.0264539	0.0148128	0.0214008	0.0314836	0.0456473	0.061671	0.0098181	0.0403394	0.1189637	100	unclassifiable	0.859318081	0.1368765	CL0028
PF02091	0.059572374	0.054889712	0.038024964	0.075057266	0.017878417	0.06259554	0.079125827	0.078659496	0.022580432	0.049274065	0.096883022	0.022663561	0.016066295	0.041051942	0.046872806	0.029715144	0.044517194	0.025181187	0.067418381	0.071970504	278	post-LBCA	0.829842392	0.0616286	CL0040
PF02092	0.099819925	0.074393116	0.010388396	0.068071567	0.005816828	0.043214272	0.107337724	0.085773153	0.015140093	0.046029832	0.105710466	0.045195951	0.022997836	0.040628153	0.06667222	0.022234123	0.035146623	0.008050858	0.021433507	0.075942537	536	Proteobacteria	0.80703461	0.05195055	PF02092
PF02096	0.041053039	0.019780718	0.036847348	0.023113204	0.005808895	0.080203425	0.031118232	0.032611768	0.012432431	0.093068232	0.114175856	0.065282818	0.102820166	0.080081436	0.073201105	0.03745768	0.032810276	0.021947514	0.032416022	0.063764696	181	Terrabacteria	1.254091153	0.0562493	CL0376
PF02104	0.091671684	0.069549789	0.024210474	0.064461053	0.000384947	0.047891105	0.050766	0.087556421	0.020691684	0.045522316	0.108251632	0.003467789	0.005953579	0.021967421	0.136103895	0.029107684	0.040277526	0.021354579	0.021856421	0.108950158	190	Terrabacteria	0.938541371	0.0959052	PF02104
PF02107	0.072014261	0.068791591	0.079071023	0.050028011	0.000167898	0.030454091	0.045002159	0.085777159	0.009915057	0.09255375	0.042886591	0.015250625	0.002484716	0.033544602	0.042145	0.137537614	0.099613864	0.01752608	0.011558807	0.063674318	176	post-LBCA	0.975640664	0.0735983	PF02107
PF02108	0.073205512	0.074096614	0.007933386	0.044097874	0.007908425	0.103478425	0.162595039	0.051620315	0.013647717	0.114578819	0.102934016	0.020387165	0.033399528	0.007134173	0.029587402	0.032562992	0.041670472	2.28e-06	0.00049811	0.078659291	127	post-LBCA	0.70848042	0.0790175	CL0255
PF02110	0.143608802	0.033836694	0.036544256	0.038268306	0.020760537	0.008590083	0.07936562	0.106971736	0.020655165	0.061827273	0.077533058	0.054947231	0.031723554	0.023410207	0.038542893	0.03050405	0.065935372	1.28e-06	0.00842938	0.118542397	242	unclassifiable	0.796389843	0.161413	CL0118
PF02112	0.060962248	0.02653445	0.060226514	0.061114083	0.006613211	0.023520505	0.049629266	0.059489679	0.04395	0.093590138	0.137452569	0.058510688	0.011227339	0.036061789	0.068071606	0.055872752	0.04722578	0.017327936	0.041621101	0.040997523	218	Proteobacteria	0.791692936	0.143787	CL0381
PF02113	0.088149402	0.056812137	0.046706011	0.06673735	0.000150114	0.03348151	0.044808547	0.087651681	0.018792849	0.062690826	0.095408148	0.047584957	0.025157977	0.029442792	0.055317664	0.065811481	0.067166724	0.002873048	0.02756094	0.077690285	351	LBCA	0.829798653	0.1193335	CL0013
PF02119	0.09588372	0.04285628	0.067211131	0.055177232	8.66e-05	0.043840833	0.040201667	0.108629583	0.009797381	0.087083958	0.066287649	0.036764464	0.010539494	0.027154226	0.054496042	0.058805506	0.07476375	2.29e-06	0.009008899	0.11140622	336	post-LBCA	0.718757843	0.0746927	PF02119
PF02120	0.044162667	0.040653867	0.0464644	0.030045733	0.000146267	0.201303067	0.084413467	0.0626612	0.046502267	0.066107467	0.133838667	0.0392568	0.019929867	0.000133067	0.048479733	0.038880533	0.037675467	4.19e-05	0.000170133	0.0591312	75	LBCA	0.701900551	0.1032034	CL0424
PF02126	0.058490393	0.069306536	0.017135036	0.089513	0.002095	0.02199025	0.108042571	0.084481286	0.042905786	0.088388429	0.071845429	0.03582225	0.035904607	0.028614679	0.054938071	0.028001643	0.060175179	0.001470214	0.03170575	0.0691685	280	LBCA	0.86523855	0.236478	CL0036
PF02127	0.090432178	0.041392178	0.044739901	0.071352046	0.011168482	0.020657657	0.054295776	0.096422772	0.025667789	0.065915248	0.104134026	0.042565248	0.017422475	0.038630759	0.057507789	0.061644422	0.035357525	0.008343366	0.043304983	0.069044323	303	LBCA	0.841807272	0.115611	CL0105
PF02128	0.11331957	0.032287876	0.059550403	0.083040403	0.010719677	0.024308172	0.030547392	0.14391914	0.016766613	0.047220591	0.062770188	0.018186855	0.026836075	0.038833199	0.059910699	0.051287473	0.060461048	0.020538038	0.046643737	0.052849866	372	LBCA	0.905414031	0.1196659	CL0126
PF02129	0.085577213	0.041121475	0.024277268	0.079737486	0.006677158	0.033343115	0.045723115	0.125182514	0.026749344	0.032834645	0.067666885	0.029983607	0.051125574	0.025213607	0.061881038	0.032847432	0.031441366	0.03102235	0.065227268	0.102363497	183	LUCA	0.928079302	0.2888425	CL0028
PF02130	0.03575069	0.061924655	0.016900603	0.079930776	0.00139819	0.045390345	0.171603362	0.043321207	0.044638879	0.063821034	0.113942414	0.070469914	0.0245075	0.033900259	0.026008966	0.035617414	0.024836897	6.9e-06	0.027228879	0.07879819	116	Terrabacteria	1.036135984	0.08528195	CL0126
PF02132	0.135362632	0.133410263	0.038232105	0.074238158	0.105732368	0.041906842	0.084083947	0.000976053	0.012790526	0.024334474	0.100446579	0.041111316	0.015031053	0.026318158	0.027936842	0.046796316	0.015415	4.05e-05	0.000411579	0.075422105	38	unclassifiable	0.64791466	0.0907868	CL0229
PF02133	0.123846293	0.033482747	0.02227	0.023130027	0.001084347	0.009584373	0.011012347	0.090195093	0.005949733	0.136481067	0.128632773	0.025044053	0.052611947	0.06812048	0.0324068	0.046631467	0.03514792	0.04011704	0.022677893	0.091568933	375	LUCA	1.038595004	0.323871	CL0062
PF02136	0.082081667	0.0473535	0.043591667	0.062847	0.001356333	0.0226835	0.036892333	0.068804833	0.004658667	0.105663667	0.111931	0.032315333	0.018003	0.0681445	0.077284333	0.028016	0.024135833	0.026468667	0.058049833	0.079716667	60	post-LBCA	0.740310748	0.1829405	CL0051
PF02142	0.049904143	0.030708714	0.024249143	0.072700571	0.001872571	0.015271	0.058476714	0.122259429	0.014894571	0.108843429	0.089842143	0.040774143	0.017308714	0.037728286	0.060361	0.043224143	0.067902	0.000961714	0.037666857	0.105049429	70	LUCA	0.860551936	0.0993005	PF02142
PF02146	0.080726272	0.087244201	0.035451243	0.049734852	0.033720296	0.024467041	0.07928142	0.083925976	0.024604852	0.036800828	0.092946627	0.03296503	0.009107396	0.029763373	0.103872012	0.028825799	0.035746036	0.035504379	0.025644911	0.069663728	169	LUCA	0.872150834	0.1231975	CL0063
PF02148	0.036550476	0.076804444	0.025225238	0.038234762	0.111119206	0.003258254	0.079723968	0.07938746	0.095275397	0.015325397	0.049620952	0.031731905	0.015817143	0.031747937	0.047714762	0.064078889	0.064011111	0.047619206	0.015874444	0.070876825	63	post-LBCA	1.036261417	0.2374695	CL0229
PF02150	0.000327941	0.029435588	0.005693235	0.041219706	0.117651471	0.000134412	0.100062059	0.088255882	8.82e-07	0.023228824	0.061754118	0.205768529	0.113359412	0.029521471	0.058829706	0.029442941	0.029396176	0	0.029410882	0.036504706	34	LACA	1.193751761	0.07955625	CL0167
PF02151	0.117649118	0.031874412	0.029418824	0.029482353	0	0.083757647	0.265057647	0	1.76e-06	0.058828235	0.146588529	0.178010588	0.029878235	0.029413529	0	7.94e-06	3.09e-05	0	0	0	34	LUCA	0.598111844	0.1005705	CL0671
PF02152	0.073987353	0.068138333	0.012546667	0.099583725	0.025218235	0.037282255	0.095771667	0.054546765	0.02181951	0.112228235	0.10058098	0.027103137	0.003241765	0.019408725	0.061519412	0.030133039	0.039145882	3.72e-05	0.024019412	0.093683922	102	LBCA	0.763792844	0.108522	CL0334
PF02153	0.121556992	0.035665489	0.02253391	0.062183008	0.014584737	0.017362707	0.068319549	0.076782105	0.016920376	0.075914962	0.074585414	0.074596692	0.029484511	0.026574436	0.065305564	0.050005865	0.017674361	8.59e-05	0.009991203	0.139868421	133	LUCA	0.848422422	0.06803355	CL0063
PF02154	0.02927375	0.074833466	0.028706705	0.050456761	0.015660398	0.013660511	0.07673233	0.051968466	0.009340227	0.108544659	0.100082102	0.049086818	0.039310284	0.072058182	0.063302727	0.048156136	0.057354545	0.005703523	0.02237517	0.083390398	176	post-LBCA	0.800647717	0.0653181	CL0355
PF02156	0.053775769	0.049524744	0.069047051	0.088937436	0.001027564	0.01008141	0.039363333	0.094570641	0.023262179	0.046542692	0.039393462	0.057939359	0.025686026	0.047293205	0.070971282	0.021763462	0.004062692	0.067534231	0.103481667	0.08573859	78	LUCA	0.995157286	0.216993	CL0036
PF02163	0.072789344	0.041793115	0.034752049	0.045317295	0.000508525	0.02753	0.074009426	0.098918689	0.014963689	0.143312951	0.068068689	0.055137705	0.018904508	0.024656639	0.05676623	0.059001393	0.028639098	6.05e-05	0.010238934	0.124626475	122	LUCA	0.983788616	0.09395385	CL0126
PF02167	0.064434167	0.048845641	0.043102821	0.064390769	0.013952756	0.036714231	0.061339359	0.078590128	0.013974615	0.044883462	0.116181987	0.058748013	0.035937756	0.05289391	0.055337244	0.052433526	0.030972692	0.015403397	0.057936859	0.053922372	156	Proteobacteria	1.189582413	0.0716041	CL0318
PF02169	0.131757143	0.080892727	0.046033247	0.06160961	0.001885584	0.071873247	0.054897922	0.094210519	0.009274416	0.069883247	0.043710649	0.029266104	0.022417403	0.005776623	0.009372078	0.061078961	0.051054805	0.00061	0.037773117	0.11662039	77	Proteobacteria	0.739939014	0.1404545	CL0319
PF02171	0.045350884	0.062630465	0.044617349	0.070978093	0.008660279	0.031734512	0.053324093	0.078065209	0.02478814	0.092998465	0.103642605	0.063610837	0.012062605	0.05039186	0.045660465	0.049716977	0.046404419	0.01154907	0.042996047	0.060815256	215	LUCA	0.811696829	0.1886459	CL0219
PF02178	8.33e-07	0.333333333	8.33e-07	0	0	0	0.0833325	0.083333333	0	0	0	0.166666667	0	0	0.166666667	0	0.0833325	0	0	0.083333333	12	post-LBCA	0	0.0711082	PF02178
PF02190	0.063393706	0.064615235	0.018493706	0.069604882	0.000600588	0.059747706	0.107845176	0.067775118	0.003677118	0.069637882	0.144504647	0.028167176	0.021426588	0.017547353	0.086246824	0.032342647	0.030251941	0.003794647	0.017786941	0.092537647	170	LBCA	0.884388895	0.04258865	CL0178
PF02195	0.046764535	0.048827209	0.045936744	0.098916628	0.01174814	0.031905233	0.133407326	0.046715233	0.027240233	0.13926907	0.080915116	0.068227209	0.029225698	0.002474186	0.081546163	0.024488256	0.015796047	0.01155093	0.023135814	0.031907093	86	LUCA	0.915935886	0.1435125	CL0248
PF02201	0.0799775	0.028137639	0.08309375	0.041669167	0.000461667	0.014272917	0.041456389	0.027845417	0.0138925	0.038623056	0.111080694	0.193523194	0.027826111	0.027779306	0.056748333	0.057374444	0.04214	0.013888889	0.013888889	0.086316944	72	post-LBCA	0.689926411	0.09271995	PF02201
PF02203	0.15077129	0.043947355	0.041579355	0.044165871	0.006613613	0.096500129	0.110979742	0.026710194	0.008853806	0.047148	0.142638194	0.032899355	0.041343419	0.026145226	0.032614968	0.029439226	0.03350071	0.005654839	0.029282129	0.049206968	155	post-LBCA	1.081032816	0.3285075	CL0457
PF02211	0.084887652	0.078629848	0.012862803	0.063335227	0.00381803	0.022041742	0.10788697	0.075250455	0.045995985	0.03008303	0.093931515	0.017484091	0.007617803	0.058157273	0.067381742	0.040158636	0.030419091	0.038144242	0.040219167	0.081692955	132	post-LBCA	0.880030325	0.247618	CL0010
PF02219	0.060970922	0.041464101	0.037945207	0.075675576	0.015111751	0.026751659	0.097290507	0.078811336	0.021660783	0.112403364	0.09253129	0.047673272	0.015843917	0.033429078	0.06570424	0.030710323	0.051805945	6.61e-05	0.010695576	0.083453364	217	LUCA	0.803155198	0.1196315	CL0036
PF02222	0.088932381	0.045815655	0.039628036	0.03698131	0.013223155	0.04652131	0.130367917	0.070933036	0.024146726	0.063667679	0.08559244	0.042596369	0.016118155	0.02601869	0.070769583	0.038575238	0.02452756	0.006345595	0.021581369	0.107654524	168	LBCA	0.949795504	0.0929469	CL0179
PF02223	0.066066818	0.072609091	0.026517898	0.062509375	0.007783068	0.020490398	0.095173636	0.059967216	0.010450341	0.087690966	0.107199318	0.105950284	0.00981517	0.037355909	0.040172727	0.039342443	0.044801591	0.005820114	0.031354375	0.068925909	176	LUCA	0.925621868	0.07580705	CL0023
PF02224	0.118875894	0.105057633	0.008757101	0.099285459	0.001312126	0.04219285	0.091222222	0.078624251	0.008904058	0.049261256	0.07614657	0.016662029	0.007617681	0.02087343	0.042390773	0.039524155	0.050701063	0.000944928	0.010458696	0.131184734	207	Terrabacteria	0.770919332	0.08620375	CL0023
PF02225	0.10679125	0.037081625	0.029545625	0.057543375	0.00703725	0.018242	0.06895925	0.149105375	0.012434625	0.0855905	0.049889375	0.062663375	0.0028745	0.010769625	0.0379565	0.066733	0.044681375	3.11e-05	0.027827875	0.1242385	80	LBCA	1.159313568	0.220859	CL0364
PF02229	0.021623243	0.076478919	0.023932432	0.088188919	0.000941351	0.027042703	0.100544595	0.062137297	0.005816216	0.079393243	0.071860541	0.146191081	0.019979189	0.016173514	0.030678919	0.040498919	0.061278919	0.029220541	0.048884324	0.049133514	37	unclassifiable	0.9381601	0.218503	CL0609
PF02230	0.082847636	0.042326364	0.019072545	0.064911394	0.007668485	0.033503879	0.082075152	0.086786242	0.031399455	0.074696303	0.11678903	0.017852848	0.024914121	0.040870424	0.097867879	0.056398667	0.022828909	0.011969636	0.032246364	0.052972848	165	LBCA	0.872077987	0.1687015	CL0028
PF02233	0.12633782	0.025918292	0.039988719	0.033022584	0.00313164	0.022711933	0.030281326	0.109291056	0.009607393	0.088873618	0.124537056	0.031059775	0.046784652	0.03950618	0.044113011	0.048964966	0.036271281	0.002930292	0.019470787	0.117195416	445	post-LBCA	1.049777487	0.11058965	CL0063
PF02237	0.029536444	0.027050889	0.022549111	0.114482	0.000108	0.053549111	0.046140667	0.167085556	0.003655111	0.085597111	0.088938222	0.037744889	0.026610667	0.025361111	0.004205778	0.058922667	0.119984	1.82e-05	0.018000444	0.070455333	45	LBCA	0.695921024	0.140002	CL0010
PF02239	0.049032745	0.069202059	0.033886667	0.095421078	0.00103049	0.020573333	0.037933333	0.091705196	0.016140294	0.079675098	0.028223922	0.05939098	0.02387598	0.018589216	0.031835392	0.071571078	0.050246765	0.019202059	0.050685686	0.151775294	102	LBCA	0.814602569	0.224761	CL0186
PF02240	0.050330788	0.100689378	0.014032946	0.071741784	0.004277178	0.030265104	0.127532075	0.072781618	0.021256224	0.06254971	0.070618382	0.039942407	0.03105639	0.030033361	0.064268091	0.02719278	0.051738548	0.005029253	0.055325643	0.069334647	241	Euryarchaeota	0.776562996	0.05423565	CL0618
PF02241	0.122134545	0.031307686	0.055459008	0.038381736	0.012125785	0.02311095	0.05331343	0.11749281	0.023030372	0.050275413	0.078057562	0.038759628	0.031774008	0.048515041	0.036943017	0.05113219	0.053049008	0.004360496	0.041164215	0.089606818	242	Euryarchaeota	0.690756718	0.03845	PF02241
PF02245	0.074810233	0.081490407	0.030074012	0.064005058	0.017714419	0.009685872	0.052017151	0.119815349	0.029919767	0.061338488	0.080090291	0.029276337	0.028081453	0.025179651	0.090145523	0.01180843	0.060553721	0.01163564	0.049774419	0.072580465	172	LBCA	0.883538973	0.12868	PF02245
PF02249	0.105712841	0.023140227	0.021661477	0.052778977	0.003494205	0.034601932	0.078129318	0.101380795	0.029760227	0.049838409	0.071352614	0.027871364	0.024201932	0.026047386	0.035819545	0.044342386	0.051193636	0.047812841	0.101748523	0.069112273	88	Euryarchaeota	0.734800671	0.0668751	PF02249
PF02253	0.022134894	0.054520809	0.090415702	0.063962085	0.000703532	0.035260468	0.059391106	0.074745021	0.02482634	0.055523106	0.07896983	0.043221149	0.019680851	0.06428	0.054778894	0.082945149	0.041788085	0.028890723	0.082595021	0.021364596	235	LBCA	0.891731341	0.1138354	CL0193
PF02254	0.108168158	0.090061053	0.033002544	0.086982105	0.008718509	0.06002307	0.091112719	0.070245614	0.025160965	0.100125614	0.051268158	0.052246053	0.011877105	0.007662632	0.02892386	0.007748158	0.032305789	1.05e-06	0.008951316	0.125412193	114	LUCA	0.860269613	0.1152465	CL0063
PF02255	0.139777849	0.010929892	0.02718	0.047756129	0.010504624	0.057037634	0.170484301	0.032283871	0.043257312	0.075005484	0.096783978	0.085973656	0.054667097	0.021511613	2.15e-07	0.021842366	0.043946022	0	0.010800753	0.050256344	93	Terrabacteria	1.162088965	0.284316	PF02255
PF02256	0.03639	0.072393818	0.036414182	0.018315818	0	0.000858909	0.180898182	0.036370909	0.072732727	0.061704545	0.107412727	0.161949818	0.018736909	0.000141091	0.038236909	0.018224182	0.036386727	0	0.090761091	0.012069636	55	LBCA	0.746048018	0.306572	PF02256
PF02261	0.096565439	0.031144474	0.078407193	0.046614035	0.008773509	0.042279912	0.077417895	0.070179737	0.018965	0.092506579	0.05280386	0.064546053	0.043850877	0.017366316	0.043757895	0.027260965	0.051338333	0	0.035090965	0.101130526	114	LBCA	0.866959907	0.1315835	CL0199
PF02264	0.081610516	0.049082778	0.049098492	0.071625833	0.002571706	0.024204405	0.04092119	0.161760079	0.021896032	0.047005794	0.081166786	0.025682857	0.016549484	0.057350357	0.019787579	0.055964762	0.039380357	0.033190516	0.069167698	0.05198119	252	post-LBCA	0.863756003	0.13768155	CL0193
PF02265	0.082120628	0.033676861	0.030605785	0.075142691	0.000742646	0.072049238	0.078239283	0.071404439	0.047256771	0.051406054	0.084694888	0.041335695	0.015137758	0.022660717	0.050320717	0.055731973	0.048621839	0.034098655	0.038219507	0.066531749	223	LBCA	0.88978099	0.1568285	CL0368
PF02272	0.092801441	0.023889009	0.023825045	0.081624595	0.000551441	0.031333514	0.141930811	0.105695135	0.021445135	0.070818919	0.091729189	0.094722793	0.021753063	0.011237928	0.009398829	0.045586216	0.015956216	4.68e-05	0.006794054	0.108856757	111	LUCA	0.894304779	0.0552038	PF02272
PF02274	0.046541897	0.04486944	0.027470388	0.049610819	0.016217026	0.027659526	0.07511	0.110452155	0.016714871	0.080065302	0.141767629	0.025839267	0.030394353	0.048805776	0.067937112	0.02621625	0.045796853	0.006360302	0.012874655	0.099294138	232	LUCA	0.841475001	0.1281605	CL0197
PF02275	0.062765843	0.030910599	0.066842659	0.06728985	0.004648914	0.026275768	0.039717266	0.070008015	0.0205897	0.054497341	0.076144232	0.045005243	0.028810749	0.049555056	0.069641798	0.070496479	0.072323221	0.019225094	0.035045993	0.090201685	267	LBCA	0.801851453	0.293155	CL0052
PF02276	0.065041551	0.057100588	0.067976845	0.031972888	0.042686257	0.03103877	0.039075882	0.083696203	0.03383615	0.036827807	0.078730802	0.058340428	0.045536738	0.030327219	0.066325882	0.054470428	0.058790749	0.015905882	0.046944652	0.05537262	187	post-LBCA	0.98154044	0.11980385	CL0317
PF02277	0.141854138	0.024458017	0.021786466	0.05015944	0.002744871	0.025636853	0.040311078	0.113313233	0.01407431	0.053140431	0.115510172	0.037238922	0.031175172	0.021825043	0.076811293	0.059855733	0.052539267	0.001016724	0.011984914	0.104561293	232	LBCA	0.809171081	0.09416875	PF02277
PF02278	0.043308367	0.03409949	0.065058878	0.072624031	0.006495561	0.021798673	0.038035969	0.126363724	0.028382449	0.059759031	0.042743571	0.048989745	0.01895852	0.047453418	0.043913673	0.077410867	0.07538602	0.030706582	0.056014949	0.062495867	196	LBCA	0.874981063	0.2160945	CL0103
PF02281	0.087797262	0.078967381	0.001452857	0.034188095	0.023887381	0.087667619	0.057938571	0.075784405	0.027701429	0.032334048	0.132165	0.036274405	0.014210119	0.014949643	0.076388214	0.024865119	0.02978619	0.069701667	0.02387369	0.070062976	84	LBCA	1.025398282	0.1994525	CL0219
PF02283	0.145645399	0.102828834	0.025310982	0.050481656	0.012186012	0.044037791	0.094694479	0.066837423	0.006486319	0.038831043	0.125293742	0.008429448	0.017539387	0.023803006	0.04916865	0.031208405	0.026344724	0.01227319	0.012697301	0.105899141	163	LBCA	1.016832298	0.1305915	CL0023
PF02286	0.098724356	0.051209074	0.048347241	0.068518113	0.008161579	0.030331343	0.084731307	0.076688149	0.011603085	0.055712813	0.067429274	0.05021882	0.051243103	0.033520672	0.041530054	0.053900327	0.048880218	0.005444791	0.025429909	0.08837412	551	post-LBCA	0.833958431	0.10455955	CL0036
PF02287	0.136062769	0.105045462	0.042712	0.060774077	0.000270462	0.030451077	0.128016385	0.031881538	0.003763231	0.060927923	0.135631923	0.037233692	0.005591692	0.008409769	0.059342	0.023993923	0.061710538	2.31e-06	0.030790538	0.037383231	130	unclassifiable	0.618891662	0.11592945	PF02287
PF02288	0.092492688	0.04134957	0.029136989	0.058032366	0.001485269	0.032508925	0.095127849	0.098523441	0.053472903	0.09058129	0.10244871	0.038113763	0.009968817	0.022145269	0.099301075	0.026550645	0.011793978	0.000943978	0.02747086	0.068549355	93	post-LBCA	0.77378962	0.1316222	PF02288
PF02289	0.086025556	0.020768399	0.03554232	0.063685425	0.017063464	0.017565327	0.097555196	0.09677585	0.013454706	0.071236895	0.075784608	0.062468922	0.020288562	0.035459771	0.056528497	0.049224869	0.043377255	0.00455134	0.04280268	0.089836405	306	Asgard	0.733160564	0.0345809	PF02289
PF02293	0.125435128	0.026021474	0.021886474	0.027028077	0.017426154	0.006984359	0.003636026	0.117854103	0.000560192	0.061892308	0.191777179	0.006400769	0.02478359	0.095342885	0.019475385	0.025324936	0.044301603	0.032192628	0.034345897	0.117325449	156	post-LBCA	0.992309941	0.11452095	PF02293
PF02294	0.035723509	0.030462105	0.017863333	0.076027895	3.32e-05	0.006140175	0.076814035	0.103777368	0.000142105	0.051251579	0.050024386	0.227529123	0.03604	0.035327018	0.017645965	0.053081228	0.03581614	0.017555789	0.035117544	0.093619825	57	TACK	1.236725214	0.01459205	CL0010
PF02300	0.12930748	0.059790081	0.019254228	0.008506992	0.007486911	0.012990244	0.023867398	0.041924472	0.024635366	0.072629431	0.132493577	0.036198862	0.045246911	0.047285122	0.069187317	0.035701951	0.031457317	0.049141951	0.043138374	0.109751707	123	Proteobacteria	1.216010118	0.08964615	CL0335
PF02302	0.091248193	0.026833614	0.027937711	0.076044337	0.01874012	0.042237711	0.08222	0.051929277	0.011370964	0.093518675	0.059761446	0.071618795	0.072306747	0.00649241	0.026130241	0.07625988	0.031659398	8.49e-05	0.014132771	0.119472048	83	post-LBCA	0.754837337	0.23797	CL0031
PF02308	0.152704953	0.049979813	0.00377757	0.014610093	0.015936636	0.013047664	0.025877103	0.091717477	0.017704579	0.118139813	0.169962897	0.022363178	0.013307944	0.056133084	0.009176822	0.035853084	0.056045701	0.000832243	0.015083925	0.117742991	107	LUCA	1.040737002	0.159822	PF02308
PF02310	0.10055066	0.029631698	0.02775066	0.062426226	0.003404057	0.009101415	0.097466698	0.095871981	0.045171321	0.063576226	0.079181226	0.067658396	0.043885377	0.015726981	0.03493217	0.031405566	0.039979717	0.003492642	0.006628585	0.142154245	106	LUCA	0.83156225	0.1802675	PF02310
PF02311	0.003353125	0.004155781	0.009895938	0.097307344	7.64e-05	0.062200156	0.02290375	0.107988906	0.102900156	0.101437969	0.080740156	0.020607813	0.013431719	0.071155625	0.093987031	0.076369063	0.038936406	6.41e-06	0.069227656	0.023315156	64	LBCA	0.997604284	0.5031715	CL0029
PF02313	0.128147615	0.02757945	0.006380917	0.018956514	0.009171009	0.001373945	0.021872202	0.101164587	0.057874679	0.102877064	0.165228807	0.02742844	0.042745321	0.035650642	0.046126972	0.042977339	0.019798624	0.027593394	0.024965688	0.092082661	109	Proteobacteria	1.116735932	0.111189	CL0335
PF02315	0.176377108	0.024141084	0.047442048	0.060277711	0.024534699	0.014653855	0.060411807	0.074978554	0.024121566	0.023687349	0.034488193	0.14414241	0.013436386	0.012554699	0.072696867	0.046837711	0.025097229	0.024097349	0.047923253	0.04809747	83	Proteobacteria	1.116671906	0.11011445	PF02315
PF02316	0.09853	0.134935556	0.021270926	0.024317593	0.019125741	0.046404259	0.086278519	0.156306667	0.021615556	0.040756296	0.086312963	0.058518704	0.023294444	0.000658889	0.056869444	0.027076296	0.02693037	0.018606296	0.018938519	0.033248704	54	Proteobacteria	0.945869862	0.23904325	CL0123
PF02317	0.106063451	0.04322993	0.043274155	0.047962465	0.000254437	0.020311197	0.06869993	0.078791127	0.032208028	0.076657183	0.085480563	0.030297113	0.039053732	0.02373338	0.07092831	0.059803028	0.048084859	5.42e-06	0.045333521	0.079824014	142	unclassifiable	0.71645539	0.2847455	CL0106
PF02321	0.204327824	0.033426353	0.053166059	0.022780235	1.8e-05	0.246231529	0.059616235	0.041547	0.000358353	0.031029353	0.115551529	0.013306059	0.018469529	0.012326118	0.017638294	0.039899588	0.027245	1.56e-05	0.028976235	0.034066353	170	LBCA	0.754754236	0.4520905	CL0105
PF02322	0.114703036	0.041396194	0.012169474	0.021180405	0.005466478	0.013549717	0.019563522	0.083504656	0.009196356	0.082720769	0.172781498	0.014912915	0.023841498	0.081443158	0.051121053	0.041553968	0.029412551	0.038766721	0.03744502	0.105267692	247	LBCA	1.189226054	0.1416325	PF02322
PF02325	0.02970197	0.073683939	0.016121515	0.019315758	9.39e-05	0.005953636	0.032443636	0.030437121	0.005284242	0.242389545	0.112064242	0.017296818	0.016139848	0.06787697	0.106183939	0.039978939	0.017881515	0.025794394	0.045812424	0.095541515	66	LBCA	1.141228528	0.1011072	PF02325
PF02332	0.121433757	0.071664088	0.023664972	0.072874088	0.006804807	0.056410884	0.067330387	0.035686906	0.030379945	0.035428177	0.119005304	0.021140166	0.023034586	0.042286796	0.047537569	0.034695138	0.041814309	0.040504475	0.050583039	0.057720718	181	post-LBCA	0.981660968	0.1650785	CL0044
PF02333	0.098660286	0.030336735	0.03673049	0.088603959	0.008600286	0.028260531	0.062329306	0.140263633	0.003997878	0.045603429	0.084431429	0.016860571	0.003007143	0.03364449	0.053946041	0.043611878	0.053079959	0.012130163	0.044650449	0.111247796	245	Proteobacteria	0.92748035	0.131181	CL0186
PF02335	0.082775836	0.043191777	0.031333395	0.054004801	0.026701565	0.053689973	0.101689204	0.060850902	0.045259894	0.037367003	0.055785305	0.076709416	0.033714828	0.023097268	0.05059931	0.045532944	0.055405729	0.016789549	0.049902918	0.055593846	377	LBCA	0.825607347	0.1565875	CL0317
PF02341	0.071051727	0.063930364	0.040033273	0.036395	1.07e-05	0.104999909	0.094432	0.027147909	0.027327	0.062968455	0.127610273	0.042200727	0.045493273	0.009184909	0.027318455	0.048562909	0.071074455	0.009090909	0.036289455	0.054876364	110	Terrabacteria	0.835822466	0.1190045	PF02341
PF02342	0.073311882	0.040733387	0.054786667	0.099609301	0.00518414	0.056759892	0.066366882	0.102182419	0.016495215	0.058426505	0.070031505	0.053375484	0.015905054	0.049678817	0.016600484	0.059911129	0.049670645	0.010752688	0.030963011	0.069252527	186	post-LBCA	0.977918219	0.189695	PF02342
PF02347	0.096059645	0.053339125	0.028714184	0.056622482	0.027348463	0.043078818	0.090485863	0.073433215	0.019336076	0.05657766	0.099710591	0.037217069	0.02876435	0.040040213	0.057550709	0.031216667	0.049301915	9.2e-06	0.035172293	0.076018463	423	LBCA	0.842533027	0.0987557	CL0061
PF02348	0.080552195	0.071335976	0.022447195	0.101521768	0.010171524	0.019738049	0.06194378	0.050116098	0.020622927	0.093781098	0.089115854	0.034640732	0.011919817	0.037569329	0.082478902	0.043353537	0.02881378	0.000864878	0.045991098	0.093019939	164	LUCA	0.812269263	0.200843	CL0110
PF02350	0.078299863	0.053703711	0.039244708	0.064784811	0.001081581	0.028967285	0.086203162	0.072652131	0.032460275	0.075906701	0.11727244	0.04156134	0.025721684	0.026214055	0.073747388	0.032374845	0.045441271	0.000242887	0.020196838	0.083919519	291	LUCA	0.855642697	0.17726	CL0113
PF02353	0.051959774	0.096579283	0.028754226	0.058910226	0.015286906	0.04503083	0.086416792	0.078361094	0.047260302	0.059277094	0.092726717	0.047334981	0.027273509	0.045475434	0.033715358	0.030798868	0.034156642	0.021189434	0.058412604	0.041076717	265	LBCA	0.764142953	0.16517	CL0063
PF02355	0.112298409	0.0398375	0.01223053	0.033553864	9e-04	0.013487197	0.015754318	0.079421061	0.00148447	0.160973258	0.144053939	0.030990833	0.025051136	0.067314621	0.013950682	0.05276	0.0834375	0.009032955	0.015524394	0.087940076	132	LBCA	1.000825212	0.03462925	CL0322
PF02357	0.005269787	0.073094574	0.025055745	0.039961277	0.000390957	0.03373266	0.093045	0.093877553	0.04049617	0.084457766	0.053119894	0.118950638	0.014009468	0.043680106	0.074148404	0.018592447	0.025813191	0.010697979	0.032235213	0.11937	94	LBCA	0.902809219	0.0605819	CL0439
PF02358	0.107045215	0.078794355	0.005692796	0.06941629	0.003097849	0.038168925	0.08188828	0.097188925	0.019891935	0.039690699	0.117056935	0.035388548	0.011133441	0.016955806	0.100252957	0.033691398	0.024986398	0.001050538	0.017294086	0.101312043	186	LBCA	0.804866226	0.0995021	CL0137
PF02359	0.062711098	0.093667317	0.013097317	0.065893415	0.00058439	0.041839268	0.083863415	0.131886098	0.000163902	0.094242805	0.045348049	0.066312927	0.046853659	0.000330244	0.04569378	0.004302927	0.05252	1.71e-06	0.012002805	0.138679512	82	Terrabacteria	0.820090926	0.03578965	CL0199
PF02361	0.084881744	0.100112564	0.004956974	0.016925949	0.000416	0.019972923	0.037825538	0.037773231	0.008187795	0.107145436	0.264219487	0.013323949	0.056358513	0.042161641	0.056458	0.039550051	0.027608923	0.008387385	0.005571846	0.06815641	195	LUCA	1.119231557	0.1293305	PF02361
PF02366	0.123483457	0.071833765	0.01059142	0.012650123	0.012961667	0.01184	0.00803142	0.040327037	0.014123827	0.059994691	0.214567222	0.029126296	0.033620988	0.133507654	0.043334691	0.02900463	0.034358827	0.032753765	0.036556667	0.047327716	162	LBCA	1.122039853	0.130419	CL0111
PF02367	0.019081261	0.01957437	0.019156134	0.085257983	0.025211597	0.023214202	0.122986639	0.11490916	0.030313109	0.067932437	0.13195437	0.058466723	0.004932353	0.053142605	0.056621765	0.021510672	0.053262857	0.008406639	0.04799	0.036073277	119	LBCA	0.712891033	0.08303645	CL0023
PF02368	0.084491286	0.000181429	0.073744286	0.016202429	1.14e-05	0.029241571	0.014504429	0.085675286	6.94e-05	0.043051143	0.040587571	0.004041143	0.002246571	1.29e-06	0.042775286	0.203915714	0.216776429	0.014285714	1.99e-05	0.128172571	70	LBCA	0.723677167	0.5930705	CL0159
PF02369	0.120525833	0.000108833	0.061647	0.034903833	6.5e-06	0.033166333	4.18e-05	0.100007333	1.52e-05	0.021794667	0.027124667	0.0087095	5.67e-05	0.016691	0.050065333	0.100146167	0.277187167	0	6.67e-07	0.1477975	60	LBCA	0.940676825	0.1730345	CL0159
PF02371	0.143692024	0.084390476	0.058839881	0.012431548	0.008892143	0.04259619	0.023665476	0.071730595	0.0469825	0.087690833	0.08212	0.058232857	0.0235175	0.023915952	0.059918571	0.05640631	0.056952143	4.88e-06	0.047920119	0.010097381	84	LBCA	0.893935863	0.309317	CL0198
PF02374	0.058311454	0.060306241	0.010629043	0.058063865	0.004972872	0.031977801	0.118213723	0.066709539	0.00954773	0.074716312	0.091404468	0.078097589	0.061464504	0.043835177	0.06072117	0.032355957	0.051259716	0.004035177	0.02299844	0.060376844	282	LUCA	0.891480029	0.0951603	CL0023
PF02378	0.117640503	0.012002067	0.019194581	0.009572402	0.00225257	0.005310894	0.01080514	0.133074134	0.012994581	0.140982291	0.175346369	0.02587581	0.030331117	0.070787989	0.069006536	0.033691564	0.027609777	0.009284749	0.01582581	0.078407095	179	post-LBCA	0.949894617	0.385418	CL0493
PF02381	0.002107813	0.14522	0.020805625	0.04018	0.0002425	0.022345938	0.112800938	0.063847188	0.001016875	0.11534	0.211646563	0.0592425	0.022748438	0.00899	0.06430875	0.003419688	0.007147188	0.00070125	0.000290938	0.097594688	32	LUCA	0.827213931	0.0772726	CL0132
PF02384	0.02181754	0.033574484	0.064575516	0.087654405	0.015789881	0.026537103	0.075107222	0.080681706	0.026957857	0.091122897	0.091737063	0.084387857	0.0221275	0.057134048	0.046225635	0.043802778	0.031396865	0.000366944	0.040593373	0.05840631	252	preLUCA	0.979014096	0.4972975	CL0063
PF02386	0.092451609	0.041388496	0.008186728	0.025421583	0.006580106	0.014803061	0.029276755	0.07995343	0.009610712	0.135148206	0.14447686	0.025866649	0.041938153	0.071277071	0.028475172	0.06275409	0.062210712	0.012723456	0.023609367	0.083843879	379	LUCA	1.155791046	0.0863976	CL0030
PF02388	0.083333391	0.065165565	0.021346435	0.058782522	0.008766087	0.023997826	0.050190783	0.090510261	0.017453739	0.051184087	0.085624522	0.122906522	0.010716174	0.076399391	0.033862783	0.050712348	0.033289565	0.014964435	0.064795565	0.035996435	115	LBCA	0.889865417	0.1047261	CL0257
PF02390	0.04840465	0.10592828	0.036545096	0.063599873	0.001211401	0.043031019	0.089736561	0.073637643	0.053293949	0.057625159	0.100320318	0.064482484	0.012172866	0.038393758	0.079142357	0.016537962	0.018911146	0.021762229	0.026150573	0.049109554	157	LBCA	0.912124458	0.0919719	CL0063
PF02391	0.102125321	0.070088349	0.018671835	0.033868257	0.013919541	0.048242385	0.154470092	0.048119908	0.019819633	0.089308716	0.034493119	0.065277615	0.019149174	0.034008349	0.046588716	0.018541193	0.027259908	0.000348991	0.020438624	0.135254862	109	LBCA	0.986406862	0.0897223	PF02391
PF02392	0.058680904	0.084214859	0.040751977	0.028276441	0.005714237	0.03704565	0.050792655	0.119069718	0.001444407	0.060632147	0.141394576	0.035808305	0.010476271	0.05105904	0.056234181	0.042023164	0.0332	0.026536949	0.03427096	0.082368079	177	Terrabacteria	0.803132957	0.106391	CL0266
PF02397	0.025627189	0.073298649	0.043517135	0.046711568	6.89e-05	0.045961027	0.058808432	0.056085297	0.006237081	0.092234378	0.119981459	0.077268486	0.023723081	0.056363189	0.058717892	0.050779784	0.043464811	0.01612373	0.023186703	0.081839027	185	LBCA	1.067204207	0.2312955	PF02397
PF02401	0.077194961	0.034129134	0.033962008	0.05424063	0.014600866	0.030597638	0.099600669	0.074571929	0.031124252	0.091329016	0.064216496	0.064614528	0.014144291	0.016010827	0.055323937	0.040149764	0.044957992	0.004388268	0.029968937	0.124869646	254	LBCA	0.88534135	0.0632927	PF02401
PF02403	0.01954729	0.049233925	0.044007477	0.057851402	3.43e-05	0.017058318	0.26143729	0.027626636	0.000308785	0.10532	0.134615327	0.128170935	0.046708131	0.005577477	0.028104393	0.015469346	0.009842056	0.007840374	2.91e-05	0.041212804	107	LBCA	0.855381101	0.0687529	CL0298
PF02405	0.105277917	0.02834401	0.013627448	0.017218698	0.012088125	0.023097552	0.025235677	0.102946042	0.004802552	0.129816458	0.121724323	0.021259688	0.047068594	0.038876458	0.026820573	0.053811875	0.04659974	0.000239635	0.057653854	0.123487656	192	LBCA	0.992558255	0.0736649	PF02405
PF02406	0.072283816	0.076743421	0.024568553	0.07086	0.000336842	0.032352368	0.120559474	0.084645395	0.008487632	0.087635921	0.069395658	0.025109605	0.028676711	0.030336053	0.037769605	0.044509079	0.040098289	0.000671974	0.029108026	0.115847895	76	post-LBCA	0.75341556	0.2144865	PF02406
PF02410	0.074309789	0.050331158	0.028768526	0.097817158	0.010535579	0.027924211	0.126108	0.063020842	0.031918316	0.093257158	0.067592632	0.072703895	0.010869263	0.031231895	0.011032421	0.034801368	0.022361368	0.021074842	0.032262421	0.092075895	95	LBCA	1.097885195	0.04670455	CL0260
PF02411	0.119268	0.063807882	0.005909765	0.002556	0.049246353	0.006889765	0.009761412	0.073645294	0.015950353	0.073683412	0.171716706	0.027320235	0.011241176	0.046774	0.065236824	0.046762941	0.038419294	0.042321294	0.050291529	0.079196353	85	LBCA	1.310211435	0.2110035	PF02411
PF02412	9.56e-05	0.000218333	0.055599444	0.277825	0.055558889	0.110018889	5.72e-05	0.110728889	8.89e-05	3.89e-06	1.33e-05	0.000767778	5e-05	0	0.166715556	0.111007778	0.055693889	0	0	0.055553333	18	LUCA	0.864254725	0.430882	CL0689
PF02413	0.128896091	0.041623545	0.017214545	0.083486636	0.00068	0.055169636	0.084908727	0.059325455	0.010397636	0.050327091	0.070081	0.044033545	0.011339273	0.007111818	0.059045727	0.043645545	0.089998	0.044260909	0.026191	0.072260091	110	Proteobacteria	0.867500584	0.414201	CL0348
PF02415	0.111142778	1.22e-05	0.166686667	6.06e-05	0.111078889	3.33e-06	0	0.16666	5.56e-07	0.055555556	0	5.89e-05	3.33e-06	0.058580556	0	0.164697778	0.112928333	0	0.052530556	0	18	LBCA	0.88327814	0.2998655	CL0268
PF02416	0.081278571	0.041947959	0.019878776	0.037666939	0	0.011541633	0.111259184	0.102047551	0.000498571	0.143099592	0.197037959	0.143199388	0.001234082	0.042293469	0.040815102	0.000745306	0.000954694	0	4.08e-07	0.024499592	49	LBCA	2.070693384	0.08302945	PF02416
PF02417	0.141723057	0.042859108	0.012866242	0.008947771	0.012961019	0.020491465	0.043535478	0.082526943	0.020864013	0.108778726	0.142141975	0.042161847	0.025858726	0.061387197	0.054220064	0.015339236	0.022791274	0.037187834	0.030088854	0.073264841	157	LUCA	0.964095638	0.292255	PF02417
PF02419	0.008243714	0.035376571	0.108788571	0.027445429	0.000826	0.007775143	0.031171143	0.049702571	0.002181143	0.048841143	0.208244	0.024040571	0.040052	0.072172286	0.054358286	0.084624286	0.034876571	0.000473143	0.055853429	0.104952	35	Terrabacteria	2.323934227	0.145956	PF02419
PF02421	0.064770584	0.02427961	0.065406623	0.04454513	3.96e-06	0.016816688	0.079923896	0.084416688	0.01426961	0.07258026	0.102983377	0.095337078	0.044404286	0.013001169	0.045459481	0.033095065	0.056640195	0.006493377	0.032267857	0.103302662	154	LUCA	0.939140226	0.1391435	CL0023
PF02423	0.11077987	0.042254643	0.022841201	0.066583831	0.000465812	0.028923409	0.105438149	0.07778974	0.021996753	0.088820195	0.052411786	0.064769481	0.045070065	0.010982695	0.062836006	0.031512435	0.04194013	0.006481721	0.022866948	0.095230747	308	LUCA	0.824121914	0.231737	CL0063
PF02424	0.087641061	0.075643826	0.031603636	0.062248902	0.000835038	0.045164053	0.079910795	0.100365189	0.010843409	0.07593678	0.075160379	0.033077576	0.030109356	0.023155341	0.068707045	0.044128674	0.047155303	0.008929242	0.028188258	0.071191667	264	LBCA	0.800338993	0.148809	PF02424
PF02426	0.044135679	0.05962284	0.009427284	0.061005926	0.000159012	0.043458025	0.117974938	0.037583951	0.024877778	0.044457901	0.14264321	0.049680864	0.054636914	0.048910247	0.074994815	0.042025309	0.025724444	0.012338272	0.015601111	0.090736296	81	LBCA	0.918032963	0.1685445	CL0032
PF02427	0.033439667	0.069755667	0.0669275	0.049793667	3.17e-06	0.0330795	0.083476833	0.0666805	0.015818667	0.051529	0.0333465	0.080302833	4.98e-05	0.033349333	0.016669333	0.083824833	0.033425	0.016666833	0.066672667	0.165185333	60	Terrabacteria	0.820306924	0.198375	CL0010
PF02433	0.049584662	0.068120135	0.023292365	0.044252027	0.014529122	0.038003176	0.045490338	0.091510608	0.038788041	0.051767027	0.105489527	0.031413108	0.02457223	0.024516486	0.101976622	0.047829662	0.046443378	0.011528108	0.069211959	0.071677432	148	LBCA	1.073477588	0.1011609	CL0318
PF02435	0.064749398	0.034449599	0.060483712	0.083978729	0.001651104	0.039281973	0.03062806	0.104843177	0.028190702	0.053218763	0.079994515	0.039069164	0.012887826	0.047805886	0.04741903	0.070926823	0.06806786	0.016430702	0.055814682	0.060106221	299	post-LBCA	0.875057673	0.106439	CL0143
PF02436	0.037287051	0.064556154	0.021375321	0.069258718	0.003293846	0.049069551	0.095183782	0.074268269	0.012997308	0.04471609	0.103653205	0.043140897	0.038595705	0.025815321	0.106604808	0.030991474	0.031019744	0.001281731	0.040746026	0.10614141	156	LBCA	0.781611833	0.0780167	CL0597
PF02441	0.123697706	0.026239824	0.035899588	0.053127353	0.002633529	0.045990471	0.064616294	0.053001824	0.023767706	0.082030824	0.085996588	0.052031706	0.041797941	0.023731588	0.059794353	0.030881118	0.095258647	0.005895	0.017493824	0.076110765	170	LUCA	0.811908567	0.06717155	PF02441
PF02445	0.083548027	0.04181432	0.032569116	0.070270102	0.026412449	0.022536599	0.106327585	0.034681293	0.03059619	0.064655374	0.064088673	0.094115204	0.038266327	0.022065544	0.065142993	0.039143061	0.039268435	0.003401565	0.024608639	0.096486497	294	LBCA	0.813170332	0.09643855	PF02445
PF02446	0.071800421	0.0632475	0.02504632	0.062673146	0.003928371	0.034379635	0.068568511	0.07313691	0.027964073	0.044338876	0.134737781	0.022243652	0.025925056	0.052938483	0.094694607	0.041230899	0.023797135	0.034228343	0.042323933	0.052793848	356	post-LBCA	0.922244447	0.126508	CL0036
PF02447	0.138669608	0.015220425	0.009097386	0.014104542	0.006784542	0.009090719	0.014463497	0.112466797	0.011800719	0.124516307	0.161837516	0.028765033	0.032581046	0.042442941	0.050995229	0.046668758	0.052870719	0.004211699	0.007569771	0.115841471	306	LBCA	1.074206602	0.226545	CL0182
PF02449	0.06427987	0.059954104	0.035176319	0.070810261	0.006804951	0.044319837	0.062791042	0.07321987	0.033539479	0.048782769	0.066848762	0.04189658	0.027662378	0.045862215	0.067942508	0.049409544	0.033709967	0.049479479	0.064565505	0.052942378	307	LUCA	0.894408619	0.24212	CL0036
PF02450	0.093582	0.035307333	0.054268556	0.064390111	0.000422444	0.032440556	0.040354778	0.093499	0.045355	0.044710556	0.124246778	0.076319667	0.017653556	0.028976667	0.034054	0.048744889	0.036394556	0.011139667	0.037689889	0.080447889	90	LBCA	0.90245239	0.1458015	CL0028
PF02452	0.017401359	0.069703883	0.049070485	0.069936214	0.008588544	0.045376699	0.090309903	0.060154272	0.010969612	0.087529515	0.048416602	0.081868835	0.020195243	0.019468835	0.064465243	0.061649417	0.052963883	0.019388155	0.009233398	0.113306408	103	LBCA	0.941412495	0.179797	CL0010
PF02457	0.129467848	0.047054051	0.012246203	0.047919367	0.001273544	0.015902152	0.056166709	0.133382911	0.026472532	0.112502405	0.086771139	0.020060759	0.02704443	0.036642025	0.020076329	0.05402443	0.068968101	0.00015962	0.002461392	0.101401646	79	LBCA	0.854331685	0.0504999	PF02457
PF02463	0.046874697	0.058481537	0.029189416	0.069592251	0.003691061	0.054402273	0.201496883	0.048171926	0.012322121	0.067820476	0.156750952	0.075879913	0.017700823	0.021750173	0.01752974	0.05045329	0.024167381	4.56e-05	0.005638074	0.038036169	462	LUCA	0.844801459	0.03971805	CL0023
PF02464	0.09033973	0.057378986	0.025075135	0.029316824	0.014250811	0.023866554	0.093909189	0.119217162	0.019528446	0.060711486	0.086011081	0.060577365	0.030020473	0.021279797	0.027685743	0.067198243	0.0608725	3.01e-05	0.017806486	0.094920676	148	LBCA	0.802897712	0.1273765	PF02464
PF02465	0.125279271	0.011108021	0.055833021	0.031794167	1.29e-05	0.106410833	0.019115417	0.031340729	0.0001275	0.036134896	0.093914688	0.044148229	0.015246458	0.021222708	0.010465729	0.158976042	0.164591667	1.77e-06	0.020083021	0.05418875	96	LBCA	0.776672977	0.13326	PF02465
PF02467	0.113381875	0.14250875	0.003429375	0.047629844	0.062739688	0.027855625	0.153114688	0.09354	0.014170313	0.014518438	0.076021406	0.023673594	0.002472188	0.031325469	0.062940156	0.014388438	0.032164844	0.031314375	0.019362031	0.033446094	64	Terrabacteria	0.801422436	0.10799025	PF02467
PF02468	0.12673186	8.84e-06	0.001322326	0.06985186	0.00057814	1.86e-05	0.092952558	0.046702791	0.023260698	0.15801	0.046866512	0.023245581	0.023336279	0.068291163	0.093033488	0.113177907	0.04692814	2.33e-06	0.024680233	0.04099814	43	Terrabacteria	1.155159543	0.1794675	PF02468
PF02469	0.076054545	0.002091074	0.073519174	0.065167769	0.000156529	0.024136612	0.07903876	0.092723471	0.016723223	0.06494124	0.097204132	0.071158017	0.024686529	0.034824132	0.04991405	0.039855124	0.079418926	8.26e-07	0.016652479	0.091728512	121	LUCA	0.719498163	0.2366025	PF02469
PF02470	0.037763288	0.051636712	0.025606301	0.089483151	0.000693288	0.026111507	0.048199041	0.102482466	0.010610548	0.109453699	0.063454521	0.06928863	0.01451863	0.017059452	0.046592603	0.085813151	0.061653836	0.000136027	0.03906274	0.10037863	73	post-LBCA	0.588635766	0.1087661	PF02470
PF02472	0.055382613	0.022612072	0.045830811	0.086028108	0.000308198	0.052438919	0.049664144	0.026684324	0.001311982	0.104378018	0.087698559	0.059672973	0.048541712	0.036942883	0.056363784	0.059308108	0.084134685	1.21e-05	0.017909459	0.104771351	111	LBCA	1.519851484	0.09551325	PF02472
PF02475	0.085519434	0.042916352	0.043025346	0.056201132	0.007335283	0.014268553	0.070594906	0.083745409	0.022751761	0.121961572	0.072511132	0.077081761	0.016501761	0.043759245	0.052902075	0.036021258	0.029125723	0.001223333	0.027823082	0.094729434	159	LUCA	0.763622211	0.0538342	CL0063
PF02481	0.097389272	0.081190097	0.016150437	0.03494466	0.014920874	0.057602427	0.063955	0.10592068	0.021181893	0.086604709	0.080648301	0.036131456	0.011181359	0.020780583	0.076175728	0.051580922	0.043716602	2.28e-06	0.021230922	0.078690485	206	LBCA	0.829298207	0.1244085	CL0349
PF02482	0.058546437	0.057604483	0.040012529	0.095214023	0.00016908	0.031468046	0.123714138	0.040287126	0.03585977	0.090374138	0.075831609	0.122628621	0.013115402	0.019334828	0.01358908	0.038312644	0.024315287	2.38e-05	0.037072874	0.082521839	87	LBCA	0.735765922	0.08370565	CL0219
PF02485	0.027315156	0.056807378	0.065257644	0.066251867	0.012873911	0.035859733	0.053112933	0.039523333	0.061782844	0.067569333	0.102680844	0.078793067	0.025954578	0.0840724	0.052895022	0.034570044	0.024122044	0.022238356	0.050854667	0.037461022	225	LBCA	0.778747899	0.242457	CL0110
PF02486	0.040304563	0.0678565	0.038466938	0.064822688	0.005644	0.044270313	0.066367188	0.055497188	0.015737875	0.067399375	0.102146063	0.10077275	0.019717375	0.058241313	0.032612375	0.047629313	0.054972688	0.03130375	0.0392235	0.047010875	160	LBCA	0.83934644	0.290151	CL0407
PF02491	0.066647532	0.047107403	0.013587143	0.06662961	0.000165844	0.037546494	0.09077013	0.090982597	0.052239351	0.10727974	0.042314805	0.049587792	0.01395974	0.022557532	0.050170779	0.057171169	0.027172208	1.43e-06	0.001854156	0.162251039	77	LBCA	0.606080505	0.0462915	CL0319
PF02492	0.069657628	0.027977308	0.046068269	0.070352115	0.019534103	0.047356731	0.094666731	0.080523462	0.036967115	0.127857885	0.0987675	0.041738269	0.003524872	0.027065449	0.032824744	0.022682949	0.065345513	1.42e-05	0.007099744	0.079972628	156	LUCA	0.822978373	0.141454	CL0023
PF02493	3.64e-05	0.045792727	0.131808636	0.003065455	1.14e-05	0.044200909	0.090057273	0.22728	0.046069545	0.000146818	0.045330455	0.092011364	0.000138182	0.000124091	0.045413636	0.001554545	0.090416818	0.045451364	0.090894545	0.000194545	22	LBCA	0.728555016	0.2729215	CL0251
PF02494	0.123426585	9.76e-07	0.048025732	0.060991829	0.048795122	5.87e-05	5.33e-05	0.061297439	2.04e-05	0.032085488	0.000325366	3.9e-06	0.000293902	0.024409268	0.073076463	0.084066951	0.321028659	0.012192073	0.012182927	0.097661098	82	LBCA	0.893500867	0.347116	CL0159
PF02498	0.059867432	0.062675811	0.038688514	0.075661486	0.017398108	0.036333243	0.074611892	0.091577703	0.016326622	0.045296486	0.052399324	0.072070541	0.013493378	0.032840405	0.056513649	0.043051216	0.054077568	0.027042568	0.023736486	0.106334324	74	LBCA	0.989173254	0.4252625	PF02498
PF02501	0.076492692	0.116563205	0.024210897	0.096294615	1.64e-05	0.070739744	0.103928974	0.055102179	0.018383333	0.023593718	0.101593077	0.003253462	0.014289231	0.01316859	0.051508846	0.019040769	0.078218333	0.051268974	0.007794103	0.074535	78	Proteobacteria	0.949767579	0.1116805	CL0327
PF02502	0.118877259	0.062677556	0.034255407	0.056361259	0.026078148	0.013677926	0.076701926	0.11124963	0.031228444	0.081264815	0.066172667	0.038753037	0.028840741	0.029233333	0.021174593	0.065529111	0.027615259	0.000813704	0.021920519	0.087571111	135	post-LBCA	0.870286694	0.1472	PF02502
PF02503	0.036545307	0.062514246	0.026898827	0.103120112	0.006883017	0.029520168	0.088172626	0.04223743	0.015803911	0.068713184	0.134896704	0.053852346	0.021214637	0.055976369	0.108165866	0.028595587	0.026019609	0.003617486	0.040613855	0.046636592	179	unclassifiable	0.785522415	0.069643	CL0764
PF02504	0.121968564	0.03150989	0.041232762	0.051092486	0.008850552	0.01362326	0.040070497	0.15487	0.010721768	0.073657127	0.113897127	0.047877735	0.026630829	0.033433039	0.039946575	0.048597956	0.035891768	0.001305193	0.019053039	0.085768508	181	post-LBCA	0.835111945	0.0520903	CL0270
PF02505	0.037024851	0.078784179	0.016975299	0.056246567	0.007593358	0.040342015	0.128733731	0.07877291	0.017520075	0.08134306	0.082946493	0.071848507	0.02278291	0.023278806	0.088707015	0.015714925	0.032872388	2.01e-06	0.029718731	0.088788433	134	Euryarchaeota	0.818328934	0.0380593	PF02505
PF02507	0.086640192	0.048351827	0.026593077	0.040475096	0.009802596	0.010863269	0.075884712	0.105221346	0.009630385	0.096913077	0.116091731	0.067435096	0.009832596	0.047931731	0.057734423	0.057612788	0.036104423	0.028847212	0.038391154	0.029638846	104	Terrabacteria	1.153363968	0.1900215	PF02507
PF02508	0.0775425	0.023209773	0.034295	0.017956534	0.013395455	0.020180227	0.020781818	0.095664943	0.000324773	0.143041875	0.140366875	0.035343977	0.036319034	0.061448068	0.051217386	0.036109943	0.052248011	0.000155455	0.028153239	0.112240455	176	LBCA	0.90542808	0.09498355	PF02508
PF02511	0.103058713	0.072827836	0.019946374	0.035274503	0.008948012	0.050211228	0.107457368	0.020411696	0.050506959	0.048541053	0.07885	0.050007895	0.03865269	0.030223099	0.045315205	0.064559766	0.04459538	0.003458596	0.054328655	0.072822865	171	LUCA	0.87466079	0.1097155	PF02511
PF02514	0.076189801	0.074813926	0.030648807	0.080844781	0.004725358	0.033710089	0.090160964	0.081707038	0.018948926	0.055899592	0.092965268	0.030423926	0.022784602	0.031038131	0.069457724	0.038224612	0.03414501	0.019089692	0.040079235	0.074137455	1006	LBCA	0.896946286	0.1407815	PF02514
PF02515	0.084798187	0.077605241	0.018474448	0.065419462	0.012670623	0.020369008	0.082093484	0.093901246	0.026777734	0.051094391	0.084122663	0.022992266	0.057472833	0.020914476	0.087765297	0.036882691	0.047626912	0.005691501	0.032767309	0.070553144	353	LUCA	0.896960281	0.396596	PF02515
PF02516	0.089892413	0.033920522	0.019269453	0.022676468	0.003190871	0.010141542	0.018457164	0.048264851	0.020123259	0.111839353	0.16413694	0.032340647	0.030309428	0.09645107	0.04855393	0.043761418	0.033448035	0.026907512	0.062322761	0.083988408	402	LACA	1.182403052	0.0650718	CL0111
PF02517	0.115503294	0.052532	0.012214824	0.000285647	0.000211765	0.014617176	0.026475412	0.057598941	0.023665882	0.160593647	0.194631529	0.008939529	0.028541176	0.103852941	0.024620118	0.036918824	0.015287647	0.035318706	0.011790941	0.076397647	85	preLUCA	0.959118327	0.236794	CL0472
PF02518	0.049913069	0.032388119	0.025416832	0.061396931	0.000406832	0.044246139	0.091115644	0.137087228	0.029111782	0.084249505	0.07905198	0.050782673	0.01267099	0.021738614	0.054352178	0.051311782	0.075927426	0.000107723	0.01466	0.084060099	101	LUCA	0.955465855	0.2944935	CL0025
PF02521	0.069745265	0.040236903	0.057617301	0.041115708	0.003540531	0.027952965	0.024017212	0.121577035	0.017369513	0.036116504	0.091670752	0.052169735	0.013357124	0.091244071	0.037917168	0.061788407	0.052288894	0.024674381	0.102703407	0.032895487	226	Proteobacteria	0.799707342	0.09440005	CL0193
PF02522	0.037502654	0.065850237	0.024008673	0.048985308	0.006828104	0.01015455	0.063989953	0.096759005	0.050384218	0.044689052	0.085703697	0.043902654	0.046164929	0.053484692	0.070731327	0.065986493	0.052968152	0.019278863	0.025593839	0.087030758	211	LBCA	0.825707506	0.2434705	CL0627
PF02525	0.071421453	0.037936337	0.035260233	0.056396047	0.007516744	0.046332733	0.068715698	0.078169884	0.021055058	0.074475814	0.077970291	0.057815407	0.037298023	0.050315988	0.053402093	0.045280756	0.02989814	0.018541744	0.049323314	0.082870581	172	LBCA	0.934225121	0.3187885	CL0042
PF02527	0.064367545	0.058811018	0.023233293	0.044676886	0.007206228	0.02598982	0.117165808	0.071958683	0.027450359	0.056199701	0.141605629	0.064242695	0.013727186	0.031712216	0.063361497	0.027947545	0.036777425	0.00600497	0.022538084	0.095019461	167	LBCA	0.716290279	0.0969938	CL0063
PF02529	0.083326667	0.027786944	0.005319722	3.78e-05	0.027778889	0.083264722	0.027886944	0.138833889	4.72e-06	0.082091944	0.194441389	0.027775556	0.027783056	0.055536667	0.055556111	0.022276389	0.0279025	1.61e-05	0.055540278	0.056838056	36	Terrabacteria	1.86555582	0.121679	PF02529
PF02530	0.103337929	0.030509357	0.056379964	0.080577	0.008399857	0.023829464	0.054638964	0.129816821	0.00517425	0.046325964	0.05917425	0.021908321	0.0094175	0.045054429	0.018762143	0.068512893	0.065558893	0.02842325	0.069792321	0.07440375	280	Proteobacteria	0.79513303	0.11147035	CL0193
PF02531	0.059517926	0.03781163	0.061235185	0.023791556	0.007409926	0.043490667	0.071277185	0.118559778	0.007446815	0.059591111	0.06634363	0.102378889	0.014852222	0.044752741	0.074055481	0.029757259	0.074134667	0.007409259	0.051551704	0.044630815	135	Terrabacteria	0.605789542	0.1315595	PF02531
PF02532	0.055555	0.083333333	0.055555556	0.055555556	0	0	0	0.055555556	0	0.083333333	0.111111111	0.027777778	0.027777778	0.138888889	0.055555556	0.027778611	0.055554722	0	0.027777778	0.138888889	36	Terrabacteria	2.865137711	0.166762	PF02532
PF02533	0.133767561	0.024746829	0.00064122	0.026521707	0.00024439	0.067952683	0.026193902	0.030227561	0.000352439	0.058560244	0.240447073	0.003099024	0.003700488	0.116460488	0.09774561	0.002962439	0.002180732	0.024824878	0.034925854	0.104439512	41	Terrabacteria	1.501787126	0.2543015	PF02533
PF02534	0.051997699	0.042315808	0.049764	0.061840466	0.005225973	0.035107616	0.059448959	0.063033726	0.02405011	0.079808274	0.098516055	0.060303342	0.030312247	0.043276575	0.057371836	0.087193452	0.067423315	0.003497918	0.038684986	0.040824384	365	LBCA	1.000390262	0.2595975	CL0023
PF02535	0.190389739	0.012562696	0.017509304	0.016747217	0.00518087	0.007962957	0.035625478	0.103623043	0.011994174	0.102122609	0.156296696	0.012097739	0.031894348	0.080583304	0.041962348	0.038166087	0.033969478	0.001503913	0.008403391	0.091400087	115	LUCA	1.046819808	0.147741	CL0184
PF02537	0.096482523	0.027140561	0.015938972	6.2e-05	0.013844019	0.024928131	0.018886075	0.130335607	0.00797271	0.052243271	0.240106168	0.000883925	0.020278879	0.084044766	0.025342523	0.037475327	0.063084953	0.032779533	0.018896916	0.089268505	107	LUCA	0.849022879	0.130377	CL0184
PF02538	0.091246149	0.070100275	0.020293517	0.082480432	0.014920982	0.021595442	0.062067682	0.102150982	0.018570747	0.076618114	0.060499411	0.02693444	0.037524263	0.02164055	0.086459018	0.038068939	0.055420668	0.004163379	0.035864578	0.073377308	509	LBCA	0.872662004	0.2059645	PF02538
PF02540	0.092070675	0.044407423	0.042776196	0.053326135	0.000628957	0.017976994	0.061892331	0.091977485	0.015874233	0.106485644	0.087992638	0.07949411	0.024727607	0.023479202	0.042730613	0.045373252	0.022628834	0.003022883	0.045152331	0.09797908	163	LUCA	0.752505242	0.09758545	CL0039
PF02541	0.058839853	0.073427473	0.019374725	0.06214989	0.005275311	0.025962454	0.124686703	0.09599326	0.020304286	0.10166707	0.097487582	0.055615495	0.025075751	0.020464725	0.036863736	0.04703033	0.045754762	2.67e-06	0.019165275	0.064854872	273	LBCA	0.747953911	0.07243005	CL0108
PF02542	0.091627338	0.06046539	0.019552597	0.078706623	0.000543571	0.033109545	0.054555195	0.116880779	0.037022987	0.084685519	0.114302208	0.061099416	0.032093247	0.013914351	0.045228442	0.013080844	0.037803442	0.000390455	0.030933636	0.074001558	154	LBCA	0.728800436	0.1009535	PF02542
PF02543	0.114303123	0.040282767	0.029361502	0.050353083	0.026488656	0.025074664	0.053117352	0.096126996	0.033679249	0.049038735	0.122953676	0.039111621	0.018384822	0.060595375	0.051728063	0.05585087	0.030696877	0.009255731	0.038923992	0.054671186	253	LBCA	0.804595895	0.2137455	CL0108
PF02545	0.104444774	0.058568387	0.017286129	0.051982839	0.026304387	0.032528129	0.088768645	0.095858774	0.018870645	0.069139935	0.133944968	0.032357677	0.013762452	0.025690839	0.047238258	0.062623419	0.037675226	0.000176645	0.015705871	0.067068065	155	Terrabacteria	0.878276736	0.095077	CL0269
PF02547	0.076775134	0.075978665	0.013892819	0.056416558	9.11e-05	0.024730386	0.107358961	0.079561602	0.028265074	0.059955668	0.098291306	0.052936825	0.017358872	0.04449905	0.053563531	0.03407546	0.054502166	0.005940148	0.039686855	0.076117537	337	LBCA	0.890382331	0.07083885	PF02547
PF02548	0.107355703	0.022524102	0.012013008	0.051855508	0.007821172	0.036372617	0.07948793	0.101434609	0.028609336	0.054302578	0.089180469	0.0779975	0.043897617	0.019370586	0.040010703	0.032387539	0.060598984	2.34e-07	0.027630273	0.107147227	256	LBCA	0.877948248	0.07391605	CL0036
PF02550	0.074276054	0.049313946	0.03207551	0.052218163	0.018516395	0.018886531	0.088261837	0.058331633	0.047294422	0.075039456	0.058117211	0.031194082	0.033995918	0.048265238	0.041570884	0.077214558	0.037199388	0.011171156	0.046401224	0.100653537	147	LBCA	0.808642872	0.156191	CL0063
PF02552	0.088525436	0.032673154	0.04500906	0.068634497	0.000522886	0.012041342	0.061729933	0.074227517	0.024019597	0.074710872	0.092588993	0.090612416	0.040287248	0.035054362	0.054225235	0.048750872	0.026409866	0.006760067	0.057911342	0.065300336	149	unclassifiable	0.850883348	0.04156495	CL0063
PF02553	0.096210147	3.85e-05	0.02898	0.029166618	5.12e-05	0.029979118	0.133221765	0.088348676	4.49e-05	0.135790147	0.111634706	0.000656471	0.000857206	0.056652794	0.088291176	0.042114118	0.014210588	0.029412206	0.014711912	0.099624853	68	LBCA	2.023563118	0.176744	PF02553
PF02554	0.119813824	0.02940627	0.01937511	0.024057712	0.003653229	0.011768589	0.011673386	0.088417743	0.02263768	0.129004013	0.136537586	0.021210125	0.02002185	0.080927743	0.055266364	0.040808401	0.039644702	0.02169815	0.02997627	0.094097398	319	LUCA	1.155099454	0.141877	CL0062
PF02556	0.043714224	0.024381552	0.074036897	0.055481983	0.009323534	0.067147931	0.074355862	0.033847672	0.010919483	0.081754569	0.104351724	0.047382069	0.010069138	0.075435	0.083151379	0.037770948	0.044883017	4.43e-05	0.036549483	0.085396034	116	unclassifiable	0.834065557	0.06987075	PF02556
PF02557	0.109259083	0.053687	0.036723	0.037772583	0.000684583	0.069644167	0.07510125	0.094043	0.04320675	0.03650025	0.050291917	0.048907917	0.021249833	0.0337675	0.065094833	0.059916667	0.03978175	0.025653667	0.050846333	0.04786275	120	LBCA	0.969182818	0.1595785	CL0170
PF02558	0.109028088	0.045060662	0.020278088	0.037153603	0.015995735	0.059385	0.071839191	0.117758603	0.044556471	0.083616985	0.124959706	0.020959044	0.016641765	0.01533125	0.067700882	0.020863235	0.065328824	2.63e-05	0.007611765	0.055901691	136	LUCA	0.830827724	0.203513	CL0063
PF02559	0.035958393	0.06065375	0.030939464	0.070672857	0.001339464	0.015087321	0.045820179	0.103877321	0.037358571	0.069907679	0.092990893	0.064591786	0.015705536	0.036717321	0.038585357	0.030436964	0.024778036	0.018544643	0.078449286	0.12758375	56	post-LBCA	0.917544507	0.0615362	CL0010
PF02560	0.028363284	0.029919254	0.015013134	0.116654478	1.19e-06	0.014590448	0.062451493	0.089534478	0.014925672	0.102605224	0.049615224	0.089632388	0.056627313	0.044918358	0.059726269	0.016253433	0.059924179	6.12e-06	0.059701642	0.089534627	67	post-LBCA	0.706890995	0.2628865	PF02560
PF02561	0.154827345	0.05200823	0.05669115	0.073372301	0.008350531	0.068772124	0.066984513	0.060690885	0.027743274	0.080115841	0.12834708	0.036355841	0.048850354	0.007818319	0.01767531	0.037810088	0.001670177	0.008851239	0.027602832	0.03545708	113	Proteobacteria	0.911941345	0.129356	PF02561
PF02562	0.075971854	0.052248609	0.017399404	0.062971391	0.007542517	0.035328212	0.056279934	0.085979272	0.001461457	0.103784834	0.131777815	0.037047682	0.053670728	0.018437748	0.061927947	0.02595053	0.057468278	0.000134636	0.028043046	0.086571921	151	LUCA	0.799752692	0.04207	CL0023
PF02563	0.014307778	0.035605833	0.024880694	0.065710833	1.14e-05	0.045312639	0.076459444	0.084381528	0.000724028	0.100053472	0.066753056	0.067722361	0.008905972	0.000271389	0.095873333	0.046256389	0.081462083	0.013781111	0.055362639	0.116161111	72	LBCA	0.744805062	0.18781	PF02563
PF02565	0.04781932	0.046258738	0.019602621	0.065072621	0.031059029	0.039066214	0.092992427	0.071259417	0.03812835	0.018272718	0.261437282	0.024385825	0.021954563	0.042202913	0.083790194	0.025961553	0.015129515	0.000330388	0.03963466	0.015639515	103	unclassifiable	0.986244078	0.0771419	CL0167
PF02566	0.064856495	0.044529897	0.040059381	0.085708557	0.020633196	0.025199072	0.160716186	0.058341237	0.01098567	0.081552371	0.07936567	0.041303608	0.019992371	0.019562371	0.059566289	0.010888969	0.05641268	2.06e-07	0.010743196	0.10958134	97	LUCA	0.857004097	0.218191	PF02566
PF02567	0.1014775	0.047094048	0.01458254	0.07861619	0.004653016	0.03181631	0.071048413	0.096992579	0.025745833	0.04285127	0.078931111	0.018949167	0.026963611	0.050073333	0.096261508	0.036927976	0.056574722	0.000345952	0.016858135	0.103232976	252	LUCA	0.742712951	0.271568	CL0288
PF02568	0.067789067	0.04317171	0.013924301	0.03508544	0.02641342	0.030279637	0.114402383	0.057885699	0.016436528	0.084488964	0.080560518	0.104987824	0.034253368	0.021759637	0.047557617	0.05370943	0.034434301	0.005149223	0.025234404	0.10247342	193	LUCA	0.817486985	0.05781145	CL0039
PF02569	0.151418104	0.087530074	0.019431227	0.064365465	0.004954981	0.03540487	0.079606952	0.066530297	0.011575613	0.02631658	0.098843717	0.00900974	0.018948401	0.030656245	0.065725502	0.041355874	0.040015056	0.003217175	0.016420743	0.128668216	269	LBCA	0.893158927	0.1093925	CL0039
PF02570	0.129939082	0.069813724	0.026196582	0.041485408	0.014662704	0.032487653	0.097299847	0.084771786	0.01701801	0.101054286	0.071199184	0.03469551	0.024827449	0.043886684	0.052087347	0.034452806	0.037671837	0.001373316	0.005827398	0.079244694	196	unclassifiable	0.829586599	0.1117525	PF02570
PF02571	0.120063158	0.09029114	0.012615833	0.048249561	0.005257807	0.033920746	0.084879561	0.095695702	0.015059298	0.06480386	0.10605614	0.021363772	0.011024825	0.037793114	0.09161886	0.035491623	0.043543772	0.011557368	0.009920175	0.060789737	228	post-LBCA	0.904371792	0.123415	CL0063
PF02572	0.080705765	0.021367353	0.038751118	0.033751235	0.005496529	0.030092059	0.101500294	0.099949059	0.030578529	0.094689765	0.072789647	0.118455882	0.039937765	0.013768588	0.040593412	0.014338824	0.034148235	0.005878471	0.044794824	0.078410235	170	LBCA	1.103669649	0.1222875	CL0023
PF02574	0.110191345	0.063243891	0.031045891	0.0721316	0.016228364	0.0228796	0.1062356	0.0929776	0.016108073	0.057009055	0.065367818	0.021688582	0.036877418	0.019392109	0.071382618	0.034489236	0.055021418	0.007231127	0.017799927	0.082695273	275	LBCA	0.787633942	0.14698	CL0036
[truncated: 6,874 more rows]
