# Supplementary material for: Order of amino acid recruitment into the genetic code resolved by last universal common ancestor’s protein domains
Source: Proc Natl Acad Sci U S A. 2024 Dec 12;121(52):e2410311121. doi: 10.1073/pnas.2410311121 (PMC11670089; doi:10.1073/pnas.2410311121)
Supplement: Supplementary file 3 — Dataset S02 (CSV) [file pnas.2410311121.sd02.csv]

Clans	A	R	N	D	C	Q	E	G	H	I	L	K	M	F	P	S	T	W	Y	V	Clan_Conlength	Clan_ancestor
CL0192	0.0814630841399568	0.0375695378306695	0.0247867170850972	0.0209755548777538	0.0100854514816415	0.0200349934289417	0.0279237623053996	0.0561621381693305	0.0194381683429806	0.11311942119784	0.172096181391793	0.0374661641105831	0.0267630151205184	0.0846485355654428	0.0371168856090713	0.043037624324838	0.0359276111174946	0.021964673112311	0.0482656027019438	0.081150898450108	312	LUCA
CL0023	0.0666060186947691	0.0643718687400304	0.0323825988029262	0.0658645052821245	0.00831473373851369	0.0371793924436018	0.0852591658528266	0.073289367736551	0.0214225191013174	0.0781147714800607	0.111882413508193	0.0570644015174413	0.0215002221547863	0.037202383492967	0.050584359902608	0.0421715365700479	0.0449028646484075	0.00672135519127487	0.0272688337099652	0.0678934889059387	830	preLUCA
CL0190	0.040724723791411	0.0664255828895706	0.0246027608711656	0.0803983432515337	0.000359082306748466	0.0100986503496933	0.118907116496933	0.0699401843006135	0.00709932509815951	0.0881689571717792	0.0739453988957055	0.129423435705521	0.00111472263803681	0.0264787119141104	0.0437919015766871	0.034913742595092	0.0682595706809816	9.53988834355828e-05	0.036106503398773	0.0791445402822086	101	LUCA
CL0108	0.0966263664531093	0.0481234066082149	0.0300774192398391	0.0593661280893293	0.010377427849921	0.0293400201174781	0.0766928895431567	0.101587406218584	0.0183880526072095	0.0798748556370817	0.100475318102398	0.0424945512036478	0.0222345512095361	0.0301301508484849	0.055328517916559	0.0406174134773804	0.0480469596841878	0.00432842964598593	0.0230594326408157	0.0828277007459428	448	preLUCA
CL0007	0.0468815566632826	0.0603996955431472	0.0286250933333333	0.0575836888138748	0.00465967388663282	0.0227705414771574	0.111086819032149	0.0798703215820643	0.00808580685279188	0.115524974869712	0.0721214212774958	0.0976240779576988	0.0199442978527919	0.0269538447681895	0.0486601692893401	0.0425810151184433	0.0489015903959391	0.00523353856175973	0.0171255169509306	0.0853631134365482	160	preLUCA
PF00015	0.171958204	0.023979401	0.036239401	0.032962036	4.18e-05	0.107702754	0.215670479	0.043929102	0.005435928	0.082787305	0.035012275	0.022122754	0.012342216	0.01198497	4.47e-05	0.043122814	0.043577844	1.14e-06	8.32e-06	0.111072874	167	postLUCA
CL0036	0.0866025752671242	0.0518326970817401	0.0340027955858803	0.068188254050138	0.00908640901192677	0.0285339626873971	0.0804481187981819	0.0834563556580993	0.02559708950295	0.0682827766029475	0.0860870459007875	0.047327178865463	0.027268917734851	0.0359475260206376	0.0583255075604568	0.041271080535793	0.0421843916327011	0.0161884565694209	0.0345607918384442	0.0748050266909423	834	preLUCA
CL0465	0.117804999876984	0.0155887302063492	0.0756823412539683	0.0718501984603174	2.8122619047619e-05	0.040927063484127	0.0632847223253968	0.0913429365198413	0.0823890079761905	0.0188764284563492	0.144197102992063	0.0444620235912698	0.0422355160198413	0.0010400151031746	0.0434331748095238	0.00629103646825397	0.0444613890833333	1.02854642857143e-05	0.00800937605952381	0.0880813888174603	87	postLUCA
CL0168	0.0888550536989247	0.0698032257741935	0.0555498927956989	0.0933519354086022	0.0868107529462366	0.0527982795268817	0.0133270964731183	0.0773952689462366	0.0024040857311828	0.0140449457956989	0.0665000000752688	0.0539349461827957	0.00534182776344086	0.0468377422150538	0.0797789247419355	0.0697336560860215	0.0498595701505376	0.0217076343333333	0.030595914344086	0.0213661288924731	47	modern
CL0029	0.0623402336433498	0.0580811260216749	0.0251917452793807	0.0683789542979592	0.0104031732688248	0.0334304433427164	0.0709502561876144	0.0916717058634764	0.0372887797536946	0.0557393314738916	0.0891835764059113	0.0355600830502463	0.0206769922281492	0.0467505869359606	0.0833495819532724	0.0450852272762843	0.0432329232681211	0.0173746417771992	0.0364896805159747	0.068817584825475	395	preLUCA
CL0159	0.0738540839124173	0.0303714848186713	0.0509216796185286	0.0640125755574153	0.00471863293979499	0.0276425328325548	0.0468999831218373	0.0824284410026599	0.0124369937927858	0.055173370978526	0.0564188200323731	0.0354673851112625	0.0104598162487998	0.0317020549913066	0.0664907784970806	0.0713507370189438	0.141395463849487	0.013508361491112	0.0346709309325938	0.0900726132072143	288	preLUCA
CL0333	0.0794402291221374	0.0673048856717557	0.0900299237938931	0.0660093896564886	0.0382041219694656	0.0131480149007634	0.0294940456335878	0.0986019085114504	0.00585022859541985	0.0384912213129771	0.0708328242824428	0.00916511455725191	0.00262381641984733	0.0536591602900763	0.0312574045267176	0.12933427470229	0.0577369464427481	0.0152421377938931	0.0525636640305343	0.0510070230992366	71	modern
PF00032	0.05083573	0.04830573	0.005879101	0.029415393	0.001160562	0.019713146	0.01623	0.045807978	0.021130562	0.116150112	0.154342697	0.039794494	0.017217753	0.070952584	0.139336854	0.021272697	0.046086629	0.042646067	0.039573034	0.074144045	89	postLUCA
CL0328	0.0849407661803954	0.0507851318706755	0.0128176359242175	0.0125317216194399	0.00779976097611203	0.0184791268863262	0.0140194068879736	0.0748273969266886	0.039014085607084	0.0978485914629325	0.179197718277595	0.0211329076532125	0.0328522735757825	0.0694563756820428	0.0421166805115321	0.0284920593591433	0.0418948104135091	0.0309576360016474	0.0345433278146623	0.106289003299012	185	preLUCA
CL0318	0.0701002293741809	0.0534646200819135	0.0429875230878113	0.0609621558820446	0.0229669922293578	0.0401892856841415	0.0693995216192661	0.0902754783001311	0.0295140629849279	0.0456271231159895	0.0829784795668414	0.0501792397195282	0.0231704129220184	0.0369348557326343	0.0767385255026212	0.0580101702457405	0.0521368936795544	0.0145274964973788	0.0324705896690695	0.0473625163682831	398	postLUCA
CL0196	0.106404106251208	0.0596211593623188	0.0323635264637681	0.0497113527439614	0.00623195634782609	0.0440237198599034	0.0630255555217391	0.0925780676376812	0.017322512468599	0.0517612075748792	0.0650942512415459	0.111547487898551	0.00966531168115942	0.0355731400917874	0.034778357236715	0.0350241063478261	0.0478016909710145	0.00811710171014493	0.0205788524541063	0.108772946850242	78	postLUCA
CL0220	0.0925812194085366	0.0393432314939024	0.0265373791646341	0.113497408676829	0.000709363344512195	0.0570089633079268	0.0753341160579268	0.101233018070122	0.0161421645335366	0.0467252742926829	0.037791310847561	0.0416637802469512	0.0238994815304878	0.0627923170518293	0.0187621634573171	0.065205060847561	0.0813082619573171	0.0121807887804878	0.020934817429878	0.0663477752347561	150	postLUCA
CL0344	0.0664127544533808	0.0526215379644128	0.0259251458697509	0.0718187472946619	0.110321793578648	0.0283693028035587	0.0630157010619217	0.0913932171032028	0.0175902580156584	0.0661970956946619	0.0543316866768683	0.0552613167836299	0.0231283847572954	0.0313177367231317	0.061094533775089	0.0272224269935943	0.0442056725879004	0.00833565079928826	0.0233874883964413	0.0780461635793594	101	preLUCA
CL0090	0.0742870046933174	0.0767881742494033	0.0199514677899761	0.0603244033579952	0.00320610969689738	0.0415546064057279	0.106116276846062	0.0460362649522673	0.0331449402816229	0.0618739498830549	0.126341515451074	0.0340286633353222	0.0347914201133652	0.0397162887804296	0.0573381384689737	0.0349365751599045	0.0332164200811456	0.0184194393198091	0.037867040526253	0.0600585084200477	167	postLUCA
CL0497	0.103964383653295	0.06295295147851	0.0210003724813754	0.0675222347048711	0.0179314899885387	0.0421307452320917	0.0630844698223496	0.0433222066160458	0.0181711747593123	0.057999885226361	0.142242120467049	0.0364060744126074	0.024608424034384	0.0531120631203438	0.0651997994555874	0.0450030373008596	0.024056876991404	0.0227406359799427	0.0495957020744986	0.0389521203839542	98	postLUCA
CL0063	0.0845546917201232	0.058576286068773	0.0315542226487378	0.063753087492218	0.0101021328469725	0.0291954916813232	0.0778858568427927	0.0856263160578012	0.0235014774611175	0.0714266331172524	0.0972997151426332	0.0512356632724248	0.0235772172779244	0.0364957005168564	0.0567821314030689	0.039021346061651	0.0406048657974207	0.00847173827093989	0.026715395229995	0.083616618007342	1470	preLUCA
PF00045	0.076361163	0.025713256	0.109472558	0.118023488	0.000181395	0.015154884	0.005255116	0.103708372	0.002724884	0.074429767	0.024423488	0.076516047	0.001255349	0.046612093	0.07151907	0.023041395	0.023726744	0.04586186	0.093182558	0.062834651	43	postLUCA
CL0005	0.0726933925714286	0.0885591068928571	0.0385142854642857	0.0317587322142857	0.12614535725	0.0669676789642857	0.0543678571428571	0.143022856821429	0.00067964325	0.0178853680357143	0.000364464428571429	0.0183360711785714	0.0714239283571429	0.0178914358928571	0.0885789284642857	0.0191785712857143	0.0540419643214286	1.48392857142857e-05	0.0536574999642857	0.0359151789642857	30	postLUCA
CL0056	0.0736166206413793	0.0362276552758621	0.0794383104896552	0.0577097934758621	0.0205117590689655	0.0321802067448276	0.0700847241034483	0.095121344937931	0.0384101036206897	0.0253001378896552	0.0204921724827586	0.0209922069448276	0.0238488275517241	0.0226034134482759	0.0550467585517241	0.0849404484344828	0.0670082757517241	0.0591357929172414	0.0639763101103448	0.0533524484689655	204	postLUCA
CL0030	0.0926950749018211	0.0377451385051465	0.0257194615391924	0.0226079174782264	0.00366681725098971	0.0147705382715756	0.0321510691108472	0.0809839587743468	0.0116864133380839	0.114331955464766	0.141644956342043	0.0211764844742676	0.0415825968495645	0.0695189941765637	0.0407839671068884	0.0512854236484561	0.0673008075756136	0.015481955391924	0.0261172606152019	0.0887458274069675	544	preLUCA
PF00067	0.092011829	0.091686341	0.016689817	0.073411463	0.007072378	0.02004561	0.096124268	0.0560625	0.041887561	0.053003354	0.164752683	0.015617439	0.035675549	0.032138902	0.065749024	0.033621098	0.038936341	0.006256829	0.00653939	0.052714939	164	LUCA
CL0016	0.0669159556982623	0.0775323460244866	0.0351004029318062	0.0742659109344392	0.00681466032148499	0.0354001631664034	0.0736106687851501	0.067886440205108	0.0300239651993154	0.0572556555352817	0.118609017838863	0.0469734676653502	0.0212072274220642	0.0489911901155871	0.0602818668243813	0.0360033701843075	0.0288831781274355	0.0126273407043181	0.0371128647875197	0.0645011953520274	343	preLUCA
CL0304	0.061898686582404	0.0455274225737299	0.032472974157373	0.080204597314746	0.0164167980817844	0.0423509293804213	0.0971294548116481	0.0635935562998761	0.0232489094522924	0.0891147089553903	0.108083407737299	0.0438639653432466	0.0301658984101611	0.027893531535316	0.0566364560384139	0.0345567038624535	0.0324070508376704	0.0103126670508055	0.0305020941548947	0.0736170262255266	151	preLUCA
CL0219	0.0610817378156846	0.076450868225306	0.0353562353562482	0.060953639334472	0.0105637517641617	0.032514188802875	0.0705762767304298	0.069582036697125	0.0303422701877313	0.0684168531575576	0.0985409735078281	0.0698453857445203	0.019618716185027	0.0384707288181042	0.0486888456752064	0.0448094135959294	0.0443606475814119	0.0156541263171079	0.037561197048961	0.0666087674331056	371	preLUCA
CL0221	0.0548306809318885	0.0560594429907121	0.0460845200557276	0.0690046747182662	0.00950111464086687	0.0266544583281734	0.0961290093622291	0.0928267492321981	0.015647182749226	0.0930665942786378	0.0773905263839009	0.0574097521424149	0.0208619194736842	0.0532738390712074	0.0358126005356037	0.0427922291609907	0.049973436495356	0.00474702884210526	0.024699535625387	0.073231981374613	107	LUCA
CL0027	0.020488663	0.059758824	0.049095668	0.07227123	0.012272032	0.037669358	0.049923583	0.049519947	0.029795561	0.128864866	0.101015989	0.125115294	0.01580738	0.052522674	0.054480053	0.041117433	0.019541765	0.000109305	0.031408235	0.049218824	187	postLUCA
PF00079	0.073129609	0.00788162	0.074483687	0.090682179	0.000102318	0.028813547	0.100029832	0.065335726	0.006734637	0.052135698	0.066695866	0.05503352	0.054195754	0.06898338	0.047828883	0.048456983	0.058743883	0.013959218	0.022706425	0.064064553	358	postLUCA
PF00080	0.075039837	0.024411545	0.049167642	0.062650325	0.016368374	0.010211951	0.038208293	0.15874878	0.064800081	0.060931951	0.051303089	0.015013577	0.007534228	0.032900976	0.091916585	0.046796016	0.11742748	1.46e-05	0.008917398	0.067634878	123	postLUCA
PF00081	0.098689487	0.01302	0.072402051	0.040850769	0.000147179	0.045467308	0.105037564	0.041552949	0.098579231	0.04394359	0.115052949	0.038925256	0.026176667	0.025784487	0.051315385	0.055884103	0.039845769	0.012824872	0.052845385	0.021652564	78	LUCA
PF00082	0.126225249	0.010327783	0.091513303	0.110583982	0.003725339	0.013125566	0.019838009	0.127122896	0.025338552	0.065391855	0.040554163	0.017441312	0.027928688	0.0123219	0.05018267	0.071316878	0.047232443	0.004525158	0.017976561	0.117325113	221	LUCA
CL0015	0.107790334816348	0.0432271193011647	0.0169267533691764	0.0218157610819468	0.00623280583652246	0.0177999210440932	0.0234605636441348	0.0860664185334859	0.00657917426310316	0.101756453806156	0.156488772957571	0.0252156760103993	0.040387643547213	0.0830464413695924	0.0419919904864809	0.0479605844939684	0.0322780511066972	0.0220272150650998	0.0300024481108569	0.0889414558943428	396	preLUCA
CL0172	0.0662196610840586	0.0473915986584975	0.0310190631058177	0.0682258452061383	0.0188609940096198	0.0467674736520843	0.0906703870884104	0.0670971072427852	0.0206290128302794	0.0581649290034356	0.0859483073939533	0.0563302244697664	0.0212844091094824	0.0445299656429226	0.0647361956067339	0.0437622309035731	0.0408610512972973	0.0151441686186441	0.0397173842989006	0.072636502559322	208	preLUCA
CL0124	0.0584754287846004	0.0377646590009747	0.0383288305653021	0.0709241130448343	0.00680813168810916	0.0302344344736842	0.0638627680925926	0.102887475437622	0.0199103901354776	0.0670877775233918	0.0796978070097466	0.0618313743421053	0.0192463739220273	0.0314473587192982	0.063551344794347	0.0588429046403509	0.0609744539269006	0.00707285569590643	0.0467136060604289	0.0743345029122807	586	LUCA
CL0128	0.0809198368974526	0.0746783015532332	0.0308388702292619	0.0784696406564337	0.00507934339190072	0.0291183344624428	0.0636564206126715	0.0914107250940562	0.0145626780679295	0.0744515547008491	0.0948634879875898	0.04513735465774	0.0209352253265839	0.0393404636734161	0.0479899999542782	0.0572400390352711	0.0390895101397779	0.00949390592619203	0.0271024035388635	0.0756189158040496	312	preLUCA
CL0361	0.0813362595725191	0.0713299237633588	0.0277141982671756	0.0282222138167939	0.0306937401526718	0.0287826715572519	0.108047786251908	0.0537784729160305	0.0429254960305344	0.038898473129771	0.0946050380839695	0.100776947022901	0.0348172514427481	0.016024503908397	0.0610582441221374	0.036621526519084	0.0540384734961832	0.00755160328244275	0.0303735880229008	0.0524003053282443	107	modern
PF00101	0.038102609	0.091134058	0.010664928	0.047554493	0.017858696	0.060983188	0.084495507	0.064645652	0.018842899	0.103261014	0.072691449	0.029175507	0.023951159	0.035465942	0.065443043	0.042757101	0.042825072	0.020143768	0.052905362	0.077096667	69	modern
CL0031	0.06783263646716	0.0605171415513414	0.031401100827012	0.060343339426457	0.0128599630758557	0.0422368178843663	0.100030508970398	0.0707672247835338	0.0282722849407956	0.0663993987715079	0.0883434599241443	0.0521578169287697	0.045977206267345	0.0252953912867715	0.0497230620906568	0.0401974745420907	0.042119259973173	0.0107940025855689	0.0290309808075856	0.0756976226244218	219	preLUCA
CL0046	0.121218532654397	0.047534110404908	0.0260377199642127	0.0584367638011247	0.0150819296804703	0.031553241192229	0.0635482413292434	0.0986791615705522	0.0246428987407975	0.0607456492448875	0.0869894784867076	0.0364615540669734	0.0272583998420245	0.0346175408880368	0.0626764418266871	0.053098036752045	0.048521554305726	0.00680587649591002	0.022626830206544	0.0734631493420245	327	preLUCA
CL0486	0.0733660969059829	0.0511932196011396	0.0275908832991453	0.0589992593304843	0.060046752025641	0.0347896295698006	0.104838062609687	0.093173846019943	0.0177263818660969	0.0648439886438746	0.0627869517635328	0.0361254417635328	0.0252470941965812	0.0406775783874644	0.0640862109515669	0.0261600568148148	0.0523707406780627	0.000115156367521368	0.0235140454814815	0.0823453278603989	100	preLUCA
CL0125	0.0735263316606684	0.0553048200344473	0.0511408406730077	0.0648339357385604	0.0157279896354756	0.0340672828084833	0.0447684113565553	0.0930990977125964	0.0291713444151671	0.0568884936930591	0.0822907300053985	0.0356701619622108	0.0206918226023136	0.039792496085347	0.0548681670529563	0.0571092365131105	0.0416654729496144	0.02214413101491	0.0561019717781491	0.0711339845529563	226	preLUCA
CL0327	0.111340581269737	0.044368552620614	0.0551408662192982	0.0511359101589912	0.00936777332346491	0.043463519694079	0.0412714254725877	0.0809608990219298	0.00480746726425439	0.0575768420734649	0.066651425379386	0.0250260635921053	0.0125256030427632	0.0180521530274123	0.0467964914046053	0.0987144735800439	0.112758925376096	0.0164234209342105	0.0341627631995614	0.0694514583497807	131	LUCA
CL0714	0.0922566794274809	0.0463661832938931	0.0173874810648855	0.00764535629007634	0.00219592687022901	0.0120684479351145	0.00710324442748092	0.0805067810801527	0.0267954326030534	0.0844532441908397	0.198331857465649	0.0232342366068702	0.0497555091412214	0.086698345740458	0.0527774177671756	0.0289672134427481	0.0389558269122137	0.0316063612633588	0.0322188423587786	0.0806724172519084	345	postLUCA
CL0026	0.0618700431223022	0.0343918705985612	0.0481363453194245	0.0466071511467626	0.0100392367251799	0.0275184027309353	0.0414639281021583	0.0962954388330935	0.0401152806705036	0.0633914532503597	0.049459093305036	0.0323711943079137	0.0283825322748201	0.0427801439467626	0.0852983740877698	0.0548019424345324	0.0996016114100719	0.0181395709625899	0.0339536691467626	0.0853787338201439	105	preLUCA
CL0014	0.0761253138377081	0.0436433451033931	0.032019990415493	0.0716841069916773	0.00861487195262484	0.0263784123098591	0.0743325032234315	0.0993592733008963	0.0278059890640205	0.0652887260166453	0.101223645923496	0.0395721445889885	0.0181215557586428	0.0392470903354673	0.0669805665307298	0.0408176567266325	0.0413377113300256	0.0107407020307298	0.0393661234196543	0.0773370104190141	294	preLUCA
PF00118	0.11802196	0.04449642	0.02434375	0.074711307	0.001904858	0.03127554	0.086825881	0.11192608	0.011582472	0.085137358	0.093394858	0.05041233	0.027464403	0.008376222	0.036044091	0.023405142	0.052126051	0.000269347	0.003291591	0.114989205	352	modern
PF00119	0.087770263	0.035818368	0.036431789	0.007043053	0.005296368	0.012633263	0.024757895	0.061617158	0.015879895	0.137729632	0.112689	0.042302632	0.042065211	0.129810263	0.051072368	0.025765789	0.033312684	0.005341	0.033884789	0.098773421	190	modern
CL0286	0.0673319371224332	0.0737630762386672	0.0305467376950794	0.0652277683657497	0.0105161681557536	0.0297161799616428	0.0865991476865556	0.0728151530375823	0.0312631808605192	0.0519540141402557	0.105025156970554	0.0342964741204959	0.0195044128132507	0.0410730763785355	0.0782801203022084	0.0444505655327392	0.0430480395722588	0.0158519371600155	0.0372062921941108	0.0615276443750484	776	LUCA
PF00122	0.095299034	0.056057448	0.00840331	0.054205448	0.006320552	0.026300828	0.051433379	0.098177793	0.00080931	0.075153379	0.095452414	0.03814469	0.028798414	0.023363172	0.058196276	0.036017448	0.057077793	0.000148828	0.007332	0.183303724	145	LUCA
PF00124	0.101591908	0.035553295	0.031475202	0.011198844	0.004490116	0.008643179	0.023202139	0.10813763	0.035059017	0.071814566	0.106004277	0.014277861	0.034618497	0.085647225	0.063259653	0.060779422	0.032620983	0.071652659	0.05497341	0.044998555	173	modern
CL0123	0.0629012326974435	0.0831295506652952	0.0264058603462256	0.0485290301008339	0.00781823475460829	0.0486105831530064	0.0990042895859666	0.0658167604840356	0.0209722024649989	0.0641004251387974	0.116030576574281	0.0743327956857033	0.0218955749408602	0.0253974843509985	0.0409294663372833	0.0519975647476958	0.0426845150359337	0.0116068425376344	0.0308488846054422	0.0569846702922976	285	preLUCA
CL0536	0.0573620480441767	0.0373540158895582	0.0800761041987952	0.0409527508935743	0.0262841763393574	0.0201109036726908	0.0454682530160643	0.118201887453815	0.0254921082068273	0.101499136315261	0.0798035740983936	0.0344532934196787	0.0177838150863454	0.0492422491485944	0.0339876906204819	0.0539314257188755	0.0389636749839357	0.00916841397590362	0.0440077315562249	0.0858528517409639	379	preLUCA
CL0039	0.0700685063579644	0.0553851494800172	0.0305923907399367	0.0640481196453421	0.012758527829931	0.0279577185217079	0.0901193286597182	0.0708972153283496	0.0259168286030765	0.0671956066684876	0.0912310695671363	0.0646578349902242	0.0223845456282346	0.0399849697370615	0.0569549582284359	0.0417075604726855	0.0369890051669063	0.0129392064242381	0.0406766633057792	0.0775317941640311	495	preLUCA
CL0028	0.0971991586041018	0.0520301428618385	0.0307205978040652	0.0650602966284563	0.00883775465189526	0.0353498571272661	0.0503535131485992	0.0950541806233291	0.032327546171855	0.05055003659577	0.0927377248025087	0.0296800805429409	0.0228863907303607	0.0399324125820363	0.0769778438097418	0.0503787410742538	0.0387931432608497	0.0166595922819996	0.0398607279616371	0.0746072367499542	544	preLUCA
CL0194	0.056666382	0.067761283	0.025082763	0.060751414	0.003893816	0.021551053	0.106686842	0.061751349	0.014912204	0.060493849	0.086458092	0.109670691	0.022566645	0.043820197	0.057252138	0.03703875	0.032977171	0.003853882	0.04474602	0.082062829	304	LUCA
PF00137	0.256550952	0.016378095	0.000206667	8.57e-06	0.00020746	0.032569524	0.047623968	0.152495079	0.000420159	0.178465238	0.088450476	0.031819524	0.037300794	0.025208095	0.01621619	0.010022698	0.017538095	1.27e-06	0.015594921	0.072916984	63	postLUCA
PF00140	0.030444848	0.077474242	0.007620606	0.091141818	9.09e-07	0.062878182	0.158200303	0.060615152	0.008724545	0.090306667	0.151451515	0.078655455	7.88e-05	4.85e-06	0.060662121	0.030328182	0.030250606	0	0.030304242	0.030854848	33	postLUCA
CL0617	0.0780549857743733	0.0694970192980501	0.0364033424456824	0.0714143452506964	0.00206874672423398	0.0270810307409471	0.0434064625292479	0.118376852169916	0.0256581333732591	0.0449184959721448	0.111815041735376	0.0244065180194986	0.0223138441615599	0.0567715878467967	0.0720071029331476	0.0461841784289694	0.0360374928802228	0.0314700001281337	0.0304645124066852	0.0516471030083566	247	postLUCA
CL0013	0.0883365004497761	0.043178963681382	0.0398909660415867	0.0620762828208573	0.00444844514395394	0.0359802749443378	0.0620877096538708	0.0965456301183621	0.0206767945668586	0.0613923798848369	0.0826596032181702	0.0451995009756878	0.0324614971356366	0.0300028598202175	0.0573167562514395	0.0530496670991683	0.0708572616922585	0.003134441243762	0.0309669546097249	0.0797327189648113	351	LUCA
CL0425	0.12459716374954	0.033834438213628	0.00907767965377532	0.0273786004180479	0.000871326217311234	0.0191574583149171	0.030276703160221	0.0719090790018416	0.0113815655101289	0.115678803001842	0.16499591135175	0.0285028179760589	0.0358765190423573	0.0789897423038674	0.0549093000736648	0.0369685821767956	0.0364129647918969	0.0234574767403315	0.0281215105322284	0.067596961160221	280	preLUCA
CL0043	0.0712377146558785	0.0388538112093791	0.0370291413751651	0.0545406672424042	0.00794025867635403	0.0340851257939234	0.117760620708719	0.0628138508692206	0.0260719616822985	0.0774490092906209	0.0845681438652576	0.0635477475488771	0.0264823578956407	0.0319110566836195	0.0642844385667107	0.0480971398104359	0.0323774836089828	0.00847926674042272	0.0320425645819023	0.0804244978361955	350	preLUCA
CL0163	0.0569485062903226	0.0410483275330025	0.0373682532655087	0.078292228373201	0.0112999950317618	0.0329721738253102	0.0798584565240695	0.0743562280704715	0.0383133546491315	0.0800348091280397	0.0884866949086849	0.0591071213935484	0.0281601636114144	0.0431075436079405	0.0580998757861042	0.0414110074684864	0.0408991364228288	0.013186596128536	0.0430038858590571	0.0540426351042184	633	preLUCA
CL0040	0.0559835216302211	0.0568255528169533	0.0289608273054873	0.073665040951679	0.0100046396396396	0.0310321866416871	0.0958634193341523	0.0782548525995086	0.0222663966302211	0.0700274202960688	0.0949701435462735	0.0533954176658477	0.0265931164242424	0.0502287755982801	0.0531599507891073	0.0377924733611794	0.0399832392158067	0.0115992342027027	0.0400303192289107	0.069360970448403	447	preLUCA
CL0061	0.0947878571255864	0.0427298336172708	0.0303212857788913	0.0525560960449893	0.0133058165302772	0.0290600874477612	0.0866095778616204	0.0898886440452026	0.0295873197974414	0.0695943240889126	0.0901265950211087	0.0505225588253731	0.0278746821769723	0.0353301749364606	0.0585042046801706	0.0405007825501066	0.0473678679590618	0.00390772324626866	0.0322018550884861	0.0752193837771855	423	preLUCA
CL0533	0.0906811941865672	0.0669694309281716	0.0264066416735075	0.0560674813264926	0.00621715493283582	0.0245705036585821	0.0633943189841418	0.0670592537108209	0.0283579477313433	0.0876152052751866	0.10568011186194	0.0488081901016791	0.0182772666679104	0.0342617164076493	0.0559615018955224	0.0449137408059701	0.0445366231520522	0.00354988885541045	0.0319057350727612	0.094762742613806	241	LUCA
CL0475	0.0631530806783285	0.0525412049076774	0.0303219633517979	0.0590041690971817	0.0076224687473275	0.0357229348114674	0.0714292711311953	0.0998866959348882	0.0145086299028183	0.07951776506414	0.0811195239689018	0.0372370068415938	0.0205159376734694	0.038781924313897	0.0885907676093294	0.0485677550709427	0.0568335084091351	0.00830804657823129	0.0362727305830904	0.0700621283760933	257	LUCA
PF00162	0.088452958	0.036409549	0.029329746	0.072292535	0.005812873	0.013369042	0.078023634	0.09081831	0.018092592	0.081994563	0.096874197	0.097688817	0.019819634	0.044276592	0.053541493	0.038051944	0.034921859	0.001338394	0.008404113	0.090483803	355	postLUCA
CL0492	0.0439654269396985	0.10178507541206	0.0302649749949749	0.0376384925376884	0.00584381920603015	0.0573529648944724	0.0819801002462312	0.117835628155779	0.0158969346331658	0.036141909718593	0.100044472221106	0.121174673577889	0.0146800501557789	0.0250552762512563	0.0358416081356784	0.0361915074522613	0.0309009044974874	0.000242001824120603	0.0333327137839196	0.0738267334522613	91	LUCA
CL0021	0.0592889818677749	0.0597253440698904	0.0282957933862864	0.0674484491752928	0.00736960308216849	0.0299582912249717	0.0795540725551568	0.0970525047869286	0.0167877685047223	0.0722922667274273	0.0752025179297317	0.0676637854642992	0.0178804907240272	0.0313268921737817	0.0494444538175293	0.0394855018386853	0.0603140596715149	0.00793195195013222	0.0272119583913865	0.10576205136003	186	preLUCA
CL0296	0.0460728568843537	0.0604297957414966	0.0237307143469388	0.0559933332040816	0.0170498285204082	0.0216023808265306	0.0985618707482993	0.128961632744898	0.0187148635170068	0.0644467687006803	0.0469519047585034	0.068056292744898	0.0254943877414966	0.0176675169557823	0.0735211564013605	0.0243411564863946	0.0298535378367347	0.00440115643537415	0.0416798297721088	0.132465612323129	107	preLUCA
CL0099	0.104737475462379	0.0400902912572816	0.0284104123798544	0.0573532038713592	0.00571742713713592	0.0260921478410194	0.102767099586165	0.0802691748009709	0.0161756552694175	0.0783550119138349	0.0857155460291262	0.0581868325825243	0.0176184829575243	0.0265710805412621	0.0582052912281553	0.044603094368932	0.0426737258616505	0.00388084958495146	0.0214521847718447	0.101121589865291	401	LUCA
PF00173	0.07236971	0.00136971	0.040163768	0.116707391	4.51e-05	0.030523333	0.110713043	0.116027971	0.043635942	0.000516522	0.073013478	0.054891014	0.014093333	0.015324783	0.056588551	0.036066087	0.044371449	0.014496957	0.072171884	0.086905652	69	postLUCA
CL0072	0.065645881335807	0.0467523994477427	0.0313470314792826	0.0724591403741496	0.00373830404514533	0.0438725974174397	0.0617645763593074	0.0886749845299938	0.0131117945800866	0.0438462771533704	0.0771720921076067	0.0424972481069883	0.0110011007353123	0.0359493382943723	0.0596047865862709	0.0435911379338281	0.108140550369202	0.0143552916004947	0.0371154854403216	0.0993565058701299	139	preLUCA
CL0091	0.0890206776892655	0.0700577966836158	0.0138716944858757	0.0534163839322034	0.00776644066666667	0.057394576338983	0.0907357622655367	0.102235141480226	0.0160619772146893	0.0461287573559322	0.117734519915254	0.0405590396949153	0.0193236720056497	0.0575038983672316	0.0528819775310734	0.0280209043446328	0.0365244634858757	0.0116838418135593	0.0317087572316384	0.0573668927909605	92	LUCA
PF00177	0.124721083	0.130315083	0.039877667	0.032416917	0.002112917	0.025545167	0.076118333	0.047066417	0.010621	0.076184417	0.0655265	0.072200417	0.032180167	0.024084	0.07029075	0.031401083	0.02847525	0.004494833	0.020140833	0.08622525	120	unclassifiable
CL0270	0.120402267171539	0.0452490680728075	0.0336054163816878	0.0656323551527854	0.00628874252399338	0.0227392665383343	0.0755791892592388	0.0836486650943188	0.0190474243022614	0.0686604191125207	0.0825518476475455	0.063876188617209	0.0294376944087148	0.0324625370871484	0.0573894760810811	0.044404484184225	0.0425381081246553	0.0046543493188086	0.0206461059542195	0.081183750590182	732	LUCA
CL0037	0.104753143472053	0.0650934200525733	0.0493790481571666	0.0560179246740454	0.0107001160835639	0.0461784284958495	0.0555197787155506	0.0918376701532927	0.0155067194792474	0.0447111732706143	0.0850284227980077	0.0434861649701162	0.0214923463685667	0.0326979470509131	0.0516930381566132	0.0523773437299391	0.0424820034205866	0.0205472108256779	0.0600817321068069	0.0504131156972883	278	postLUCA
PF00183	0.033430561	0.05371385	0.02887508	0.079710428	0.007613209	0.032807193	0.130959412	0.042799171	0.020473342	0.051500214	0.117427513	0.096199759	0.031202674	0.040731604	0.052451872	0.048986524	0.03211115	0.009417219	0.034072273	0.055514679	374	postLUCA
CL0387	0.0716428295966387	0.0587851825434174	0.0324579268851541	0.0677283750896359	0.0056568905210084	0.0200112322128852	0.0858371989607843	0.0848068910364146	0.0198273672941176	0.0834937252156863	0.0870597479103642	0.0688344818039216	0.0225066107815126	0.0344492160028011	0.0583023811736695	0.0395421290812325	0.0481212326554622	0.0113719050448179	0.0195811482633053	0.0799798320420168	199	LUCA
CL0659	0.108564107	0.045357143	0.098878304	0.033076161	0.000266607	0.037045268	0.050002768	0.096952946	0.069684554	0.036054554	0.044970893	0.036377857	0.036977768	0.026001071	0.069324732	0.070378571	0.044824554	0.025781875	0.028280893	0.041195893	112	LUCA
PF00189	0.135587901	0.115517531	0.001645556	0.01374037	0.012674938	0.01922284	0.087733333	0.101736173	0.031023086	0.093926173	0.048247901	0.073039383	0.020756667	0.02814037	0.036821975	0.049041852	0.013985556	4.48e-05	0.03204321	0.085065185	81	modern
PF00194	0.02748512	0.012439187	0.091736316	0.032584306	0.010889378	0.070949904	0.092789809	0.068226699	0.04743378	0.065910335	0.06933177	0.046657943	0.023860478	0.043809187	0.072266364	0.051573541	0.070887464	0.009570478	0.032857081	0.058737225	209	postLUCA
CL0149	0.0859830796296783	0.067496007661195	0.0276304925173999	0.0691272946027577	0.0069140163919895	0.0357010768089297	0.0752618516631648	0.057101792468155	0.0293233814609324	0.0544848586119501	0.116327025628365	0.0353456206217991	0.0222950558699934	0.0461754893276428	0.0720053118785292	0.0461337952908733	0.0448774785410374	0.0102259678910046	0.0236690806736704	0.0739179775338148	411	LUCA
PF00199	0.103314672	0.065342533	0.041881965	0.077232009	0.005717118	0.028587555	0.042127991	0.090931528	0.027100655	0.034218952	0.074523319	0.030935808	0.024649782	0.066248734	0.098476812	0.044852969	0.041760655	0.011884934	0.030176681	0.060033581	229	postLUCA
CL0113	0.0696641770456274	0.059244003178164	0.0360629861979902	0.0564967014732482	0.0102697175807985	0.0284118413935361	0.0648261218222433	0.0663845151716458	0.0330834817808256	0.077367960263308	0.107620855603476	0.0566601846330798	0.0198059994668658	0.0486460469482618	0.0657991118947583	0.0396014136647203	0.0347387072414449	0.0124562109192015	0.0368096102676534	0.0760474130419609	434	preLUCA
PF00203	0.041636711	0.083811184	0.018405526	0.019831842	0.011158289	0.021785132	0.109200526	0.078047368	0.053462632	0.065751316	0.077498158	0.080520395	0.033818289	0.050722237	0.066000395	0.035469211	0.064056184	0.000275789	0.013370526	0.075174079	76	unclassifiable
CL0329	0.100369691302984	0.0637910339300412	0.033650987659465	0.0559009310617284	0.0060912618744856	0.0277053651831276	0.0723159824547325	0.0871197942494856	0.0248921861589506	0.0703213271121399	0.0867474022937243	0.0661024331265432	0.0154796758652263	0.0362091871111111	0.0589362757427983	0.0399069239855967	0.0421367129578189	0.00293137209567901	0.0212750256759259	0.0881129526018518	269	preLUCA
PF00206	0.129871566	0.049674899	0.02132197	0.042555606	0.001960152	0.028067071	0.065706111	0.082074848	0.032019444	0.068683182	0.121380101	0.022603889	0.033175909	0.028575303	0.045225354	0.048359293	0.063213434	0.002193838	0.014059545	0.09927601	198	LUCA
CL0062	0.116014035250041	0.0291036693130849	0.0210739829546872	0.018630921067805	0.00556063366984075	0.0147685187586603	0.0200622213618453	0.0894833311047447	0.00936216879297324	0.131740986809227	0.140519860391397	0.0267597618704646	0.0356705171623707	0.0666404842623543	0.0483345460781481	0.041309210388442	0.0398713297264817	0.0213049384429486	0.027226632728616	0.0965583368826137	466	preLUCA
CL0044	0.116327605761151	0.0564185956615827	0.0269813669703597	0.0625513466823022	0.00456115387597122	0.054157024451223	0.0999729351991367	0.047009266283741	0.0311269323605755	0.0525187943116547	0.117407456105324	0.0378458157991367	0.0322358244989928	0.0398605726517986	0.0492870304014388	0.0333126849329497	0.036398817337554	0.0151479591965468	0.0361695338592806	0.0507062503951079	264	preLUCA
CL0276	0.0811859659777382	0.0622590292466607	0.0339454140382903	0.0612974710819234	0.0100575868032057	0.061890044681211	0.0816392608459483	0.0712576314844167	0.0193423152573464	0.079105975141585	0.110929795154942	0.0348257435627783	0.0205459037960819	0.0413179251593945	0.0421835174042743	0.0425917008049866	0.0388795548984862	0.00860543634728406	0.0243720659136242	0.0737644612724844	233	LUCA
CL0255	0.0988479721448363	0.0539386523589421	0.0178141437531486	0.0363162468161209	0.00366672949748111	0.0958308185214106	0.21252494961461	0.02868171795466	0.00555774582241814	0.0954867001196474	0.0948468639193955	0.0888726952405542	0.0274756047594458	0.0183076575151133	0.0180447102657431	0.0286022291372796	0.0155246725314861	0.00297067821284635	0.00594157418261965	0.0507433626511335	176	postLUCA
CL0548	0.0626130911424242	0.0463612729121212	0.0427450303060606	0.0641869090090909	0.000400725554545455	0.0441734242	0.0837688484818182	0.0672358184545454	0.0107087274454545	0.0699318181818182	0.0893824545090909	0.113411393842424	0.0136423638454545	0.0310102423242424	0.0497856967666667	0.0485566970212121	0.0653148484	4.90558787878788e-05	0.0285091393757576	0.0682086972393939	119	postLUCA
PF00221	0.116884945	0.076628118	0.031045602	0.041282757	0.010584945	0.041552779	0.084932954	0.079514092	0.029622691	0.053756783	0.122523654	0.019675974	0.023049322	0.017013282	0.068163085	0.051191138	0.031066565	0.000208271	0.01619512	0.085105974	457	postLUCA
PF00223	0.091935824	0.03205552	0.033951971	0.03225491	0.005463405	0.031235824	0.019114767	0.099241308	0.070748584	0.067384964	0.116068297	0.021289427	0.025157473	0.077641792	0.042125717	0.055859713	0.043634391	0.046613835	0.03733595	0.050882616	558	modern
CL0392	0.08286629	0.074575806	0.032807258	0.10343371	2.74e-06	0.036659355	0.129399032	0.016349839	0.016240968	0.060340806	0.048430161	0.151705968	6.6e-05	0.016129032	0.064623226	0.048124839	0.00123371	0	0.096774194	0.020234194	62	LUCA
CL0052	0.0830754089471891	0.054197109592561	0.0412252867407723	0.0674679586084611	0.00786460258205565	0.0299552611124361	0.0727505196257808	0.0865642759846678	0.0287961245085179	0.0616168114735945	0.0788676603784781	0.0380362777348098	0.0293272259613856	0.038565119330778	0.0668664366161272	0.050349605326519	0.0460073679747303	0.0143209626320273	0.0345091765695627	0.0696333248375923	657	preLUCA
CL0716	0.116776768549439	0.0666740166381244	0.0224998067074414	0.0329842306595311	0.00420251802752294	0.0221729967054026	0.042598990930683	0.085646789069317	0.0266877469908257	0.0773444140356779	0.159409235621814	0.01816269127421	0.0186708259938838	0.0625295309449541	0.0468806729143731	0.038621977293578	0.0350535476126402	0.0213604893425076	0.0237132720846075	0.0780057899785933	574	LUCA
PF00231	0.107630464	0.06927725	0.033921607	0.047336393	0.003597536	0.045161286	0.121837143	0.041769643	0.010066821	0.085617679	0.072515893	0.077436143	0.023939643	0.019556286	0.039078143	0.052520179	0.049954179	6.96e-05	0.037953393	0.060758821	280	postLUCA
PF00237	0.135841485	0.105903663	0.037896931	0.057672376	0.009883366	0.005050495	0.045477624	0.038843465	0.020199604	0.076493267	0.059592277	0.117596931	0.021900099	0.019428218	0.050157228	0.035608515	0.041199208	2.02e-05	0.029995545	0.091236139	101	postLUCA
PF00238	0.095414138	0.100627155	0.037317069	0.072821207	0.002060862	0.031320172	0.031513534	0.086746121	0.0036425	0.090276466	0.043053621	0.100204741	0.010825603	0.026473621	0.043497241	0.057176293	0.021289052	0.000428362	0.016304138	0.129005	116	postLUCA
PF00239	0.033283139	0.094649197	0.028640511	0.093406934	0.001625036	0.056447445	0.103901752	0.05504854	0.010007737	0.072963796	0.063802482	0.089710219	0.050651898	0.012374964	0.014619854	0.05034365	0.041060584	5.55e-06	0.022920511	0.104532555	137	unclassifiable
CL0088	0.0679975027235294	0.036107122973262	0.0448683636957219	0.0757885508796791	0.00436766814010695	0.0247793101358289	0.0606745988181818	0.0966561818684492	0.0450711979010695	0.063595898342246	0.0853437753417112	0.0403220585780749	0.033110197715508	0.0460600053502674	0.0603954811780749	0.0496614011529412	0.057582037286631	0.0106325615668449	0.039719625640107	0.0572637004326203	343	preLUCA
CL0105	0.0743207811293305	0.0482140329894793	0.0333379978509033	0.0631509490216791	0.0071010802392136	0.0358618627961743	0.0728194590314559	0.0930585101741764	0.0240816883517534	0.0741213146046759	0.0832212741870351	0.0520516366081828	0.0191603834086079	0.0316383092022317	0.0651955153970245	0.0440676641043571	0.05159600426695	0.00858467994155154	0.0285721978695005	0.0898417279584485	620	preLUCA
CL0143	0.0629568187320622	0.0432542348730557	0.0425186250250878	0.0804089312212744	0.00693147007074761	0.0244132211274461	0.0406637380326142	0.118627711786252	0.0299742098058204	0.0517612494957351	0.0608474510677371	0.033847089771701	0.0210247715805319	0.0412805217666834	0.0690450025052684	0.0604163873898645	0.0610361114460612	0.0344900499307577	0.0574852232729553	0.0590138887155043	299	LUCA
PF00253	0.044538	0.1918616	0.0064302	0.0027718	0.0809924	0.0287436	0.0331676	0.1492432	0.0061142	0.0514202	0.0523354	0.1462174	0.0047588	0.0442886	0.040135	0.0440238	0.007925	0.0004514	0.044549	0.0200316	50	unclassifiable
CL0487	0.0650164019172297	0.0372834122719595	0.0192558783445946	0.0619655406283784	0.00161386242060811	0.0394025336672297	0.1420742399375	0.0875470100439189	0.0228019593564189	0.0780913850912162	0.0612272972989865	0.0744788852483108	0.0115017567905405	0.0350555406925676	0.0621562670118243	0.0389495608006757	0.0554600169628378	0.00661607815033784	0.0213370439307432	0.0781632093530405	120	LUCA
CL0042	0.0711823781347678	0.0302944279445074	0.0333751077010193	0.0685863309173273	0.00959079278255945	0.0316050057281993	0.0825447907429219	0.0884704303907135	0.0212319592525481	0.0676465570758777	0.0862570442525481	0.0667223555730464	0.0268721855696489	0.0476627746138165	0.0554318007066818	0.0480365005390713	0.0422485957180068	0.0102819529139298	0.0411762059535674	0.070778550405436	172	LUCA
PF00263	0.032985064	0.028614423	0.050720513	0.061965192	0.000175321	0.044455256	0.049635449	0.093234615	0.005108269	0.109082949	0.072218141	0.06090109	0.016013013	0.024362436	0.053441795	0.052613718	0.147872179	5.64e-06	0.006353333	0.090235769	156	postLUCA
CL0205	0.063631691	0.044256618	0.049332647	0.076773971	0.017628235	0.037559632	0.020660882	0.0864375	0.066489485	0.03336875	0.076118235	0.006508088	0.014854706	0.055348603	0.114473824	0.046353824	0.056153456	0.073565588	0.024322941	0.036158603	136	postLUCA
CL0193	0.0585889594134852	0.0423299044364593	0.079969911196438	0.0758430237120518	0.0018629405378638	0.0301138052378976	0.0330242521338385	0.101028770150973	0.0200039929980211	0.046766369027704	0.0862735769271683	0.0353923157136927	0.0126122173058063	0.0669324011852406	0.0369669269052078	0.0800129871251991	0.0576487282195087	0.0168063997012404	0.0694532105740624	0.0483660977869106	578	postLUCA
PF00269	0.069122881	0.022551864	0.04622678	0.051013898	4.22e-05	0.098777458	0.097781186	0.101764576	0.005751017	0.018804915	0.069628475	0.107373051	0.06685339	0.017480847	0.042820847	0.051691186	0.017644407	1.83e-05	0.015848983	0.098801017	59	modern
CL0290	0.0951271186048502	0.0554721255335235	0.0209425819743224	0.0428484165049929	0.0071955492553495	0.0272001852253923	0.0865860345834522	0.114411183857347	0.0202587874122682	0.0846700287232525	0.0958237947532097	0.0522401711654779	0.0184647079586305	0.0265866615021398	0.0497210985178317	0.0473350639258203	0.0663034665563481	0.0043018002853067	0.0116843081426534	0.0728244080342368	386	postLUCA
PF00276	0.037570732	0.050132317	0.077667927	0.028817805	2.93e-05	0.030302683	0.08687878	0.050719024	0.005632073	0.089369512	0.037807805	0.219472073	0.028630366	0.024429878	0.014853049	0.022336341	0.071581585	0.012195244	0.000209634	0.111361707	82	postLUCA
CL0652	0.0705745375294118	0.136232563042017	0.0308796221260504	0.0235415545042017	0.00422832752941176	0.0215601676638655	0.0702049580084033	0.0773057986806723	0.0114546219243697	0.0550312181512605	0.0514639077394958	0.124525294008403	0.0263258826386555	0.0129772266806723	0.0659596215210084	0.0414913022773109	0.0256639491512605	0.0252215550588235	0.03697647	0.0883781934789916	184	modern
PF00283	0.046124762	0.074394762	0.007887143	0.023933333	0.00281	0.011273333	0.005894286	0.094480476	0.053303333	0.11953381	0.062634286	0.009676667	0.008480476	0.078341429	0.097039048	0.061848571	0.046624286	0.042221905	0.04085619	0.112639048	21	modern
PF00284	0.077336154	0.076862308	0.025767436	0.075494872	1.26e-05	0.112256923	0.097533846	0.025658974	2.79e-05	0.054145641	0.049098205	0.02593359	0.000374103	0.051694103	0.076993846	0.028062564	0.052292821	2.56e-07	0.102160256	0.068290769	39	modern
PF00285	0.136880882	0.059106639	0.018521176	0.056827143	0.002492479	0.015372647	0.063635084	0.102232017	0.027002647	0.083303782	0.102004076	0.036298866	0.029376597	0.028784286	0.072545924	0.043176597	0.030569286	0.003808445	0.022213697	0.065846513	238	unclassifiable
CL0261	0.0725769942894737	0.0714280057479224	0.0211528117202216	0.0624483795803324	0.00742088660110803	0.0369454707839335	0.0956159695387812	0.0774793352590028	0.0328058728102493	0.050824875434903	0.115857437699446	0.021985055367036	0.0124273960373961	0.0377880056842105	0.0812044461108033	0.0347231439404432	0.0331748753074792	0.0218614818074792	0.0223590996745152	0.0899163157977839	196	LUCA
CL0118	0.120804821506741	0.0404377951919112	0.027658183816019	0.0607008962545599	0.0112613955511499	0.0182774864187153	0.0734816654187153	0.102449968375099	0.0247549323766852	0.0672793577002379	0.104728667501983	0.0405537985955591	0.0256826328088818	0.0279773513814433	0.0549748532434576	0.0361615067454401	0.0471075177946075	0.00320598722442506	0.0151268675313243	0.0973717685582871	297	LUCA
CL0268	0.0665864567917177	0.0229510413587356	0.115670899282529	0.062160392064445	0.0121429841004656	0.0224902449720657	0.0369733936890468	0.118958103484685	0.0202141176018133	0.107162148911786	0.0455815095503553	0.037454067754962	0.00959467258956138	0.0276398037973536	0.0213681233349669	0.077217618244793	0.101916405426611	0.0060073027297231	0.0271500466998285	0.0607569395716736	312	preLUCA
PF00298	0.117516471	0.027738382	0.058670441	0.034911176	4.41e-07	0.016892353	0.094617794	0.088247059	3.68e-05	0.059547647	0.064242206	0.161801176	0.059108971	3.97e-06	0.058825147	0.031106324	0.058990882	0	0	0.067739853	68	postLUCA
CL0071	0.086912921626506	0.0655716867710843	0.036993343313253	0.0494282831807229	0.00844825308433735	0.0489869275180723	0.0831941266746988	0.0789350902048193	0.022112138373494	0.0620611145060241	0.107380090337349	0.0339755417710843	0.0228299400361446	0.0438534038674699	0.0524984636626506	0.0508587348795181	0.0405610244578313	0.016835813060241	0.0343948797710843	0.0541656326626506	204	LUCA
CL0045	0.0335310286	0.0178069714057143	0.0200336103771429	0.0787442858057143	0.0858215430685714	0.0327472573028571	0.0643904568628571	0.100585371371429	0.0230525142971429	0.0254071427314286	0.0837685704	0.0451815427942857	0.0188919430971429	0.0416761757314286	0.0942166855371429	0.0204551426342857	0.0403247427657143	0.00574777261714286	0.04951491436	0.118100400045714	60	LUCA
PF00303	0.06759975	0.050125	0.038914313	0.085605375	0.00771575	0.030243	0.038854438	0.081801	0.039656438	0.07788	0.079518875	0.046351375	0.02600275	0.03425425	0.049271438	0.037496125	0.04843	0.027640063	0.056815063	0.075821938	160	postLUCA
PF00305	0.087150983	0.035486301	0.029385202	0.064855925	0.006760405	0.064325087	0.052476185	0.057710983	0.02737237	0.059910607	0.117507023	0.029778757	0.018886301	0.04716185	0.074292254	0.046338844	0.042296329	0.017655491	0.056052977	0.064593584	346	modern
PF00306	0.070409286	0.03744	0.013882778	0.052002698	4.89e-05	0.065525079	0.119277857	0.025001587	0.013132063	0.063415159	0.117323651	0.150188254	0.00864373	0.047484206	0.047314762	0.031241667	0.044941429	0.007939048	0.017314127	0.06747127	126	modern
PF00309	0.019210227	0.000558182	0.044744545	0.002355682	1.75e-05	0.227825682	0.132812727	3.18e-05	0.000802727	0.06993	0.179640682	0.0541425	0.04953	0.002556364	0.045475455	0.060812955	0.063521364	4.55e-06	0.021496818	0.024529318	44	modern
CL0600	0.014678	0.1039332	0.0479734	0.045931	0.001116	0.04274	0.06498	0.0380682	0.0514898	0.0612538	0.1880484	0.1224334	0.0118818	0.0061032	0.0478228	0.0377276	0.0170428	0.0004098	0.053915	0.042449	50	unclassifiable
CL0293	0.0792994297468806	0.0274082352370767	0.0800124596648841	0.0594266131693405	0.0222683064884136	0.0189809447771836	0.0484845812655971	0.0813854011657754	0.00519131903743316	0.0524196614081996	0.06045447428877	0.0409026379108734	0.0121297683315508	0.0407179143351159	0.0607663278609626	0.114218253237077	0.0758261499465241	0.00981532953654189	0.0461212119322638	0.0641674687344028	290	postLUCA
CL0171	0.107628940723164	0.0456763278121469	0.0292136866228814	0.0728764547966102	0.00876264114830509	0.0261529379618644	0.077827499930791	0.103573883978814	0.0207101838601695	0.0736110029025424	0.0899727541864407	0.048457500088983	0.0316546753629944	0.0269605224618644	0.0399191666638418	0.0371091949971751	0.0481945904943503	0.00707847473163842	0.0172581071935028	0.0873588420932204	305	LUCA
PF00317	0.075791176	0.057297794	0.035034265	0.059587941	0.000130588	0.039388676	0.042061176	0.059161618	0.0261275	0.017929559	0.127901765	0.054261471	0.076551471	0.071624853	0.067431471	0.030217206	0.0750325	0.016117353	0.049541029	0.018806471	68	postLUCA
CL0067	0.102175833896219	0.0556543587657524	0.0337525350392884	0.0586323499355078	0.00784422546330615	0.0315907485670867	0.0665870940815419	0.0798313715426242	0.0300683765196442	0.0688889398487769	0.106546093260934	0.0506701036990363	0.0256507933461824	0.0333987249021497	0.0499906746278725	0.0380406079295775	0.0496611343432172	0.0105782489036323	0.0273640324625649	0.0730704298361749	360	LUCA
PF00327	0.046407059	0.070687451	0.059747255	0.037754902	1.96e-05	0.041088039	0.039392353	0.07428451	0.019707451	0.088028039	0.097108431	0.144625882	0.026726863	1.06e-05	0.040361961	0.031317843	0.080831569	0	9.8e-07	0.101894706	51	unclassifiable
PF00329	0.018074151	0.060888113	0.028305472	0.103695755	0.000591038	0.007346415	0.097932453	0.06399566	0.040856698	0.068493774	0.095691321	0.026344811	0.016680094	0.053367453	0.091336132	0.027268868	0.045560943	0.018991981	0.055450566	0.079124528	106	unclassifiable
PF00330	0.102113626	0.039364023	0.020392833	0.055042238	0.020703088	0.021576912	0.052162181	0.131497535	0.024355807	0.077832748	0.078132861	0.036825609	0.036232238	0.023949802	0.072544164	0.04910221	0.043606629	0.0049	0.020353201	0.089308725	353	LUCA
PF00334	0.089714254	0.066655746	0.02238694	0.042112313	1.12e-06	0.008931866	0.121120597	0.082063134	0.022406418	0.074307313	0.048881194	0.074030821	0.052888955	0.052545299	0.04480097	0.059797687	0.030653582	0	0.014518955	0.092180821	134	modern
PF00338	0.024774086	0.119837849	0.025826452	0.061332796	0.000247527	0.027937849	0.080976774	0.032399247	0.021784086	0.119625806	0.075534194	0.079706237	0.042948387	3.09e-05	0.057788925	0.036441828	0.040233871	0.032257742	0.010739247	0.109570323	93	postLUCA
CL0376	0.0510073864431818	0.0255006249128788	0.0210277270037879	0.0196434280473485	0.00476111742045454	0.0588974998333333	0.0376518372329545	0.0584846589981061	0.00894073850757576	0.116676818367424	0.137492348668561	0.0645110231325758	0.0704616857253788	0.0670300755530303	0.0565832198390151	0.0438370077613636	0.0354727273996212	0.0181565720416667	0.0317354923863636	0.0721238257291667	202	postLUCA
PF00346	0.052541674	0.081992704	0.026657296	0.080086223	0.012522403	0.013808283	0.085599313	0.070193176	0.013335107	0.085183391	0.057380773	0.056341159	0.050266738	0.038003648	0.067081288	0.038591502	0.038023948	0.007833262	0.026491974	0.098062918	233	LUCA
PF00347	0.043397222	0.039749028	0.078575	0.036457083	0.000328472	0.028194444	0.049608611	0.106737639	0.013924722	0.064833056	0.050212083	0.073205417	0.042147361	2.94e-05	0.055590972	0.054435972	0.138532778	0	1.39e-07	0.124037778	72	LUCA
CL0613	0.0995782728826336	0.0752011639513359	0.0233895324942748	0.0675480152022901	0.00988064879484733	0.0326229677080153	0.0835202191917939	0.0531215934064886	0.0197122805085878	0.0655866508272901	0.132737576282443	0.0368504771755725	0.0361092746755725	0.0421215936469466	0.0468534256545802	0.0295347325171756	0.0273185498807252	0.010847185639313	0.037569188903626	0.0698930437232824	240	LUCA
PF00351	0.049371429	0.058609143	0.022720667	0.079335095	0.005388952	0.040530333	0.097142048	0.057859381	0.028740905	0.067839667	0.118766619	0.023596952	0.016584619	0.06742681	0.083059952	0.028131429	0.047679952	0.014555429	0.048307381	0.044349571	210	postLUCA
CL0407	0.0633245728279446	0.0687488452332563	0.030421177965358	0.0700897807009238	0.00931189175981524	0.037565438800231	0.061727621300231	0.0704396768533487	0.0261899770646651	0.0655803927066975	0.102296859290993	0.0765201731270208	0.0159110046362587	0.0503097228822171	0.0479503118602771	0.0410980601062356	0.0440373671685912	0.0160054974422633	0.0416726673845266	0.0607954273256351	160	LUCA
CL0592	0.0688427655957447	0.0141243679468085	0.111779840170213	0.108333350930851	0.000172030425531915	0.0190508574574468	0.0117324435106383	0.191880478654255	0.00926133219148936	0.0936175531542553	0.0498954182765957	0.00862085419148936	0.00286728618085106	0.0324411235797872	0.00447457671808511	0.0753942021914894	0.133325372244681	0.0105019684521277	0.027153829643617	0.0265271809148936	113	modern
CL0516	0.0520678968487085	0.0448831365793358	0.0345018082398524	0.0746262362915129	0.0441981550184502	0.0399655353357934	0.0495092623099631	0.108438966878229	0.0373319927601476	0.0566732101881919	0.044790295103321	0.0386709960073801	0.0152250920147601	0.0277444653394834	0.0794666051955719	0.047209409804428	0.0594774167675277	0.0152746493136531	0.0338150185645756	0.0961263468413284	101	LUCA
CL0340	0.093859051	0.045910365	0.012209416	0.07713781	0.003685547	0.014378102	0.105150803	0.063848321	0.027526715	0.075212263	0.145859489	0.081801971	0.020708029	0.054200803	0.038722409	0.048751168	0.022418467	2.41e-06	0.001411533	0.067202263	137	postLUCA
CL0161	0.0788937543798246	0.0601506446877193	0.0284474824609649	0.0604109518048246	0.0106096990605263	0.0471740175508772	0.0928656184039474	0.069511697425	0.0225253463964912	0.0695783025868421	0.119935188579825	0.0309118288912281	0.0214072938872807	0.0296064780635965	0.0562632236995614	0.0513433157785088	0.043954065652193	0.00766348805789474	0.0200673200605263	0.0786766140789474	201	LUCA
CL0240	0.095744736569794	0.0616474367757437	0.0311413040091533	0.0675112813249428	0.00796043457894737	0.0151089700572082	0.0793640730022883	0.127304187537757	0.0228941421601831	0.0936722655560641	0.0863889931006865	0.0364971853409611	0.0154918074897025	0.0237934099061785	0.0462812127459954	0.0262417847208238	0.0515011211052632	0.00292912967048055	0.0167158285606407	0.0918077574393593	255	LUCA
PF00367	0.000728788	0.061300303	0.125970303	0.034509394	0.030328485	0.002011212	0.107277273	0.061508182	0.00061	0.112160909	0.090749697	0.128604242	0.031272424	0.030008182	0.000368182	0.062401515	0.04927303	1.52e-06	0.001196667	0.069717273	33	modern
PF00368	0.156285472	0.040886969	0.05439189	0.032017362	0.012362559	0.028727087	0.04442815	0.104482598	0.016902008	0.078647362	0.103707165	0.032435472	0.030655079	0.02720126	0.033017008	0.045965709	0.058253425	0.003584567	0.015011339	0.081035984	254	LUCA
PF00374	0.125845	0.071958378	0.016311351	0.040540405	0.027481622	0.026934189	0.059603243	0.058820676	0.068905	0.087206892	0.097101216	0.026975811	0.024465811	0.052675135	0.061991216	0.051185541	0.022986622	0.000102568	0.015883919	0.063021892	74	preLUCA
PF00375	0.099047594	0.011457375	0.032003594	0.022969469	0.010378656	0.008982656	0.018742656	0.078656125	0.005132875	0.14662075	0.152236969	0.03575475	0.046122344	0.0684095	0.054624594	0.039992813	0.049018969	0.006922625	0.019086656	0.093835563	320	postLUCA
CL0127	0.119070448241793	0.0554021834940073	0.0289093590766024	0.0596480144085461	0.00766434937832204	0.0300517770005211	0.0853476811610214	0.0922221365549765	0.0168377383157895	0.076335716681605	0.0895539655799896	0.0529220219567483	0.0280098280568004	0.0329481915158937	0.0492091818572173	0.0396568212876498	0.040039494512246	0.00358936366492965	0.0201782075096404	0.0724008598264721	379	preLUCA
PF00381	0.132903	0.029679625	0.02548725	0.036188625	1.36e-05	0.037409375	0.1257465	0.0771755	0.013070125	0.091099	0.064135125	0.088073	0.0606365	0.024984	0.024992	0.053390875	0.062866625	1.25e-07	1.45e-05	0.052129875	80	postLUCA
CL0065	0.158605256	0.110688333	0.042527692	0.010171282	0.002786667	0.031192564	0.066747051	0.061018205	0.004777051	0.08367141	0.112070897	0.070522564	0.011034615	0.012926538	0.027971667	0.038200256	0.007061026	2.49e-05	0.037810897	0.110185	78	postLUCA
CL0109	0.102042213611455	0.0522425231826625	0.0311196593397833	0.0594384830410217	0.0207748684465944	0.0343109442236842	0.0801476393660991	0.0884596594109907	0.0251324611602167	0.0632126472012384	0.0906430728250774	0.051428010871517	0.020238614628483	0.0270816950433437	0.0607416485766254	0.0423889084682663	0.0404629489233746	0.00399930239551084	0.0250759213599071	0.081056014004644	310	preLUCA
PF00384	0.112449922	0.059688828	0.037546016	0.053820833	0.00731763	0.032491406	0.099870964	0.079232161	0.028367552	0.066146068	0.087642083	0.042186328	0.024139661	0.025986719	0.05816888	0.032077786	0.052357214	0.008825755	0.015468073	0.076213359	384	LUCA
CL0603	0.0642661058695652	0.0303210964442344	0.0371137052041588	0.0713403968601134	0.00590292453119093	0.0298375801455577	0.0882942534272212	0.0766731947599244	0.0157766730302457	0.0901994895973535	0.0809066729659735	0.0907452928204159	0.0254679206427221	0.0387100377240076	0.0743897165954631	0.038940132241966	0.0250055008979206	0.00453696640453686	0.0289809449867675	0.0825875426332703	132	LUCA
CL0364	0.0724278428998195	0.0424386372743682	0.0326075272066787	0.0663496389467509	0.0116668231516245	0.0184321389241877	0.0612149729972924	0.112740153386282	0.0279515975532491	0.0880286463258123	0.0743228160198556	0.0540965342626354	0.0171852076606498	0.0305976805207581	0.0611050452093863	0.0519499729413357	0.0547429421272563	0.0128027506362816	0.0262876531128159	0.0830472384088448	200	preLUCA
CL0106	0.115502369138436	0.0457814124372538	0.0304021046876759	0.0521280136072032	0.00967842105571187	0.033123646662915	0.0869824255340461	0.0811860720832864	0.0220550816128306	0.0564187564051773	0.108920737150816	0.044440990558807	0.0452757569015194	0.031282104634215	0.0528614407816545	0.0383094204361283	0.0390179010073157	0.00720673241024198	0.0313865447270681	0.0680366798244232	279	preLUCA
PF00395	0.071654419	0.042874884	0.070783023	0.073827209	3.6e-05	0.017964884	0.078469767	0.112551163	0.023672093	0.115471628	0.023287674	0.050264419	4.47e-05	0.069909302	0.025507209	0.081368372	0.048839535	0.023258372	0.046174419	0.024036047	43	postLUCA
CL0186	0.0628585650719396	0.0446373797301296	0.0506849999069812	0.0884706864670277	0.00554511776561593	0.0230464436189325	0.0422683019047573	0.110306016241829	0.0224113448809708	0.0577036937322568	0.0744051489265132	0.0322685565514407	0.0127911352871785	0.0392640176853607	0.0598650445118932	0.0656970209230323	0.0656256023880294	0.0195609214179076	0.0474874512037324	0.0750994450166312	444	preLUCA
CL0753	0.235204419	0.221183023	9.95e-05	0.055362791	4.74e-05	0.021213953	0.206246744	2.12e-05	0.000209767	0.028529767	0.083970698	0.03435	0.026763953	0.001292326	2.72e-05	0.019089302	0.003599767	1.12e-05	9.98e-05	0.062672326	43	modern
CL0704	0.0738843407596899	0.0525383720542636	0.0528228685503876	0.0373242638062016	0.0160331784728682	0.0652364339147287	0.0826152714031008	0.0466693022403101	0.0168602218914729	0.105288449604651	0.0906547282093023	0.064330309751938	0.0141774417286822	0.00438821684496124	0.0551213177596899	0.0597855816124031	0.0529726358527132	7.95968992248062e-06	0.0240958913875969	0.0851892246356589	68	modern
PF00408	0.032805357	0.078709643	0.016815536	0.067087321	0.017228929	0.010934464	0.131374643	0.0623275	0.0020525	0.045775893	0.138870357	0.049111786	0.002500536	0.050805179	0.071013929	0.049769286	0.046197321	0.01792	0.01890125	0.089798214	56	postLUCA
PF00410	0.073277398	0.07238439	0.023102439	0.062163496	0.008133984	0.01941626	0.060149919	0.114240976	0.008137561	0.135034228	0.081060569	0.093957561	0.024501138	7.2e-05	0.032523252	0.032958537	0.04906122	0.008130244	0.040637073	0.061056098	123	modern
CL0267	0.0884153114231956	0.0848922640326959	0.0306619493016656	0.0585346884096237	0.000803972821098088	0.0409535224768661	0.111641764438618	0.0777895312405922	0.0329182727242443	0.0496723441819864	0.0856341516230722	0.0556087661980259	0.0114258607186922	0.0295952499179519	0.0430137876588526	0.0472696175077113	0.0364803455064775	0.00995581285934608	0.0265481865077113	0.0781813079315238	148	LUCA
CL0126	0.084330329649986	0.0553372440232471	0.0397056492644944	0.0619170078247596	0.00866315336887312	0.0367793212554383	0.072599300721688	0.0811829297733171	0.0307112501243581	0.0526989963668192	0.0998691224160209	0.033143029640183	0.0227004350322099	0.0439837213846513	0.0533704192252824	0.0509878910258613	0.0458256418246662	0.0183029904385212	0.0468379973727943	0.0610505414628886	480	preLUCA
CL0303	0.0615110361818182	0.0766203998636364	0.0237338001545455	0.0624685088454545	0.00563429095454545	0.0395423451909091	0.128827272563636	0.0728570727	0.0206724549090909	0.0817160908181818	0.112990199681818	0.0869304548818182	0.0173376363272727	0.0254576060454545	0.0482608729636364	0.0321104542272727	0.0402770543818182	0.00112507289090909	0.0263219452545455	0.0356023273272727	355	LUCA
CL0204	0.0961072818105781	0.01313500600123	0.0880043170897909	0.0545182657859779	0.00907642060516605	0.0316950553480935	0.0196094586924969	0.0997961255879459	0.005056678900369	0.0573870601734317	0.0439367036445264	0.0303590405067651	0.00743351780319803	0.0293895325412054	0.0324980074120541	0.0883746124182042	0.183413284177122	0.00303852779581796	0.0365147355805658	0.0706524478376384	144	modern
PF00420	0.083412471	0.036527176	0.034413765	0.023884353	0.017242353	0.012109529	0.022724	0.092955412	0.014349647	0.150983765	0.169241647	0.024914	0.026217176	0.036621882	2.35e-06	0.034311882	0.047282235	3.18e-06	0.064973529	0.107824706	85	LUCA
PF00421	0.091980788	0.05319436	0.0243833	0.040491995	0.003187291	0.023497783	0.045281084	0.117537709	0.035904754	0.050097094	0.091412906	0.023062635	0.027544532	0.090471773	0.063054901	0.043677611	0.038119089	0.031438522	0.03167766	0.073982734	406	modern
PF00425	0.077029124	0.079841673	0.026551434	0.060151235	0.00471506	0.026383347	0.099673227	0.087803187	0.016017251	0.05433502	0.067021394	0.047354024	0.037302789	0.046022789	0.057941912	0.041871275	0.038924343	2.79e-07	0.032016853	0.099041952	251	postLUCA
PF00427	0.064348761	0.092772035	0.055159204	0.058582832	0.008511593	0.054791239	0.091328319	0.050841239	0.017011947	0.06813646	0.072850531	0.045518938	0.006019912	0.065857257	0.023923805	0.078843451	0.030673451	0.011937522	0.053499823	0.049390088	113	modern
PF00428	0.336099444	0.011138111	0.001723444	0.023401667	5.67e-06	0.000346333	0.276348556	0.045502889	6e-06	0.034698556	0.055561111	0.044648667	0.000129333	0.011111111	0.036435222	0.022726111	0.012440889	0	0	0.087673667	90	postLUCA
CL0164	0.055166067	0.012561573	0.072700449	0.048078202	0.013174607	0.022447303	0.027955393	0.116147303	0.007457978	0.060033034	0.038124157	0.004903708	0.011517416	0.053077865	0.044109663	0.137476629	0.193297865	0.012247303	0.050951685	0.018567978	89	unclassifiable
CL0059	0.0938194597413069	0.0478150547803967	0.039435005816336	0.0728558773572929	0.00750970366872812	0.0337252660248542	0.0534497070648775	0.0847953185823804	0.0306760537116686	0.0419230104612602	0.095974353590315	0.0366296009205368	0.030721767853909	0.0394940057759627	0.0552470933872812	0.0466619336039673	0.0448758319208868	0.0349843114848308	0.0623965891540257	0.0470069556009335	618	LUCA
PF00438	0.091238163	0.032249082	0.013558673	0.101779082	0.038194592	0.041755918	0.07312398	0.051068878	0.010431531	0.102056735	0.057028163	0.034990102	0.004443571	0.020957245	0.030630918	0.052330816	0.102190714	2.04e-07	0.040783469	0.101186531	98	LUCA
CL0087	0.164051683542517	0.0934785202006803	0.0131987242227891	0.0508711394506803	0.0127389285391156	0.0428584353452381	0.0870354251717687	0.0635085714965986	0.0298114455204082	0.0484763776173469	0.0948730101955782	0.030003792494898	0.0345550510612245	0.0404377210782313	0.0360234181785714	0.0266653060680272	0.0284620405748299	0.00825816313605442	0.0327474829829932	0.0619406633503401	185	LUCA
PF00444	0.027018649	0.186564595	0.052977838	0.001088649	0.081076486	0.054307297	0.026968378	0.054081081	0.02712973	0.058875405	8.7e-05	0.186668649	0.02703973	2.7e-06	0.027037297	0.031421622	0.000409459	0	0.027025946	0.130215946	37	postLUCA
PF00445	0.06700457	0.043993179	0.018959603	0.049471325	0.04021947	0.055987351	0.068819139	0.07571596	0.029424172	0.036188808	0.078900199	0.04792457	0.018075563	0.050607881	0.100849338	0.058249404	0.044321722	0.02329702	0.049487351	0.042500331	151	modern
PF00453	0.124125472	0.145761321	0.038958585	0.046980755	0.009427642	0.023061981	0.044383208	0.059158868	0.025032075	0.042051038	0.093491038	0.128024717	0.010230094	0.032945094	0.009451415	0.039376698	0.022944717	0.009434906	0.042537075	0.052619717	106	modern
CL0254	0.093268743368753	0.0511636148190199	0.0317475062833576	0.0578404512324115	0.0097293888214459	0.0333318825584668	0.0705015477666182	0.0975254099529355	0.0334218728903445	0.0585422902639495	0.0894676078573508	0.0358798883085881	0.0312081027486657	0.037774560790393	0.0641761279223678	0.0471871469747695	0.0433929839573023	0.00801083263609898	0.034516031086851	0.0713111354779233	358	preLUCA
CL0004	0.0619765147529412	0.0384477677120588	0.0624228589029412	0.064535317675	0.00725702914794118	0.0286986559497059	0.0358660442561765	0.116469888151176	0.0207776587920588	0.0554711382244118	0.0566973794761765	0.0303101146647059	0.0141297412197059	0.0458330471005882	0.0498086499429412	0.0843564558691177	0.0875282970258824	0.0271735414682353	0.0483360557447059	0.0639008616744118	212	preLUCA
PF00460	0.160559677	0.031537097	0.146066774	0.034119355	6.45e-06	0.067459355	0.007354516	0.065562903	0.000319677	0.06438129	0.033789677	0.034450968	0.063342581	7.29e-05	6.77e-06	0.030559032	0.131721613	3.23e-07	0.064257419	0.064428387	31	postLUCA
CL0224	0.124424206457203	0.0360762738851775	0.0266074218517745	0.0629083718538622	0.00370574105427975	0.0217752607620042	0.0764829124530271	0.0959436120146138	0.0243277559164927	0.0878825470688935	0.0946719104321503	0.0422312737557411	0.0304745201127349	0.0230422547411274	0.0549067434070981	0.0446650210292276	0.0475111588768267	0.00139028265553236	0.0172673068037578	0.0837010543716075	352	preLUCA
PF00466	0.084451064	0.043945	0.046632872	0.01823	0.000114574	0.042111383	0.140849468	0.053774894	0.000141383	0.089417979	0.105222872	0.152274894	0.037620957	0.021853298	0.049993723	0.01305266	0.031940213	0.010613404	0.010679255	0.047076702	94	LUCA
CL0010	0.0488301691192358	0.0597502152182696	0.0379101229264383	0.0617441281829161	0.00434582407685551	0.0367354435476504	0.0758138428322354	0.0879651207727273	0.0195066573700044	0.0667398331245059	0.0738024988309179	0.0749908937373737	0.018208643006368	0.0329713529433465	0.0472099559920948	0.0479153205601669	0.0609955797876592	0.0129347510289855	0.0341471408792271	0.09747936321278	191	preLUCA
PF00468	0.045417955	0.258994318	0.042140682	0.0005825	9.09e-07	0.045542955	1.59e-05	0.068192273	0.022738409	4.09e-06	0.045449545	0.2186275	0.0454625	0.022727273	0.0227275	0.002296136	0.090784091	0	0.022727273	0.045567727	44	postLUCA
CL0167	0.0523886140549232	0.0713144279675583	0.0340204524311326	0.0438234345202049	0.0813279235614684	0.0304746901599317	0.074890967599317	0.0821663288079112	0.0281226532888446	0.0509662921035857	0.0683225554903244	0.079412803087934	0.0176722450184974	0.0362634953383608	0.0617207049501992	0.0432754268266932	0.0458497979601594	0.0106680363801935	0.0331136910788275	0.0542026551126921	150	preLUCA
CL0337	0.040760723	0.162331325	0.042305663	0.031098072	0.012621807	0.084597831	0.093343133	0.052236265	0.020650361	0.051034819	0.062665301	0.087680482	0.018585422	0.019230723	0.032462651	0.067380602	0.033152289	0.004087711	0.00981241	0.073959398	83	postLUCA
PF00476	0.081029625	0.073955496	0.035463458	0.036375791	3.29e-05	0.040097721	0.131367828	0.061886461	0.024502735	0.07684059	0.09652941	0.053061233	0.025663056	0.035869357	0.050849625	0.041319544	0.04122252	0.00287555	0.026941796	0.064112064	373	unclassifiable
CL0238	0.102638521764591	0.0535043388968872	0.025544416311284	0.0880321985058366	0.0083868483385214	0.0550992414066148	0.095033832581712	0.0964699612276265	0.0334785408385214	0.051861459114786	0.111911614754864	0.0128580349435798	0.0266806806867704	0.0246017701867704	0.0414312451770428	0.0338430741673152	0.0377001359863813	0.00209583450972763	0.0142471985155642	0.0845766340680934	181	LUCA
PF00482	0.087352982	0.073403158	0.007454561	0.024087456	0.000619386	0.024224561	0.066609298	0.061404649	0.010850351	0.085344298	0.135684474	0.033769649	0.069566491	0.041906667	0.035430702	0.070206754	0.037650263	0.000863509	0.041317018	0.092249474	114	postLUCA
CL0110	0.0638927808480413	0.0601723201810159	0.0350651699662075	0.0742866121566939	0.0125296771797245	0.0289788226241928	0.07073181224774	0.0658393004537236	0.0334499978671976	0.0761479294365045	0.0964696772158846	0.0503359729186397	0.0214205381312957	0.0515988914812742	0.0586086955966423	0.0407275999944038	0.0325967520389582	0.0167917352380542	0.0382651334128282	0.072087313877529	372	preLUCA
PF00484	0.066154874	0.03902916	0.048345714	0.058208571	0.024293866	0.023641849	0.078793361	0.105514706	0.03995605	0.079783445	0.093090084	0.032774454	0.011420756	0.020256975	0.043561933	0.040631849	0.031215042	0.015414706	0.025993866	0.121917311	119	LUCA
CL0713	0.0332000002627986	0.0734544365221843	0.0443739588737201	0.0250284983105802	0.0169836177372014	0.0171132422150171	0.0171597269829352	0.0380498977440273	0.110336314133106	0.0487284982593857	0.159478361846416	0.0233613653651877	0.0334659725119454	0.100841603808874	0.058339658883959	0.0224759387610922	0.0324018773037543	0.0590799657610922	0.036706006556314	0.0494184986484642	191	postLUCA
CL0302	0.0799782032595674	0.0406874545041597	0.0383886352562396	0.0830537604941764	0.00793705498835275	0.0169382695457571	0.0857585022678869	0.0913934774708819	0.0376708316239601	0.100890682144759	0.0841670379201331	0.0350863727021631	0.0237731615440932	0.0347651245856905	0.0618326624176373	0.0300341429717138	0.0404952909617304	0.00941269572379367	0.0306512981048253	0.0670816636173045	277	preLUCA
CL0177	0.0924406441569553	0.027375687281904	0.0348015470943783	0.0697963068898236	0.00257179653016003	0.0353038982739023	0.0891559724210095	0.0744081822127616	0.0165550594956914	0.0705588962160443	0.0784492018424292	0.059530157879565	0.0317236950500616	0.0353699978512515	0.0653416249029545	0.0515406504694296	0.0422171337236356	0.00897534601579811	0.0310481613054986	0.0828323758865408	316	preLUCA
CL0357	0.0297634935410959	0.0510421918630137	0.0373238358013699	0.111141643979452	0.0137787671506849	0.0440194522191781	0.0442296576369863	0.124547328623288	0.025969246630137	0.0951863012534247	0.0712484930821918	0.0217745205342466	0.00178308233561644	0.0259350685136986	0.0754059589246575	0.0732497948356164	0.062123903890411	0.00785479479452055	0.0311083563219178	0.0525113013972603	83	postLUCA
PF00499	0.120598372	0.031602868	0.024145581	0.006480853	0.016891008	0.016024496	0.033907984	0.048051628	0.012391395	0.092658915	0.206794264	0.010893721	0.028720233	0.054040853	0.041250388	0.045008295	0.01410876	0.000301938	0.028000465	0.168124496	129	postLUCA
CL0378	0.0578905513317491	0.0556523096340304	0.0288793535893536	0.0526815873678707	0.0118397814087452	0.0248280704192015	0.0776463305028517	0.0825950472461977	0.0235208076473384	0.0698351519011407	0.0976311025304182	0.0403477187034221	0.0347587735846008	0.0489096576454373	0.0746336596882129	0.0476865116749049	0.0506522337880228	0.0123879657623574	0.0378746958250951	0.069745114108365	386	preLUCA
PF00504	0.103448276	0.034482759	0.068965172	0	0	0	0.068965517	0.137930345	0	0.068965517	0.103448621	0.034482414	0.034482759	0.103448621	3.45e-07	0.034482414	0.034482759	0.034482759	0.034482414	0.103447586	29	modern
PF00507	0.095609651	0.041832558	0.013641279	0.021140349	0.011985116	0.027146977	0.039745698	0.059911395	0.002149884	0.09168907	0.148622209	0.044922558	0.013325116	0.084139419	0.062851512	0.023524884	0.022247093	0.023436279	0.058405814	0.113668372	86	postLUCA
PF00510	0.072335148	0.036804911	0.033076746	0.01371	0.000339467	0.008565858	0.03004568	0.080702012	0.046153609	0.081739527	0.155436568	0.020215562	0.028598639	0.098661302	0.025425207	0.042333846	0.053706213	0.029639231	0.042555385	0.099951598	169	LUCA
CL0025	0.0759245196855895	0.0775507533613537	0.0374298580010917	0.075982259808952	0.00301693034825327	0.0407196179312227	0.0997787337227074	0.0793155351670306	0.0219636244115721	0.0805102946713974	0.101902543569869	0.0369562991844978	0.0278193013537118	0.0202759169465066	0.0378982858973799	0.0520999891441048	0.0457276966462882	0.00228053944432314	0.0154619449290393	0.0673814628133188	119	preLUCA
CL0020	0.118237632763951	0.0578308244604783	0.0428640129700041	0.0640070287377381	0.00824669437089583	0.0583362289958114	0.0903263397531414	0.0479733077512498	0.0186587460562086	0.0430154668777192	0.120959739266721	0.0443743683213079	0.0255991149706796	0.0320576746064045	0.0467918646096473	0.0371491946305905	0.0285153383800838	0.0160945414123767	0.0509265800545872	0.0480319807809755	385	preLUCA
PF00521	0.064513184	0.078523514	0.031284976	0.082354151	0.00421809	0.032691108	0.091904505	0.07389842	0.020494906	0.089525377	0.101969292	0.051171887	0.031263514	0.017366509	0.051388066	0.035085425	0.039637571	0.001847052	0.030593986	0.070265047	424	postLUCA
CL0404	0.0998731597042017	0.0521875628705882	0.0282793278773109	0.0289123865680672	0.00760475623865546	0.0253878152756303	0.0359332941647059	0.0636607224521008	0.0117609410739496	0.143617075339496	0.149910101040336	0.0309936131294118	0.0356883023697479	0.0566778994352941	0.0403310419915966	0.0448184371647059	0.0394733277983193	0.0115077884420168	0.0244901176	0.0688881511109244	327	preLUCA
CL0144	0.112350772784153	0.0339995509968774	0.0329530874137393	0.0719335871850117	0.00353483213466042	0.0537223068157689	0.0756380405066354	0.0812411554227166	0.0147972053532397	0.0781200157006245	0.0685794808672912	0.0562945746315379	0.0265533294223263	0.035434207549961	0.0583576346674473	0.0453987784445746	0.0407296292099922	0.00670315962685402	0.0281273068071819	0.0755275644090554	483	preLUCA
CL0459	0.082669041	0.027505068	0.018422603	0.042963425	1.04e-05	0.021065616	0.127711233	0.096141096	0.001086986	0.026567123	0.133084521	0.098324521	0.01696726	0.027447534	0.041099726	0.06232726	0.092990822	2.74e-07	0.013537671	0.07007411	73	postLUCA
CL0003	0.0501825845955056	0.0966017975280899	0.0235723217977528	0.0651632207865168	0.000319812876404494	0.0520352436741573	0.136522321775281	0.0550241948988764	0.00404999965168539	0.0681505246067416	0.144703295629213	0.0418889514044944	0.019301797505618	0.0169731834494382	0.0501264416516854	0.0567558800561798	0.0354831833146067	0.00755925101123596	0.0305711236966292	0.0450120224719101	213	modern
PF00542	0.136469851	0.000124925	0.015306567	0.045952836	4.63e-06	0.000246119	0.133633134	0.089510299	7.01e-06	0.071451642	0.097485672	0.189437015	0.002655224	0.014933284	0.029526567	0.045947612	0.015310448	0	0	0.111993284	67	postLUCA
CL0089	0.06276382092686	0.0631318410870114	0.0202088775889029	0.0637421311563682	0.00493836140226986	0.0459333038600252	0.106965889058008	0.0752422574148802	0.013337717557377	0.0863663301677175	0.0960524336897856	0.0613692937099622	0.0184910846633039	0.0298870996040353	0.0490150441525851	0.0344832029117276	0.0417021437742749	0.0122493938398487	0.0249234804590164	0.0891931525586381	109	preLUCA
PF00545	0.035084828	0.08541931	0.030728448	0.070078103	0.00181931	0.012293966	0.044749138	0.171366207	0.024003276	0.045791897	0.054762759	0.032424138	0.003417241	0.039937586	0.080910517	0.028222931	0.084582931	0.00046931	0.110766897	0.043169828	58	postLUCA
PF00547	0.090634949	0.039176162	0.020384545	0.048510101	2.02e-07	0.020230808	0.112767879	0.060610101	0.040419798	0.069792323	0.101560505	0.099164444	0.060619293	0.01613202	0.050134646	0.020766768	0.063852828	8.08e-07	0.034148182	0.051091616	99	postLUCA
CL0506	0.115415300893204	0.0366271456	0.0278312040873786	0.0510702329359223	0.00820770869320388	0.0261098058349515	0.089764835161165	0.111286601963107	0.0161729708058252	0.0747423497572816	0.0736631067631068	0.0501209321864078	0.0273460777514563	0.0282832040407767	0.0533729902601942	0.0471720583126214	0.052768718584466	0.00110661277864078	0.0211060582582524	0.0878287765398058	137	preLUCA
CL0314	0.045156540509434	0.0376590562641509	0.0204203147169811	0.119070565849057	0.000377928509433962	0.0327465409245283	0.116987924415094	0.0564188049056604	0.0119905662264151	0.0945423898113208	0.102714905622642	0.0539015091886793	0.026157044	0.0704594967735849	0.0478364780943396	0.0430211950754717	0.0432582390188679	0.0092845280754717	0.0145055343396226	0.0534877356981132	93	postLUCA
PF00551	0.083683647	0.028032882	0.030068	0.062292529	0.007627118	0.039887706	0.089005824	0.071671235	0.036237882	0.123896294	0.081038059	0.043166647	0.010093529	0.029904059	0.067414588	0.042163176	0.035920176	0.000225765	0.034723353	0.082944176	170	LUCA
CL0203	0.0921582058364116	0.017398205883905	0.0793282060105541	0.0461896039261214	0.00304559363060686	0.013646939	0.0316913456701847	0.081164617237467	0.00584408978364116	0.0708209495197889	0.0403519786385224	0.0225048285197889	0.0062569920474934	0.0564408706253298	0.0412417411978892	0.105216728242744	0.161784934036939	0.0213640631662269	0.0236207125039578	0.0799249866253298	120	postLUCA
PF00556	0.059877941	7.91e-05	0.029574412	9.59e-05	3.35e-05	0.000149706	0.000118824	0.029464118	0.058864412	0.088284412	0.205939706	0.000136176	6.32e-05	0.088252353	0.062431471	0.031919118	0.138497353	0.088222941	1.41e-05	0.117979412	34	unclassifiable
PF00557	0.065212959	0.057155148	0.016604024	0.057703018	0.00812787	0.023876391	0.093319586	0.12449432	0.050359231	0.089794793	0.042275325	0.032284615	0.041837515	0.043792899	0.06436213	0.038599172	0.04976284	0.004293609	0.010622722	0.085518284	169	LUCA
CL0022	0.0232866773945409	0.00278002101985112	0.182068684890819	0.0542108683746898	0.00390965587096774	0.0320517122208437	0.025991985280397	0.0514249131414392	0.0165439952406948	0.0769185109528536	0.124430223347395	0.0095739951662531	0.0202111872828784	0.0298775426699752	0.0279091067791563	0.144594987645161	0.124509255483871	0.00992893279900744	0.000604758332506204	0.0391688588263027	104	preLUCA
CL0410	0.050898949	0.051753359	0.030976436	0.085547026	0.002580795	0.030639744	0.084981359	0.101174256	0.020848154	0.067783051	0.073692667	0.075558564	0.02544941	0.015925513	0.056573974	0.029703949	0.057633538	0.005139026	0.030334538	0.102803615	390	unclassifiable
CL0426	0.0994453911604938	0.0673276957160494	0.0270374482592593	0.0249030865802469	0.000130446888888889	0.0530111935308642	0.163351810567901	0.0298878602839506	0.00402699606172839	0.0670703292469136	0.131908106962963	0.0876886004938272	0.0149430041851852	0.0105610271358025	0.0770793006049383	0.0257340743703704	0.031656872308642	0.016465144691358	0.0187928677283951	0.0489751851111111	90	LUCA
PF00571	0.055962453	0.051963774	0.053051132	0.123703396	8.64e-05	0.029183208	0.045710755	0.025699245	0.021647547	0.10653434	0.073961321	0.079928679	0.038493774	9.77e-05	0.033839623	0.056942075	0.079488113	2.64e-06	0.00042717	0.123273208	53	postLUCA
PF00572	0.078790455	0.104947818	0.032130727	0.039993364	0.000952909	0.017965	0.046558545	0.091656182	0.024293364	0.042676545	0.089858091	0.105315364	0.012376273	0.017254455	0.049893727	0.059224727	0.027804273	0.009079182	0.022802	0.126424818	110	unclassifiable
PF00573	0.077651395	0.090019128	0.038549942	0.041255349	0.001265581	0.031012151	0.067661337	0.089282384	0.007900523	0.058597616	0.088660116	0.099599477	0.007303488	0.021137209	0.045407209	0.050081337	0.045152733	0.011803488	0.016110407	0.111547442	172	LUCA
CL0287	0.0789604759888378	0.029554192770847	0.0519260965338148	0.0654753741815496	0.00337073174819435	0.0301856730682863	0.0445591200896258	0.0974955810981615	0.0133729745912672	0.0498081484569928	0.05858907417761	0.0350632535370978	0.00809973169730794	0.0346880007055154	0.0650910045781353	0.0609836441851609	0.128584819433684	0.010276479132633	0.0447224623358503	0.0891892811037426	285	LUCA
CL0257	0.0751842606268771	0.0819637643156019	0.0244136013336727	0.0606124433756681	0.0141593637566811	0.0380111121901247	0.0747801628080937	0.0823231330763553	0.0329602162809875	0.051125833553576	0.101802298223721	0.0361693000094172	0.0222707178444897	0.0533681092165946	0.0594197862466276	0.0404183329409519	0.0309656121628913	0.013670228906083	0.040792807223721	0.0655855816144057	330	preLUCA
PF00584	0.061522692	0.021488846	0.002163654	0.020813654	0.000331154	0.019758077	0.059674615	0.037169231	0.0012925	0.132820192	0.133054038	0.049245385	0.013243654	0.094872885	0.019328462	0.05886	0.069080385	0.020148269	0.010494038	0.174631346	52	unclassifiable
CL0070	0.0757653544372955	0.0473377862791712	0.0353798364950927	0.0694044274536532	0.00693236014612868	0.0341623882311887	0.0837464122878953	0.0653135550479826	0.0225170773293348	0.107471363185387	0.0941926936074155	0.0559804797273719	0.0172533041504907	0.0278763032431843	0.0365283858211559	0.050053696695747	0.0606113958844057	8.33634023991276e-06	0.014736357955289	0.0947246454820065	136	LUCA
PF00586	0.113222979	0.009900957	0.045256809	0.07226883	0.012630426	0.011944574	0.045848723	0.098817128	0.015970319	0.090121915	0.076302128	0.034000957	0.049187979	0.02563234	0.057289362	0.034645957	0.070321383	0.010665638	0.025485426	0.100482766	94	preLUCA
CL0098	0.0723440312001604	0.0716157481865223	0.0238194986726835	0.0488600120108303	0.0101010151664661	0.0258709746947453	0.0959392699201765	0.070203088596069	0.0224046447781789	0.0797403289273967	0.103663437701163	0.0647620577308464	0.0155812915836342	0.0319670598327316	0.0661257238692339	0.0430380023939029	0.0377997352125953	0.00917316599277978	0.0303402086333734	0.0766478059751304	249	LUCA
CL0382	0.0667458821932773	0.121898117712605	0.0238847229747899	0.0566298149243697	0.00426290729747899	0.0351040672168067	0.0817496134235294	0.0654257812672269	0.0296929579428571	0.0535802186	0.10031657132437	0.0683860504302521	0.0157491428672269	0.0281809242319328	0.0400070922789916	0.0440962353932773	0.0473969917798319	0.00521413467226891	0.0351169074705882	0.0765595126033614	203	LUCA
PF00590	0.069147733	0.046937867	0.017898467	0.050990867	0.007777933	0.013880133	0.090983533	0.087715	0.013401467	0.1041878	0.126953867	0.059307333	0.009078067	0.014623533	0.0590024	0.0430672	0.065049533	0.003647867	0.0199986	0.096349733	150	LUCA
PF00591	0.137466871	0.029525306	0.016718571	0.048936735	0.015835918	0.010657279	0.046458367	0.149102993	0.02155034	0.059727891	0.126946939	0.041364694	0.017173537	0.019628095	0.043275374	0.072091497	0.046698095	0.002090408	0.010383265	0.084369184	147	LUCA
CL0466	0.048973840056	0.05494032004	0.045164720162	0.068462300016	0.00084114053	0.048371340218	0.054361380152	0.100671619698	0.01325243991	0.084039319978	0.082524440228	0.061686539982	0.007129439972	0.023857985388	0.059463939932	0.053403619882	0.056796019858	0.009436979868	0.02430916112	0.102309240084	129	preLUCA
PF00596	0.112864286	0.036571429	0.028397019	0.058068137	0.007165155	0.012028758	0.086009752	0.079768323	0.033120186	0.066500745	0.095042671	0.037759193	0.026313478	0.00981205	0.064127764	0.050694969	0.052896335	0.000864037	0.025878012	0.11611354	161	LUCA
CL0479	0.0620560627855044	0.0767126736767875	0.044228256718903	0.0613833889451518	0.00715870720470127	0.0318841529794319	0.0861329971880509	0.0646146523046033	0.023852096043095	0.0984600588589618	0.0902101763858962	0.0557070127835455	0.0192681782556317	0.0389015378432909	0.04336563156905	0.0507881391214496	0.0345244466238981	0.00698862953966699	0.0350673848560235	0.0686928108903036	171	LUCA
PF00623	0.070609459	0.073873423	0.039952072	0.048811712	0.009991081	0.031648919	0.065947568	0.060201081	0.033641982	0.049915586	0.107893604	0.033413423	0.04230018	0.056677658	0.081251802	0.0412	0.034124595	0.00032027	0.014638108	0.103584054	111	unclassifiable
CL0198	0.0840113004269275	0.0707684982502877	0.0351446490126582	0.0562766686472957	0.00484354448504028	0.0377741598808976	0.101875230088032	0.0724660012566168	0.0159698449159954	0.0725257710040276	0.102191933192175	0.0650469332013809	0.0197873475287687	0.0245895104637514	0.0625469389027618	0.037420552310702	0.0397103855609896	0.00890679029286536	0.0249071701346375	0.0632332221006904	238	preLUCA
CL0539	0.120955740172205	0.0603945617703927	0.0358063445830816	0.0382450755951662	0.00322166152870091	0.0285979756706949	0.104191299054381	0.0684556794954683	0.0133011478277946	0.0549427792990937	0.137769939827795	0.0692938068338369	0.0216848338851964	0.0333080662114804	0.0230295166797583	0.0406412992507553	0.0368252266797583	0.00330652587734139	0.0495751363141994	0.0564503924954683	126	postLUCA
CL0271	0.0207566199014084	0.0404470425070423	0.0447130990140845	0.096826338056338	0.0296809856901408	0.0179883097605634	0.0681929577464789	0.00142352088732394	0.032447746056338	0.0865908450140845	0.18015098571831	0.105060563140845	0.00866690157746479	0.0346435214225352	0.0432863377042254	0.070314224943662	0.00443380294366197	0.0400514084647887	0.0142370422816901	0.0600829578450704	37	modern
CL0066	0.0769655927264438	0.0718703344802432	0.0938030698784195	0.0681118239817629	0.0276777812553191	0.0586895138176292	0.0148447111398176	0.119153769027356	0.0221267479756839	0.0261433131458967	0.0620453497325228	0.0265938296504559	0.00350769184802432	0.0275399618115501	0.0302609120942249	0.0868395138449848	0.0579761400030395	0.0304392097446808	0.0373993924012158	0.0580059570668693	128	postLUCA
PF00654	0.137551802	0.047141291	0.009276637	0.009057538	0.013406066	0.016918108	0.028435556	0.112836426	0.012316156	0.098353754	0.141067838	0.011602763	0.026776697	0.059473453	0.059754715	0.048552853	0.025839249	0.012336246	0.014915435	0.114382913	333	LUCA
CL0093	0.117380023675846	0.0380499606782061	0.0469768608135327	0.0946828088481511	0.011694791563336	0.0324903697773407	0.054634917404406	0.0841140440952006	0.0200742092258065	0.0568322501140834	0.0939369080306845	0.0232254288811959	0.0203550826121164	0.034355853606609	0.047091589209284	0.0683533439433517	0.0446854207592447	0.00862269076475216	0.0418227616357199	0.0606170969897718	325	preLUCA
CL0264	0.0668032677924075	0.0427348101950985	0.0535594858020183	0.0746372320081691	0.0127982796592984	0.0351604325530995	0.0650310859966362	0.0736546131129265	0.0257307305146564	0.0641976308813071	0.0871804853459875	0.0543412204334455	0.0213869725564632	0.043261825906295	0.0548304854271985	0.0551098702974531	0.0420652475809707	0.014723070465161	0.0494440798361365	0.0633458193407016	301	LUCA
PF00662	0.023900698	0.025664186	0.017744186	0.054369535	0.000153023	0.002666744	0.009597674	0.084895814	0.027708605	0.107043488	0.144952791	0.018696512	0.070340465	0.064038837	0.05595	0.094439767	0.000505814	2.05e-05	0.089313023	0.107994186	43	LUCA
CL0241	0.0837049013220339	0.0709969914731638	0.0299880508403955	0.0306229662231638	0.00254059321045198	0.0447095053573446	0.0419918219689266	0.0546911155875706	0.0116079800536723	0.096425113079096	0.138828262521186	0.0237242794774011	0.0347874718163842	0.0620275845819209	0.0224320480889831	0.0525725283121469	0.0442463979632768	0.0361824154251412	0.0352324575084746	0.0826840680240113	272	postLUCA
PF00669	0.149062109	0.049203828	0.100633516	0.057426641	0.000466875	0.089782969	0.01931875	0.047263125	0.001559375	0.059098516	0.110309844	0.025340391	0.022978281	0.020373594	0.008263125	0.111188125	0.088095938	5.02e-05	0.003310313	0.036271563	128	postLUCA
CL0681	0.112149615448718	0.0725562177628205	0.0567951281282051	0.0821901924807692	6.17455512820513e-05	0.0612482692115385	0.0789389746538462	0.0633285256602564	0.000624807961538461	0.0851757693333333	0.0798533973269231	0.0635314742884615	0.0375329489102564	0.0179014742051282	0.0193045512884615	0.0292575000512821	0.0407020513141026	0.00354711457692308	0.0130077577692308	0.0822887180961538	62	LUCA
PF00673	0.098094205	0.05765625	0.028061932	0.095484205	8.58e-05	0.024464318	0.104764205	0.057580568	0.023706136	0.02287	0.091421023	0.038565568	0.000319091	0.068822273	0.079299886	0.0586025	0.08068875	8.31e-05	0.023362159	0.046066477	88	unclassifiable
CL0094	0.0559213431578947	0.0459927767313974	0.0336078493675136	0.0630004900707804	0.00703011790290381	0.0481821961515427	0.109545662424682	0.0562680578402904	0.0245312158793103	0.0619608438938294	0.111261197524501	0.0608658983348457	0.0247147350852995	0.0338521414446461	0.0663153719872958	0.0632510253475499	0.034862195938294	0.00555412055353902	0.0371505717876588	0.0561281307114338	262	LUCA
CL0437	0.0471714515120968	0.0538545160987903	0.0232532259012097	0.0618199191854839	0.00468042378830645	0.0456333871754032	0.108352681431452	0.0758194355181452	0.0159003830846774	0.0788835483387097	0.0915893950483871	0.0834808871895161	0.0259895563830645	0.0378777822016129	0.0614595363649194	0.0349072781532258	0.0412937501572581	0.00624630982258065	0.0316031606451613	0.0701807457983871	118	LUCA
PF00684	0.04546625	0.05501	0.028093281	0.021296719	0.125092031	0.065294063	0.033767813	0.187949375	0.001576406	0.017320625	6.31e-05	0.022955781	0.000142188	0.031252813	0.081282969	0.057465781	0.171102656	1.09e-06	1.28e-05	0.05485125	64	LUCA
CL0369	0.0643953858302335	0.0444274199608231	0.0463942184008706	0.075588717966759	0.00470856338583301	0.0315138425306688	0.0586105698148002	0.086712655439256	0.0214664386351405	0.0502534231028888	0.0779737436062525	0.0456903601982588	0.0159637315781559	0.0386293945555995	0.0616548238729719	0.0525653106125841	0.0760986267578156	0.0226654609525129	0.0409755715971508	0.0837082864978235	406	preLUCA
PF00687	0.080609669	0.048862541	0.045098011	0.05910326	0.001247956	0.024325249	0.089875856	0.071592265	0.012518564	0.078414641	0.072323204	0.11320884	0.033736961	0.023200552	0.080007624	0.026331713	0.038402762	8.69e-05	0.010397127	0.090656022	181	postLUCA
PF00689	0.084898037	0.039977607	0.025275521	0.025281534	0.000356258	0.031366012	0.030265092	0.026386012	0.008253742	0.133458957	0.194760123	0.031687669	0.033653006	0.055966748	0.069212822	0.035034908	0.033876933	0.019282086	0.020789202	0.100214908	163	LUCA
PF00690	0.045037015	0.015783433	0.046193582	0.01594194	1.79e-06	0.074406418	0.119662388	0.029852239	9.55e-06	0.08051209	0.133098657	0.13166	0.042521194	0.044796567	0.015252985	0.116298657	0.01782209	4.9e-05	0.014925821	0.056172836	67	preLUCA
PF00691	0.107885979	0.052259794	0.057859278	0.094266907	5.57e-06	0.067476495	0.081973196	0.061954639	0.010608969	0.030108557	0.068355361	0.057165052	0.001448969	0.020680619	0.031303814	0.084183711	0.075256804	2.06e-07	0.040956804	0.056245258	97	postLUCA
CL0153	0.0581782624237288	0.069516143779661	0.0178791948474576	0.0383704662372881	0.00482300823728814	0.0370794064915254	0.0582100421864407	0.116308771542373	0.0203315681864407	0.0732497883559322	0.142862542440678	0.0266848303220339	0.0162209321525424	0.0533672877627119	0.0610933899152542	0.0629110167966102	0.0351308051016949	0.000444064576271187	0.0309255504745763	0.0764098727118644	148	LUCA
PF00696	0.105912808	0.037774384	0.034473793	0.068265369	0.001161626	0.026000493	0.065690985	0.114424335	0.016449507	0.107408473	0.078402512	0.056108966	0.029532857	0.010176355	0.043932167	0.049719409	0.048579507	5.53e-05	0.009000542	0.096927783	203	LUCA
CL0323	0.124748642870206	0.0551538049454277	0.018804174019174	0.0570019468126844	0.00703120948230089	0.0421570795516224	0.0852659736356932	0.0885489970870206	0.0127223894306785	0.0493798082566372	0.112452758011799	0.029640973581121	0.0195094394056047	0.0349007080265487	0.0697573303569322	0.0477093066415929	0.0297608703259587	0.00584082628171091	0.0209389084070796	0.088670943980826	260	postLUCA
PF00699	0.098102577	0.08239732	0.052485155	0.042807629	2.06e-06	0.031004433	0.111329485	0.123718041	0.020671134	0.032671959	0.081124845	0.010097629	0.010667526	0.052016495	0.062543814	0.028485876	0.047668351	0	0.020152784	0.092051237	97	postLUCA
PF00700	0.175187458	0.037424407	0.064800169	0.059203051	0.000837458	0.088058136	0.052792542	0.018822542	0.003727797	0.054998305	0.157899661	0.022484915	0.066645763	0.004619153	0.008215424	0.087027458	0.045862542	6.44e-05	0.000666271	0.050662203	59	postLUCA
CL0137	0.0695163649243843	0.053168834486299	0.0269027194255983	0.0846836386246965	0.00884319794554284	0.0372698161304197	0.083179101668401	0.0780131427689906	0.0218326569878599	0.0802188623326396	0.0978549670995491	0.0579292680676379	0.0208640650978148	0.039205573997572	0.0533448422473118	0.03839134592265	0.0365828338740895	0.0114199074894207	0.029783513635796	0.0709920256337149	266	preLUCA
CL0060	0.0820442244795009	0.0250067380249554	0.0361878608395722	0.0956286808039216	0.00611988464884136	0.0134214974046346	0.118258467064171	0.040177112368984	0.00478962563636364	0.0906761495418895	0.091216025	0.0826226559768271	0.0199759894402852	0.0373241887593583	0.046007807459893	0.0500066309536542	0.0661261674937612	0.000580072016042781	0.017627806973262	0.0761979146096257	120	postLUCA
PF00707	0.04873439	0.08309939	0.02511878	0.039224024	4.37e-05	0.013652073	0.147095366	0.06081878	0.037664268	0.08299622	0.091141098	0.137201707	0.029190976	0.039736585	0.048954634	0.01347878	0.032555122	1.28e-05	0.000770244	0.068507561	82	unclassifiable
CL0622	0.0487413359352227	0.084965789631579	0.0303949798744939	0.0499450608299595	0.00440874973279352	0.0456804453198381	0.113362834	0.086636073	0.0162667614008097	0.0654255062631579	0.0865063965465587	0.0513874089676113	0.0277804857287449	0.0427742103846154	0.0556476518785425	0.0393372469433198	0.0348768422307692	0.00811826396356275	0.0306066396720648	0.0771351823684211	92	LUCA
PF00710	0.092703563	0.033982644	0.061568736	0.063743391	0.011044195	0.039848391	0.056328276	0.056497471	0.025096724	0.091240805	0.090933218	0.037108793	0.025553736	0.053362644	0.060253736	0.060737874	0.058006782	0.005769023	0.023623908	0.052592529	174	postLUCA
CL0299	0.0422679507103825	0.0573082786393443	0.0293266390163934	0.0781443988579235	0.00311136587978142	0.0373790708797814	0.0746813388469945	0.0873552460874317	0.0125124863169399	0.096439590442623	0.0869511749234973	0.0372125959398907	0.0138235245573771	0.0321089616229508	0.0919848906994536	0.0401044809344262	0.0205397814590164	0.0118123770874317	0.021058169295082	0.125875300737705	138	LUCA
PF00719	0.034399408	0.042905855	0.020847105	0.103885329	0.012999408	0.02504375	0.108209737	0.067661118	0.026710921	0.087543487	0.059903355	0.070538947	0.027701908	0.033355526	0.081977303	0.020792368	0.036490066	0.007533947	0.052746118	0.078752105	152	unclassifiable
PF00720	0.15446284	0.052758148	0.016230864	0.04886	0.037310864	0.026995309	0.02872358	0.147003086	0.03539716	0.000547778	0.063770617	0.004341852	0.026709753	0.022503086	0.07754	0.023811111	0.143399753	0.021137407	0.018482963	0.050010741	81	modern
PF00736	0.048546625	0.026341625	0.043106125	0.046213375	0.000152125	0.015288875	0.1886	0.0576135	0.011000875	0.08590775	0.089225375	0.081008875	0.03199425	0.013549375	0.050231	0.055222875	0.043672375	7.38e-06	0.000198375	0.112113625	80	postLUCA
PF00737	0.014424231	0.057686346	0.038476923	0.019229808	1.96e-05	0.019232885	0.019235192	0.097111538	3.85e-07	0.077065192	0.230613077	0.019238654	0.038473077	0.057693462	0.057694615	0.057702885	0.057717115	0.019230769	0.038461538	0.080691538	52	modern
PF00741	0.076831026	0.05047641	0.025185128	0.105962051	2.87e-05	5.54e-05	0.022978974	0.076425641	0.000188718	0.17958359	0.160558462	0.051482051	0.001819487	0.000100256	5.38e-06	0.05456359	0.046755897	0	1.03e-06	0.146993846	39	postLUCA
CL0139	0.0779722025386997	0.0504564131870854	0.033803449728881	0.0588452233193277	0.00614210201282618	0.0317410217023441	0.0811026006214065	0.0867408138036267	0.028466426325962	0.0676398673984962	0.083538173380805	0.0470462185103936	0.0233379830765148	0.0307959929831933	0.0642454577249005	0.0447973065537373	0.0577261963502875	0.018684612	0.0313431358350287	0.0755723748956214	283	preLUCA
PF00745	0.089117553	0.099684043	0.037840957	0.039116915	0.000272872	0.026855319	0.205203936	0.018672447	0.012049894	0.08983383	0.136096277	0.085292021	0.018828298	0.015006277	0.021652021	0.024748404	0.015117021	0.003280106	0.006146383	0.05518234	94	unclassifiable
PF00746	0.146847632	0.104744474	0.008055526	0.000127632	0.000125526	0.050349474	0.000466316	0.181691316	0.000176053	0.015242105	0.156506579	0.001355789	0.020400789	0.025755526	0.026407632	0.055860263	0.053573158	3.68e-06	0.000678158	0.151628158	38	postLUCA
CL0280	0.0609469726398437	0.0610205430167969	0.0396259218863281	0.0765275936929688	0.00715463438984375	0.0281575976117187	0.0970356484109375	0.0529851406351563	0.0203110351554687	0.0828518944433594	0.104926371127344	0.082376792990625	0.0167156641210937	0.0405134570675781	0.0402332577679687	0.0365565156207031	0.034496249971875	0.0103415199871094	0.0299832344449219	0.0772363712125	205	preLUCA
CL0381	0.0720848274222649	0.0287661996631478	0.0279042994644914	0.0754136852370441	0.0121571976190019	0.0241788387984645	0.0652669864539347	0.0748395584385796	0.0481052494913628	0.0977615356487524	0.105186468319578	0.052102504840691	0.0213121015882917	0.037034366743762	0.0704138005057582	0.0416121496516315	0.0510928310230326	0.00811862103262956	0.0328963436276392	0.0537496258809981	218	preLUCA
CL0202	0.0706449764101447	0.0371045686691651	0.0569509953414677	0.0676534513630818	0.00477482713979432	0.0303196792689559	0.0384664371300331	0.102689646144849	0.0161023653447795	0.0549957033826042	0.069495983964267	0.0292882568922782	0.0125896553407704	0.039113050294579	0.0625457625047935	0.082762773250828	0.0927007861579223	0.0253789331938295	0.0398606101068503	0.0665579309180756	404	LUCA
CL0055	0.0551764365781818	0.0548063634072727	0.0353948364872727	0.0674153455054546	0.00879130918545455	0.0322748002727273	0.0662985093381818	0.0958918545672727	0.0284799270109091	0.0559877451345455	0.0680042909454546	0.0351344000581818	0.0228294911090909	0.0465522542654545	0.0751057817636364	0.0635181455381818	0.0417472730254545	0.0392497814763636	0.0665829814727273	0.0407532362072727	221	postLUCA
PF00771	0.085400613	0.047376937	0.024195375	0.049423139	0.003125008	0.053288744	0.084488867	0.068406708	0.021492527	0.105323553	0.139066998	0.032202144	0.021217565	0.026219556	0.055393737	0.039411225	0.046362511	0.001992205	0.019056753	0.076553078	653	postLUCA
PF00772	0.096533069	0.021151188	0.043239802	0.048781584	0.002643465	0.048105347	0.126381782	0.04210396	0.032117624	0.056335743	0.125709901	0.065396436	0.020065149	0.020022079	0.059426634	0.031539208	0.046384257	1.36e-05	0.039582079	0.074460891	101	postLUCA
PF00773	0.081834671	0.105869792	0.010208339	0.089612907	0.005122249	0.012352284	0.09212699	0.059347197	0.025141834	0.062411349	0.126894464	0.020362111	0.018608408	0.020749792	0.082353183	0.045157439	0.041292526	0.007591349	0.028740554	0.06421917	289	unclassifiable
PF00795	0.08520426	0.052333722	0.033485471	0.070340359	0.019002825	0.015942735	0.10308	0.10169157	0.029933049	0.087764215	0.061613812	0.034876951	0.038510717	0.032246502	0.056333498	0.033610942	0.027270673	0.005208834	0.027123857	0.084423677	223	LUCA
CL0505	0.0658764479508197	0.0143102732185792	0.169584043448087	0.0413097269071038	0.0731329447759563	0.00553234998360656	0.0246468852896175	0.149357650491803	0.00492584699453552	1.94426229508197e-05	0.0380361255846995	0.0137492897814208	5.52928961748634e-05	0.125880382710382	0.000206695174863388	0.107809617546448	0.150581311497268	2.72644808743169e-07	2.79307868852459e-05	0.0149540526120219	62	LUCA
CL0012	0.122671928908629	0.0664398478020305	0.0226347720050761	0.0763507106903553	3.5456345177665e-05	0.0327392389086294	0.12603137051269	0.0308604062030457	0.0134476144517766	0.0491275126649746	0.148507157492386	0.0734339594822335	0.00794482205076142	0.0320151774314721	0.0511548222182741	0.0211255839543147	0.0313165988375635	0.0100448801015228	0.0147131469187817	0.0694007108477157	135	postLUCA
PF00813	0.065251466	0.023311675	0.032810524	0.031209215	8.4e-05	0.041592199	0.041845288	0.034227068	0.005633298	0.09242555	0.169327487	0.041761204	0.078853246	0.078403298	0.072804764	0.052074712	0.03993801	0.005242461	0.016741257	0.076460209	191	modern
PF00816	0.074537294	0.064441176	0.024013059	0.036120118	7.54e-05	0.090271647	0.154155059	0.082035176	0.000151059	0.036743882	0.089436353	0.171226706	0.021681176	0.000214	0.035430588	0.014023176	0.042055176	0.023532	0.023497647	0.016354588	85	modern
PF00817	0.101076575	0.090059589	0.023169315	0.046033356	0.023129726	0.032622397	0.078866781	0.05653589	0.001955685	0.092670479	0.07405089	0.061987877	0.025823699	0.04266137	0.052003288	0.052118562	0.043245479	0.006851438	0.026304178	0.068828836	146	postLUCA
CL0374	0.0855933717930536	0.0476726338263386	0.0315466424081042	0.0502060200868307	0.0100427353227207	0.0144242402908828	0.0446326485267728	0.119863270700434	0.0181539363082489	0.0655863531331404	0.102856338907381	0.030824876772793	0.0285079593314038	0.048981794211288	0.0779192618552822	0.0461662951244573	0.0527617655730825	0.0228477714544139	0.027735643975398	0.073674066667149	290	postLUCA
CL0352	0.219814231223141	0.0198728595834711	0.0373861653702479	0.080240066046281	0.00134963632066116	0.0679161984644628	0.102606495753719	0.0315740329553719	0.0093872892214876	0.0398834879206612	0.0982857355438017	0.0367115702132231	0.0224369585917355	0.0230319172380165	0.0258911900066116	0.064532330831405	0.0377375207404959	0.0118142158991736	0.0147138344727273	0.0548114048231405	145	modern
CL0588	0.0729439405960591	0.0807581768719212	0.0472324136699507	0.0327022657536946	0.00549206863546798	0.0139704924482759	0.102678719137931	0.115207191916256	0.0134954679507389	0.0724424135812808	0.0679923151921182	0.116708276034483	0.010233793182266	0.0227054187093596	0.0384760591477833	0.0475156647684729	0.0467461580591133	0.00676822650738916	0.00810650245320197	0.0778231037783251	109	postLUCA
PF00829	0.048318119	0.021870891	0.010752277	0.064323168	1.74e-05	0.032485941	0.087037624	0.100172277	0.019819802	0.070986634	0.028869604	0.171854158	0.021874851	0.019836337	0.030586832	0.017694653	0.06964396	0	0.049505545	0.134346733	101	modern
PF00830	0.035223448	0.089678103	0.099511724	4.41e-05	0.069007414	0.026983276	0.01748569	0.086236379	0.021771034	0.054607931	0.017850517	0.172451897	0.022279138	0.007196552	0.041526552	0.035686379	0.073155	0.010198276	0.000447414	0.118655517	58	postLUCA
CL0346	0.062599474	0.149415965	0.035265263	0.019505614	3.42e-05	0.075710526	0.156585965	0.017585789	0.01754386	0.051102807	0.175184386	0.107639825	0.000283333	0.035092456	3.16e-05	0.018649123	0.055125965	1.75e-07	1.23e-06	0.022639474	57	postLUCA
PF00832	0.048608333	0.208115	0.049279286	0.000464762	6.74e-05	0.017637857	0.000145476	0.000104048	0.047730952	0.036599048	0.091184524	0.194117619	0.001632857	0.024143333	0.05585	0.026967143	0.065490238	0.047628333	8.88e-05	0.084140952	42	postLUCA
PF00833	0.054179655	0.117495862	0.036024138	0.046818793	9.29e-05	0.004574483	0.078876207	0.035291207	0.001252241	0.071231552	0.097981897	0.150437759	0.03393	0.034684138	0.03230931	0.031415517	0.065973793	3.45e-06	0.050625517	0.056799828	58	postLUCA
PF00839	0.11616	0.060268788	0.02707	0.057327879	0.091023636	0.060597576	0.094739394	0.090943333	0.004589091	0.061988788	0.065340303	0.101941515	0.018712727	0.029759394	0.030548485	0.029759697	0.025581515	3.94e-06	0.000676364	0.03296697	33	modern
CL0081	0.0508909449475066	0.0906988187506562	0.033388005023622	0.0541545932808399	0.00555477564566929	0.048441391312336	0.0762339632152231	0.0752139896220472	0.0168827558031496	0.0464752230498688	0.0599988187847769	0.16956322828084	0.011377270343832	0.027932808175853	0.0320818375328084	0.0492604463307087	0.0588408135616798	0.01336790032021	0.0493825982939632	0.0302568765643045	85	postLUCA
CL0209	0.059516850674025	0.0635512581898455	0.0288700441751288	0.0705522259392936	0.00923868497240618	0.0374213980691685	0.0809654306390729	0.0738685835566593	0.0248852097229581	0.0510697240618101	0.0693485687969095	0.0434327703605592	0.0316523105121413	0.0459213943009566	0.071459003013613	0.0417550661766004	0.0621140433403238	0.0237359308083149	0.0296832413815305	0.0809554819451803	284	preLUCA
CL0649	0.0519972353690476	0.0930740607566138	0.0240388887248677	0.0520082408015873	0.011301494462963	0.0233954894603175	0.100300013062169	0.0822687301772487	0.0254192063425926	0.0701086509880952	0.103959722543651	0.0578804629761905	0.024102063297619	0.0291107406640212	0.0602998410661376	0.0329467062791005	0.0587582539880952	0.00548529057010582	0.0267471823359788	0.0667948281124339	177	preLUCA
CL0489	0.103633033705056	0.0616300563370787	0.0244490168988764	0.0635801965280899	0.00816453585955056	0.0482317134044944	0.07046556175	0.0994703651039326	0.00961845498314607	0.0726746630421348	0.0688804491797753	0.0406576965196629	0.0183417696011236	0.0124036796853933	0.0551896348258427	0.0363362358539326	0.0721401685365169	8.72763426966292e-05	0.0153003081825843	0.118740533674157	121	LUCA
PF00857	0.075757834	0.044889554	0.050739618	0.083293758	0.025704777	0.02684535	0.076841847	0.064191019	0.031948025	0.091402484	0.064237516	0.041999363	0.027427006	0.033620701	0.071866752	0.024369108	0.045786497	1.83e-05	0.026345414	0.092709554	157	LUCA
CL0051	0.0709639490036827	0.0647216373872521	0.0388516826946176	0.0755097053878187	0.00275807753569405	0.0411283313906516	0.0783621699311615	0.0672341925878187	0.0187871190407932	0.0597912746943343	0.066541269092068	0.0487400962869688	0.0230092323798867	0.0502476062229462	0.0418780906594901	0.047987405074221	0.0574344814889518	0.0219057787164306	0.0371842662507082	0.0869602039838527	188	preLUCA
CL0464	0.0713011957717391	0.0536330977065217	0.0309860870434783	0.0948554347065217	0.00984858663043478	0.0463148913369565	0.0678225540434783	0.0725227173369565	0.00035130422826087	0.0805031520108696	0.123876141684783	0.0655454889891304	0.00626336911956522	0.00653532593478261	0.0747357065326087	0.0453903260652174	0.0347339672608696	0.00192305426086957	0.030154022	0.082700543576087	94	LUCA
CL0322	0.0768624044620586	0.0492701954297521	0.0245260401953418	0.0475885274102179	0.000477490554470323	0.0356185723884298	0.0662493009601803	0.0687927497250188	0.0073354023501127	0.115046266129226	0.118043719130729	0.0348398268700225	0.0360641850368144	0.0428007061990984	0.0433852444244929	0.0586405932021037	0.0645624640030053	0.00356341105785124	0.0110985497513148	0.0952303529278738	986	LUCA
CL0166	0.061960714	0.019798929	0.042183571	0.037963095	7.07e-05	0.073122143	0.160394048	0.035801667	0.031779643	0.166667381	0.068015595	0.078204405	0.043472857	0.023466071	0.037076905	0.022799524	0.019956905	1.05e-05	0.035783571	0.041467024	84	modern
CL0529	0.117560024109223	0.055414174907767	0.0282507041383495	0.0447634952839806	0.0154058011432039	0.0265603638932039	0.0994919172669903	0.0733483980898058	0.0147433254878641	0.0825509954174758	0.0878995389660194	0.0703196600995146	0.0285245631140777	0.0242219176480583	0.0522696841796116	0.0363005584830097	0.0368503153106796	0.00707419899271845	0.0344110193398058	0.0640353399927184	187	preLUCA
CL0368	0.0852479841001335	0.0466298265433912	0.0155747665260347	0.0434770492616822	0.00586041385714286	0.0278801203845127	0.0294053232963952	0.0693890918798398	0.0495306540560748	0.0718024701001335	0.145980787807744	0.0297578502803738	0.0192715221161549	0.047601001222964	0.0608377835473965	0.0473875034085447	0.0396111483791722	0.0301981308384513	0.0425847530480641	0.0919689585674232	223	preLUCA
PF00885	0.126896889	0.029745259	0.030169778	0.040475259	0.014454074	0.02323037	0.070477556	0.095929185	0.014859407	0.083817259	0.065336296	0.062397259	0.032404148	0.029952741	0.022225778	0.044586889	0.059428148	0.009718593	0.026746148	0.117146074	135	unclassifiable
PF00886	0.066669322	0.107381356	0.017484746	0.064134407	2.03e-06	0.034450678	0.054428983	0.067817458	0.015516271	0.084303898	0.016677458	0.122702542	0.033902542	0.033837458	0.067808305	0.050858305	0.040815763	0.016949322	0.05236339	0.051893898	59	postLUCA
CL0632	0.115455735	0.033750882	0.075716765	0.058006029	0.000617941	0.069513676	0.096903529	0.055414853	0.007524265	0.028476912	0.079675294	0.091289559	0.023721176	0.0380675	0.033076912	0.041906618	0.044278382	0.014900735	0.069964559	0.021735882	68	modern
PF00889	0.085433971	0.037081765	0.047624902	0.04615598	0.009969167	0.030406127	0.143266029	0.070040686	0.014673186	0.075227059	0.056198922	0.088564706	0.025819559	0.047745294	0.031466814	0.030572402	0.032490539	1.32e-05	0.016351225	0.110893333	204	postLUCA
CL0184	0.111893733382159	0.0277305121134361	0.0170185726519824	0.0107937738254405	0.00950717572577093	0.0214431317527533	0.0188392236128855	0.100783546177863	0.00742217404570485	0.107296828113987	0.164564785379405	0.025725198092511	0.0261558920936123	0.0724072796773128	0.0344786343838106	0.0483068778001101	0.0429536068502203	0.0312004239196035	0.0231407103838106	0.0983343007367841	272	preLUCA
PF00902	0.114276135	0.048751111	0.017237729	0.032232222	0.000288889	0.0254857	0.026102705	0.061855459	0.014293285	0.081262899	0.149338019	0.025188213	0.029849758	0.074251932	0.060440483	0.033450193	0.03242058	0.028938744	0.024212705	0.120119807	207	postLUCA
CL0104	0.0763148058578755	0.0575079634483516	0.0238492380578755	0.0691474210446886	0.00584168492454212	0.0346629451978022	0.0886017360967033	0.0883401245076923	0.0316476337494506	0.0622047033135531	0.0826842563340659	0.0324244834703297	0.0212642049604396	0.066009289389011	0.0653004103384615	0.0429624468578755	0.0379566079296703	0.0103231146212454	0.0304909743289377	0.0724628279663004	158	preLUCA
PF00909	0.134463634	0.011479151	0.022546897	0.024348833	0.005979814	0.014708859	0.019827347	0.132947003	0.01623244	0.0875087	0.096949045	0.026060398	0.035456711	0.095379788	0.02916382	0.044766552	0.044077613	0.029647851	0.012693687	0.115758992	377	LUCA
PF00920	0.106009884	0.048622278	0.026359807	0.054317587	0.017722761	0.008099093	0.09106834	0.109881969	0.021876486	0.07069556	0.07478861	0.061866429	0.053200386	0.017349208	0.070126409	0.044118822	0.037773147	0.003123571	0.014083243	0.068910212	518	LUCA
PF00925	0.054752393	0.072178344	0.030634908	0.067301779	0.018408344	0.04056681	0.091588037	0.116560613	0.018611718	0.055741166	0.114959939	0.05933411	0.028097239	0.020130307	0.049075031	0.012470613	0.030187055	4.91e-07	0.037359509	0.082039755	163	postLUCA
PF00926	0.112457923	0.071936503	0.025905191	0.064937158	0.013818087	0.010240383	0.102030437	0.078655191	0.033213989	0.079875464	0.068855301	0.025419126	0.035322842	0.032021858	0.062120601	0.032056011	0.068815683	3.87e-05	0.007748087	0.074526612	183	postLUCA
PF00936	0.231610484	0.021328548	0.009857097	0.06201129	0.002234516	0.015404677	0.042096452	0.077798548	0.009189516	0.118123548	0.068919194	0.035255	0.011669839	0.002673548	0.038540323	0.059633871	0.046541452	0.000188065	0.00091	0.146012581	62	postLUCA
CL0182	0.112083567944113	0.0244345222165813	0.0228328214758248	0.0205670521646758	0.0055459713326223	0.0151393572332196	0.0281240614247725	0.0845451635267349	0.0118768897979238	0.121306979377844	0.151823073136661	0.0298366182773038	0.0380184598863766	0.0632042150319966	0.0524376066622582	0.0451391622494312	0.0437482380765074	0.0147193144694255	0.0194086518199659	0.0952049445155006	508	preLUCA
CL0077	0.106646353815884	0.0544090612815885	0.0297042957111913	0.0515853790288809	0.00455425994945848	0.0327993139891697	0.0787970397761733	0.115855523119134	0.0179827435703971	0.0767073649133574	0.122676245566787	0.0171727437364621	0.0244108304187726	0.0202636099783394	0.0730315160974729	0.0384260287472924	0.0549192416425993	0.000343327039711191	0.0124195303501805	0.0672907579819495	167	postLUCA
CL0142	0.117886214474597	0.0448032095805452	0.0159384137372986	0.0155461773054523	0.00395715003097894	0.0177295910836431	0.0143338228345725	0.0877071995910781	0.00955022304522924	0.123007026070632	0.187934107696406	0.0127241883438662	0.0383606382019827	0.0519651115848823	0.0402310779114003	0.0474508055619579	0.0346465920916977	0.0128381660384139	0.0150427449281289	0.108342806936803	342	preLUCA
PF00953	0.12058726	0.01634274	0.035621986	0.03887137	0.024297329	0.008480685	0.001410274	0.086860274	0.009493493	0.136736027	0.189029315	0.019942945	0.033524041	0.07407411	0.026109178	0.026674932	0.029139726	0.019426644	0.007633973	0.09573863	146	postLUCA
PF00958	0.100002857	0.055537253	0.033000879	0.059623956	1.54e-06	0.011285824	0.102032637	0.044178791	1.49e-05	0.094352747	0.05214978	0.065458462	0.012193297	0.021988132	0.043956703	0.034596703	0.109670549	0.02199956	0.05491967	0.083034505	91	postLUCA
CL0324	0.0488907566421268	0.0817968915214724	0.0538965033353783	0.0394022085194274	0.0195143764519427	0.0279712678997955	0.0696642943271984	0.0733108383537832	0.0243245809775051	0.0722179956216769	0.11280721897955	0.106727177621677	0.0179586297791411	0.0552268096912065	0.0206472801063395	0.0499531699815951	0.0362979141615542	0.00630979481799591	0.0452761144519427	0.0378029038936605	159	LUCA
PF00986	0.034297018	0.10830386	0.033579649	0.03854	0.000243333	0.029030702	0.144229123	0.070155088	0.000764912	0.04342386	0.103239123	0.042659649	0.085431404	0.052274035	0.042879474	0.037535789	0.097635965	0.000294386	0.000314386	0.035165088	57	modern
CL0183	0.0600734261770164	0.0848973447980014	0.030704039875803	0.0737474374867951	0.00693426478586724	0.0382998857908637	0.0871016415831549	0.0712139186188437	0.0246100571891506	0.0752989863340471	0.102186573997859	0.032820992235546	0.0267430622077088	0.0460775089329051	0.0635946466167023	0.036630414130621	0.0346077659400428	0.011166268095646	0.0278635272041399	0.0654251320442541	144	preLUCA
PF00994	0.081239153	0.034247119	0.014669831	0.06804839	0.00386661	0.020670085	0.099625085	0.109138644	0.00555839	0.124514068	0.099358475	0.033897458	0.017981695	0.014118305	0.082638644	0.028405424	0.070993983	8.59e-05	0.001141695	0.089796949	118	LUCA
CL0064	0.116387849687071	0.0260868786992084	0.019651725762533	0.0186079999699208	0.00624810552506596	0.0126877468234828	0.0252557124292876	0.0960322637831135	0.00895230861978892	0.114073197956728	0.179529248003166	0.0307785357015831	0.0325619895387863	0.0581275830300791	0.0477097940873351	0.0443336623335092	0.0411163641643799	0.0134005276469657	0.0218676360007916	0.0865874036715039	370	preLUCA
PF01000	0.075166593	0.020657473	0.023707912	0.081384396	0.001689451	0.02589956	0.073101648	0.07368978	0.030066154	0.072355714	0.136755714	0.098586703	0.009844286	0.004580659	0.066622967	0.024734945	0.059926374	9.36e-05	0.023398901	0.097735055	91	unclassifiable
PF01010	0.081734944	0.020130225	0.024430337	0.035396404	0.001808764	0.006381573	0.035669326	0.048215506	0.039357978	0.077430562	0.139582472	0.053567303	0.027606292	0.077427528	0.094025281	0.039541236	0.019421348	0.035244944	0.061360449	0.08166382	89	postLUCA
CL0334	0.0687927025437838	0.0620782487167568	0.0319835784562162	0.068634183972973	0.0113586419621622	0.0248493511578378	0.0896690377308108	0.0542302596821622	0.0323440432421622	0.0654796214627027	0.0842208107924324	0.0584442811027027	0.023141881065946	0.0421496755427027	0.0549385729848649	0.0475239135816216	0.0462701513340541	0.00763210169189189	0.0360631891481081	0.0901927569545946	232	LUCA
PF01015	0.052346524	0.091203743	0.017165882	0.058288235	2.08e-05	0.024087326	0.091836043	0.048041497	0.011249626	0.093521497	0.044124759	0.128895722	0.026087487	0.039364973	0.026806471	0.034435722	0.083855134	0.010695668	0.03785123	0.080119358	187	postLUCA
PF01016	0.049900779	0.086303117	0.014300519	0.015401558	5.04e-05	0.067931169	0.016648571	0.168358052	0.039371558	0.040722727	0.030607143	0.197860909	0.012033117	0.037681948	0.013202857	0.036685455	0.047094416	1.03e-05	0.016734935	0.109097013	77	unclassifiable
PF01018	0.067147792	0.066377727	0.055261948	0.065039481	0.002652403	0.024088636	0.085168896	0.181473442	0.02196987	0.058177987	0.055956169	0.086596234	0.00375487	0.025672792	0.057865909	0.007204026	0.038807403	0.003794351	0.026417403	0.066569675	154	postLUCA
PF01025	0.069594906	0.077022579	0.026483019	0.074721824	2.14e-05	0.039682767	0.213179119	0.037323774	0.011126415	0.03404522	0.106476164	0.060975283	0.023494843	0.018958365	0.044143019	0.018512893	0.018960629	2.2e-06	0.014411132	0.110862138	159	LUCA
CL0453	0.0880599006716418	0.0204057711791045	0.0305849752985075	0.0189688554477612	0.00344883098507463	0.0181220398358209	0.0184026118358209	0.0710016168358209	0.00408109453731343	0.119779825970149	0.158743507134328	0.0404929849253731	0.0360120150298507	0.0854385819850746	0.0352628607910448	0.0506870149402985	0.0410433085373134	0.0111389802686567	0.0437479854029851	0.104574800791045	234	postLUCA
CL0633	0.093578761	0.065007611	0.033927965	0.074761681	0.000200177	0.033276195	0.134347965	0.054488407	0.015949912	0.057743451	0.108373451	0.065703363	0.049683894	0.024175487	0.021722301	0.023148584	0.006401681	0.00887646	0.037188053	0.091441327	113	postLUCA
CL0032	0.073350957262177	0.063283845811097	0.0212730834824227	0.0640322066416773	0.00525112025285896	0.0384899195167302	0.102245150310462	0.061342740394748	0.0288783820584498	0.049504379515036	0.0838272299347734	0.0433123168394748	0.0355029817721305	0.054003168991529	0.0625915755891571	0.0404095637399407	0.037363888068615	0.0176179191622194	0.0346955273540872	0.0830207750864041	243	preLUCA
CL0534	0.113057385770401	0.0584106778118949	0.0265730704232365	0.0610870263333333	0.0119762518409405	0.0270645920082988	0.0869323924467497	0.0885873168603043	0.0229453664702628	0.0617686167538036	0.0689269568865837	0.0322668049474412	0.021365241879668	0.022425477208852	0.0611872750857538	0.0519572890345781	0.0435199307455048	0.00283268334578147	0.0203626278381743	0.116749405423237	350	LUCA
PF01043	0.047014444	0.055257778	0.027871481	0.100596574	8.33e-07	0.030411296	0.100771019	0.055557685	0.037721019	0.068956389	0.09986537	0.09287787	0.009643704	0.018519074	0.027778056	0.009717593	0.06299963	0.009228241	0.046327407	0.098882963	108	postLUCA
CL0408	0.0942356603679245	0.0476382759468268	0.0287590996955403	0.0738062007933105	0.00828169806432247	0.028942435577187	0.0801603086380789	0.0894709004193825	0.0266187050960549	0.0641953516783876	0.0882124957530017	0.0327092367753002	0.0195884736089194	0.0336590739682676	0.0668122641252144	0.0411098198816467	0.0467808661929674	0.0141189794013722	0.028184382567753	0.0867115695857633	292	LUCA
PF01052	0.068484545	0.062113636	0.005577727	0.075083485	0.000407273	0.057399394	0.077443182	0.064841061	0.016238485	0.088206061	0.120779697	0.013334394	0.035615	0.002590758	0.062170758	0.015410758	0.071660455	0.001855152	0.014402121	0.146382121	66	postLUCA
PF01059	0.055047705	0.018792951	0.023077705	0.021585246	0.001377377	0.01493918	0.051419016	0.0552	0.017799836	0.111637377	0.174160164	0.043259344	0.050684262	0.025765574	0.06495459	0.059298852	0.070574098	0.032797541	0.032820656	0.074802951	61	postLUCA
CL0181	0.0844604580607633	0.0265541100647328	0.0241525740464122	0.0208117434943512	0.00418928846656489	0.019371786130687	0.0251321069829008	0.052234635168855	0.00752584729679389	0.140798925239695	0.181438274749924	0.0381298137938931	0.0394157374076336	0.0839297251438168	0.0391416243258015	0.0581108885581679	0.0344070016265649	0.0107128082833588	0.0239275695227481	0.0855515634845802	413	preLUCA
PF01062	0.057374313	0.07600626	0.03982687	0.045444351	0.011317481	0.041706298	0.057496985	0.043686527	0.02705584	0.088045458	0.127033168	0.025955916	0.01599729	0.086837519	0.046688397	0.030288779	0.051655916	0.032611221	0.023178435	0.071789618	262	postLUCA
PF01063	0.061329679	0.07985211	0.043736009	0.04236211	0.004811422	0.016059771	0.085986468	0.07889055	0.011746422	0.057697294	0.110353394	0.044728303	0.017419633	0.029968211	0.075799908	0.044833165	0.080652294	0.00013445	0.028274495	0.085359954	218	postLUCA
PF01066	0.147248175	0.039714015	0.008274088	0.034566715	0.012241095	0.001863431	0.010492263	0.074296934	0.006814161	0.124765328	0.22816927	0.012513796	0.015030219	0.064154234	0.014851606	0.052195766	0.033286423	0.015533212	0.017141752	0.086844526	137	LUCA
CL0179	0.0645883085616527	0.0539096945063482	0.0299918096785023	0.0614708328835808	0.0075098601540779	0.0304675467975038	0.0958918399731009	0.0854601334667527	0.0178654659802023	0.0741819346006025	0.0887290487876049	0.0545405401969012	0.0224695071443942	0.0409189864880568	0.063654290832365	0.0378522918476436	0.0327382934880568	0.00981630078502259	0.0361288078738971	0.0918115343860555	308	preLUCA
CL0158	0.0709796158133253	0.054073757484994	0.0324301562436975	0.0588695979297719	0.00732542007743097	0.0349931692629052	0.0786758763241296	0.0789876170690276	0.0349257142893157	0.0638376168433373	0.102355240116447	0.041631524802521	0.0322563204645858	0.0444548798517407	0.0674358464651861	0.0500219867887155	0.0366602640768307	0.0143066267394958	0.0329703301956783	0.0628052159801921	228	preLUCA
CL0169	0.0733482877562062	0.074389484444303	0.040078453094844	0.0594825144996817	0.00691535954678549	0.0493314892972629	0.101590910332272	0.0568765882698918	0.0413942328001273	0.0506294908230426	0.0742516295537874	0.0848886376569064	0.0242687842246976	0.0406888798007638	0.0385125208141311	0.0403841821527689	0.0359683388516868	0.0174362635149586	0.0354514579643539	0.0541095990229153	279	postLUCA
PF01077	0.05167913	0.051401884	0.031452609	0.058280507	0.029532754	0.031773116	0.10313442	0.112365507	0.024970507	0.11068587	0.039295942	0.106833261	0.018446957	0.057839348	0.05442029	0.020224855	0.031576594	5.38e-05	0.023821449	0.042206087	138	LUCA
CL0265	0.0800689625754231	0.0465750404900662	0.0390403752509198	0.045626100066961	0.0171962545798381	0.0413354377755703	0.065309161116262	0.0702415968344371	0.0454749447844003	0.0687527445768948	0.0970899778042678	0.044559463080206	0.0142880427071376	0.0490651950456218	0.0888874393355408	0.0415286387564386	0.031405349531273	0.0134261674172185	0.0353401912391464	0.0647859380816777	214	LUCA
PF01092	0.012884083	0.075722583	0.02270325	0.059863167	1.83e-05	0.019323	0.07237725	0.144450083	0.009817583	0.099760667	0.050025333	0.127880167	0.008424833	0.02503375	0.0666955	0.04732225	0.043296667	1.67e-07	0.023691083	0.09070775	120	postLUCA
CL0232	0.0668973722408759	0.0341783944890511	0.00989759144525547	0.0623100001240876	0.0147703647956204	0.055298029379562	0.138925401489051	0.079197080459854	0.00820473350364963	0.0600156934379562	0.0990896348978102	0.080400730080292	0.0236240874087591	0.00231693284671533	0.0482726280729927	0.0280583939635036	0.0406790514014599	0.000807883379562044	0.00472948715328467	0.142321751941606	70	LUCA
PF01124	0.133695818	0.056945273	0.018216091	0.009142182	0.015914	0.014450091	0.017612909	0.045514273	0.027532727	0.082936	0.191058909	0.007237364	0.034472636	0.057428818	0.050971273	0.035991727	0.022093273	0.023200818	0.010120909	0.145458909	110	modern
CL0230	0.124151628409152	0.0709986001493944	0.0166140915746972	0.056897281422611	0.0106447778250336	0.0440962585477793	0.098555531742934	0.0536039301628533	0.0383803497496635	0.0412086002812921	0.114899771067295	0.0207353297685061	0.0235301347187079	0.0541549797617766	0.0586260294899058	0.029677550359354	0.0350879272072678	0.0148899594831763	0.0345526513956931	0.0586919784172275	227	LUCA
CL0335	0.103948593562691	0.050360489412844	0.0164651071620795	0.0158658411987768	0.00627186560856269	0.0116772784464832	0.0169363607247706	0.0673579205779817	0.0406633029327217	0.103944311770642	0.148639357535168	0.025064526088685	0.038839755587156	0.0568541283302752	0.0473294187431193	0.0375002444770642	0.0303984097614679	0.0447276450275229	0.0268678288654434	0.110283425076453	123	LUCA
PF01131	0.06136	0.061793415	0.022441339	0.042740328	0.000277842	0.052178852	0.132292978	0.056929945	0.010332514	0.070227268	0.077399973	0.097746448	0.024269918	0.03579265	0.061016749	0.043820437	0.058835847	0.003559672	0.039013333	0.04796765	366	LUCA
PF01136	0.055912609	0.069494879	0.028930242	0.048645797	0.024820242	0.021637295	0.110037826	0.07500715	0.021272222	0.070670918	0.079843961	0.052449372	0.026051787	0.031475507	0.049468599	0.056010773	0.032964734	0.009767971	0.04893599	0.086597295	207	postLUCA
PF01139	0.092273722	0.061098011	0.028797358	0.063011335	0.007543352	0.03873196	0.055210256	0.122154744	0.038963693	0.067898381	0.078365227	0.055086733	0.047316591	0.022178409	0.048597557	0.040185881	0.023887585	0.011739574	0.024679034	0.072277642	352	postLUCA
CL0433	0.0572176215621622	0.0525379192243243	0.0387205405702703	0.0668589185216216	9.78378108108108e-05	0.0619848920702703	0.104049919202703	0.0540094055648649	0.0084573238972973	0.0771787027540541	0.0591105139108108	0.0590833515	0.0276453787054054	0.0552105946891892	0.0481676487648649	0.0444218108513513	0.0638125136135135	0.00731140531621622	0.0219150270837838	0.0922061078378379	209	LUCA
CL0234	0.0770997646937173	0.0380333768743455	0.014903848526178	0.0302059425078534	0.00848677986649215	0.0126419893664921	0.00842314139790576	0.0963096858743456	0.0190044499424084	0.146285523732984	0.195855706827225	0.0297806281518325	0.0194241620287958	0.0950110732591623	0.0399615446780105	0.0291935076884817	0.0234337956910995	0.0222257329424084	0.0213960208586387	0.0723191098926702	235	postLUCA
PF01149	0.016228208	0.144569623	0.022228113	0.048270755	0.000843208	0.022636792	0.066688585	0.073291321	0.037658774	0.074187358	0.123949811	0.052537264	0.021765377	0.025753962	0.078232925	0.024779906	0.067557264	0.000133679	0.015785189	0.08289934	106	postLUCA
PF01155	0.076271261	0.040436036	0.007757928	0.019519009	0.045112252	0.03519027	0.177662973	0.072087838	0.053992432	0.105721982	0.058210541	0.065272252	0.022366306	0.029405856	0.028604144	0.05656973	0.031804775	5.23e-06	0.001107477	0.072897748	111	LUCA
CL0727	0.0689659076055556	0.0475674816666667	0.0347822591222222	0.0756698706388889	0.0055941111	0.0300668703722222	0.0764957039444444	0.0860603703611111	0.0310770184888889	0.0791217036	0.0796720927555556	0.0332702222277778	0.0244429257888889	0.0322915924055556	0.0750650929333333	0.0364785184277778	0.0553509625888889	0.0163917777277778	0.03141344425	0.0802186478944445	291	postLUCA
PF01161	0.06497097	0.036831194	0.024607537	0.060897313	0.014941791	0.02535694	0.047190224	0.132936716	0.044892313	0.029466493	0.096974776	0.019713433	0.008000896	0.022400522	0.118259627	0.050698731	0.06800306	0.014925522	0.044820224	0.074108955	134	LUCA
PF01165	0.041764615	0.235575577	0.019407692	0.0197	6.54e-06	0.016395962	0.133810962	0.019349808	0.004445962	0.045213846	0.062804615	0.232500192	0.001994808	0.018969231	0.019301923	0.039065192	0.010810192	1.92e-07	0.0342875	0.044592115	52	postLUCA
CL0292	0.101631843616201	0.0418997709385475	0.0187903630843575	0.0184448127932961	0.00420863461284916	0.0160007653807263	0.0287109301178771	0.0873402207072626	0.0185601397	0.117525340899162	0.173512525126816	0.0316100391036313	0.0288440336315642	0.0684332123798883	0.034807064176257	0.0425643213053073	0.0308048351435754	0.0195982351388268	0.0288976984488827	0.0878119441930168	451	preLUCA
PF01172	0.084044483	0.03612092	0.014348161	0.095651264	5.09e-05	0.027456092	0.139544253	0.068381724	0.007722874	0.102592414	0.054147931	0.138726782	0.005204828	0.04764092	0.011596092	0.020983448	0.059568046	4.48e-06	0.017086437	0.069124368	87	postLUCA
CL0399	0.0956108084981203	0.0500190038721804	0.0143935713458647	0.0526524624943609	0.0170234020620301	0.0338193607819549	0.10067133500188	0.0861159589229323	0.00627383492293233	0.0894740790864662	0.103980902092105	0.037400413787594	0.0131166914078947	0.0156788911221805	0.0567945301992481	0.0356905824022556	0.0554441540770677	0.00388962388909774	0.021368533924812	0.110578458528195	207	LUCA
CL0103	0.0612610304679785	0.0552189088542039	0.042665050137746	0.073464103750805	0.00428601927549195	0.030943187765653	0.059863683357424	0.0981309052096601	0.0265407460384615	0.0482316887890877	0.0757624847796064	0.0363049016550984	0.0142683291649374	0.046536620750805	0.0685687172522361	0.0581845598513417	0.0669605670898032	0.0222697370171735	0.0445162487107335	0.0660191288468694	465	preLUCA
PF01184	0.203373779	0.014072151	0.027334593	0.012108779	0.000313256	0.008117093	0.007609012	0.102302965	0.000422209	0.063528023	0.163888256	0.017766105	0.016675581	0.087870407	0.026455988	0.045364651	0.076041686	0.03834657	0.023530174	0.064873198	172	unclassifiable
PF01186	0.06260036	0.037298018	0.047006396	0.091055405	0.024318018	0.028593063	0.029326937	0.109615405	0.03799027	0.048048649	0.063417928	0.016362523	0.005340811	0.040619369	0.063031351	0.052164865	0.075657117	0.033858018	0.059753604	0.073938468	111	modern
CL0082	0.0609579151943463	0.0427055300335689	0.0298342225424028	0.0563422969222615	0.00909784454946997	0.0382474559328622	0.113914876257951	0.0615387633180212	0.0247466784293286	0.0811435688180212	0.0844985157773852	0.0445251238763251	0.0250116607332155	0.0391903886819788	0.0664240635282685	0.0471048587243816	0.0520044875212014	0.0124568642826855	0.0289089576077739	0.0813426677579505	116	postLUCA
PF01191	0.056995211	0.042876197	0.028077606	0.052047042	0.00010662	0.016643662	0.121916761	0.042543803	0.02844	0.090045634	0.084600563	0.13145	1e-05	1.13e-06	0.069853099	0.042244085	0.02912169	0	0.02818507	0.134840282	71	modern
PF01192	0.105131224	0.081691224	0.038066531	0.053657755	0.000114286	0.02296551	0.081963265	0.041340408	9.31e-05	0.096402857	0.109332449	0.106578776	0.013742653	7.67e-05	0.061216531	0.002455102	0.042119388	0	0.020415918	0.12263449	49	modern
CL0509	0.057160850097166	0.0323887047854251	0.0436207694048583	0.0692253846153846	0.00828024268016194	0.0220916194008097	0.120789068595142	0.0673930769190283	0.0168002836720648	0.0785050204453441	0.119171659846154	0.0769780972672065	0.01594178151417	0.0291017002064777	0.0595580971619433	0.0405108908866397	0.0464942514453441	0.000347651801619433	0.020365384582996	0.0752732790202429	175	postLUCA
PF01194	0.017401228	0.103470702	1.21e-05	0.087718246	0.070175614	4.74e-05	0.105211404	0.087701754	0.017544211	0.083654561	0.087760877	0.08915193	0.017548421	0.035088246	0.035088772	0.017693684	0.017904912	0.01754386	0.01754386	0.091737544	57	postLUCA
PF01196	0.107282	0.112253579	0.021122737	0.046613789	8.34e-05	0.002812	0.066533789	0.063840316	0.022642737	0.085348842	0.118108421	0.111172842	0.014332211	0.034917579	0.042124211	0.015193158	0.066906316	9.26e-06	0.016560316	0.052139158	95	postLUCA
CL0758	0.034946875	0.0741625	0.002895625	0.092180313	8.45e-05	0.029003281	0.025943125	0.063470938	0.062455	0.043643281	0.020917656	0.071964063	0.035507969	0.062863281	0.046917031	0.094760938	0.108454219	0.01561	0.031524844	0.082691406	64	postLUCA
PF01198	0.073434265	0.165573235	0.041897794	0.032984265	4.41e-06	0.007244706	0.087216324	0.014719412	0.014818971	0.104700441	0.016303824	0.132612647	0.0161125	0.014710147	0.088405441	0.015048824	0.040052206	0.028305441	0.015779853	0.090072206	68	postLUCA
PF01199	0.026592561	0.172746463	0.013259878	0.000185122	0.048909146	0.012876707	0.04172122	0.096251341	0.024807317	0.018996341	0.05542122	0.125588293	0.040460488	0.000875488	0.122003415	0.046610976	0.037884878	0.010800244	0.060381585	0.04362378	82	postLUCA
PF01201	0.05500025	0.149611167	0.048050167	0.024350583	3.69e-05	0.0183225	0.052852583	0.108321083	0.009088917	0.068528917	0.0417345	0.138364333	0.0151135	8.78e-05	0.057310667	0.017940917	0.086080583	1.33e-06	0.02674325	0.0824565	120	postLUCA
CL0401	0.0513243580592011	0.0318271041141227	0.0752999356169757	0.0838803423459344	0.00115894501569187	0.0613805349329529	0.0325386875149786	0.0989507559329529	0.00697926538730385	0.0742000069771755	0.1497177605699	0.0380627960370899	0.0144007276055635	0.0310643580121255	0.0536235736883024	0.0634915478059914	0.0502864193124108	0.00791513560128388	0.0154238303002853	0.0584699357446505	276	postLUCA
CL0397	0.0833903595467626	0.0669213670143885	0.00143920838848921	0.0524789928705036	0.00781366896402878	0.0217110794172662	0.134438201604317	0.0657454675755396	0.0341482014676259	0.0694403596258993	0.0944346763093525	0.068984676266187	0.0191555392230216	0.0259311507697842	0.0948313667841727	0.014538776705036	0.0392020141223022	0.0169644601942446	0.0149785612302158	0.0734490649784173	70	preLUCA
PF01218	0.072548858	0.073416654	0.032551575	0.055980354	0.009568425	0.022423228	0.066879213	0.107391024	0.038032205	0.034100591	0.070904134	0.035701339	0.022642165	0.06951748	0.078434685	0.030129331	0.039105079	0.028165866	0.048832244	0.063673465	254	modern
PF01219	0.1307258	0.0306605	0.026879	0.0201248	0.0004253	0.0294335	0.0499242	0.0320887	0.0217142	0.1603963	0.1395936	0.0389451	0.008733	0.0795693	0.0104334	0.0208605	0.0223896	0.0147587	0.0314553	0.1308853	100	unclassifiable
PF01220	0.097321014	0.055498551	0.044605725	0.033809275	0.021623261	0.032286522	0.101884275	0.097070507	0.054659348	0.100696014	0.108611957	0.011629203	0.007220507	0.022063116	0.041531449	0.044358551	0.037245362	8.7e-07	0.028819638	0.059063188	138	unclassifiable
CL0263	0.0428766392821918	0.0632022740054794	0.0767756074328767	0.0665426392410959	0.0231953333990868	0.0379803926310502	0.0696651780292237	0.0854570320474886	0.050220986252968	0.0566040274045662	0.0666534795050228	0.0583263742712329	0.0217502190255708	0.0318415433442922	0.0609103926347032	0.0507422832593607	0.0403923288858447	0.0136067933031963	0.0405691324803653	0.0426848128621005	190	preLUCA
CL0339	0.0787380034303579	0.0499266753635188	0.042400500076326	0.0665630960452781	0.0125841957714532	0.024519723978439	0.0713525915709357	0.0818245017037516	0.0268705562664942	0.0704566666123329	0.0927768175191893	0.0505459593626563	0.0283195688059508	0.046076468428633	0.0481365937149633	0.0448606815541182	0.050438477784821	0.00908333340922812	0.0383397369547219	0.066182427749461	517	preLUCA
PF01241	0.11895597	3.67e-05	0.045864478	3.51e-05	0.015089552	0.022042388	1.49e-05	0.164627015	0.014953134	0.125583582	0.129843284	0.036483134	0.042636119	0.044769254	0.074628507	0.043440746	0.044863881	1.49e-07	1.15e-05	0.076119552	67	modern
CL0336	0.0872291583602694	0.0809279292819865	0.0274827609722222	0.0787096885900673	0.00504849543855219	0.0287900084739057	0.0667405723813131	0.0643657153981481	0.0271503116254209	0.0544520033872054	0.0722186952979798	0.0487343180883838	0.0206190404284512	0.0329898905597643	0.0584034512491582	0.0454218265892256	0.0512667843888889	0.0157126093207071	0.039823711979798	0.0939095371271044	147	preLUCA
CL0175	0.0468995612036554	0.0562359006501306	0.0154801304934726	0.0551265274751958	0.0733466060600522	0.0277827414412533	0.0897473368981723	0.0688279896031332	0.0204331851174935	0.0407737077415144	0.0282921932819843	0.112990365490862	0.0185159529007833	0.047817101843342	0.0679855611279373	0.0413007573394256	0.0482184857258486	0.0211338897911227	0.0594014099451697	0.0596877809947781	108	LUCA
CL0101	0.0948298143109049	0.0554132944617169	0.0190686079048724	0.051050116037123	0.009792227387471	0.0246419952761021	0.102518909426914	0.073388097712297	0.0160466124408353	0.0734443154385151	0.114992877146172	0.0726309049907193	0.0211906265614849	0.0200138516566125	0.0465071923225058	0.0257982135313225	0.0350445707656612	0.0085239134361949	0.0222258237006961	0.112875545139211	105	LUCA
PF01250	0.032346966	0.068175393	0.068015955	0.04414618	0.00012427	0.01925	0.14228382	0.045022247	0.021994157	0.084858315	0.085672247	0.085565169	0.025906629	0.031664382	0.044747191	0.003997079	0.041062135	0.011236067	0.057726517	0.086202584	89	postLUCA
PF01252	0.055725396	0.027260935	0.044386475	0.03014705	0.004826475	0.009527698	0.00770705	0.082658633	0.040541511	0.160504388	0.127066475	0.017702158	0.029757338	0.089111583	0.034589137	0.035353669	0.035717266	0.043034964	0.026784964	0.097593597	139	postLUCA
PF01253	0.035796429	0.055782714	0.030868	0.063998	0.015035143	0.085977429	0.101443143	0.116629857	0.016452429	0.069287714	0.095800143	0.138928714	0.004422429	0.014338	0.001943571	0.023384857	0.050924286	5.26e-05	0.014270857	0.064659286	70	unclassifiable
PF01255	0.039150228	0.088450365	0.046665616	0.067081872	0.004625251	0.034311416	0.10480758	0.058011096	0.016555982	0.070928539	0.081554064	0.110290137	0.015928174	0.035781644	0.032574566	0.034455434	0.053543196	0.022602511	0.039441507	0.043237032	219	postLUCA
PF01259	0.030021144	0.048538159	0.024144179	0.099548955	0.012175075	0.011771592	0.118454776	0.060789353	0.011922687	0.09549801	0.088514975	0.091463433	0.02302	0.056784229	0.034438358	0.026683532	0.055191741	0.010159801	0.032610448	0.06826602	201	LUCA
PF01264	0.089238776	0.073604636	0.01733414	0.064186152	0.008795773	0.023245073	0.100550117	0.106554257	0.018303265	0.067141924	0.04592688	0.065295569	0.023174606	0.022892041	0.056945044	0.043882828	0.047186064	0.003735977	0.023403469	0.098600641	343	unclassifiable
PF01280	0.065595455	0.173992028	0.015097343	0.048494545	0.000623636	0.011256294	0.061736294	0.083636224	0.031640979	0.072577133	0.067946503	0.162398182	0.02175972	0.006997552	0.021011469	0.03862993	0.036030909	0.013986294	0.023028671	0.043558252	143	postLUCA
PF01281	0.089211064	0.031852128	0.069394043	0.051776809	2.6e-05	0.063305532	0.035432553	0.099220851	0.000201064	0.057664043	0.149860638	0.087048085	0.038887447	0.000178085	0.041919362	0.004538085	0.021675319	3.83e-06	0.042509574	0.115288085	47	postLUCA
PF01282	0.051184133	0.0717636	0.015729733	0.056217467	0.0002568	0.040351333	0.1259628	0.052190133	0.0367076	0.081880933	0.0198416	0.091156	0.019774533	0.000254267	0.0719568	0.052733467	0.048798667	4.67e-06	0.053366933	0.109866267	75	postLUCA
PF01283	0.056791236	0.099233034	0.03248427	0.038624157	0.050032247	0.015148427	0.069708876	0.068737528	0.028668539	0.069638202	0.039118989	0.159454719	0.012942022	0.003347079	0.080039213	0.026252022	0.025485843	5.09e-05	0.045392584	0.078845843	89	modern
PF01288	0.043745547	0.065779453	0.025065313	0.058468047	0.00127625	0.063236641	0.089339688	0.059956094	0.026016172	0.086488047	0.129425313	0.0117025	0.025571563	0.015681641	0.076558516	0.038915234	0.056903203	0.007815625	0.031323047	0.086726094	128	postLUCA
PF01294	0.058450192	0.103649038	0.022817115	0.021567115	3.69e-05	0.016116731	0.105411731	0.110223846	0.033586731	0.028023077	0.131846538	0.157712885	0.001224038	0.0220175	0.020379231	0.029097308	0.044196923	3.08e-06	0.016654615	0.076983269	52	unclassifiable
PF01295	0.042496327	0.067704461	0.033369475	0.050376239	0.016989913	0.030222566	0.046745918	0.05341309	0.024958688	0.069651691	0.17189449	0.049345743	0.022153469	0.055787143	0.068209096	0.042076472	0.026450962	0.021520816	0.049009417	0.057621516	343	modern
PF01300	0.047581377	0.039224072	0.038623293	0.052282575	0.012229222	0.038272575	0.057562096	0.095917784	0.007756886	0.111117545	0.089793114	0.09050515	0.007408743	0.017459521	0.087457126	0.046946287	0.059572335	0.006009641	0.019559341	0.074719641	167	LUCA
PF01311	0.086802578	0.023586133	0.017168222	0.016984622	0.000561244	0.036813156	0.015856711	0.069318844	0.015815956	0.139996711	0.171797378	0.014273689	0.058232667	0.090746889	0.0613596	0.043058578	0.022419911	0.004003333	0.001651733	0.109548356	225	modern
PF01312	0.087429968	0.058517342	0.015895791	0.03016288	0.000244272	0.060605348	0.069396804	0.047239778	0.015362373	0.06677807	0.146038734	0.069993956	0.047071772	0.021983323	0.058769209	0.029022405	0.028361804	0.006908449	0.027650791	0.112563165	316	postLUCA
PF01313	0.114624722	0.018484722	0.016283472	0.000461806	0.000322917	0.058574306	0.02790625	0.017835972	0.012377778	0.113833472	0.163741111	0.016339583	0.048748889	0.066511528	0.055370833	0.03655125	0.080279167	0.013924861	0.001698472	0.136123194	72	postLUCA
PF01314	0.085650453	0.048656347	0.033438987	0.052369387	0.02143232	0.022937787	0.12576	0.090038267	0.01402936	0.055489893	0.077306933	0.069907387	0.040034053	0.04547664	0.042350347	0.02947192	0.052094533	0.005647467	0.03194456	0.055959893	375	LUCA
PF01315	0.155181827	0.062870577	0.009870288	0.069106635	4.79e-05	0.028104038	0.109109808	0.049373558	0.031654231	0.032828846	0.080165865	0.018718654	0.023349808	0.010372308	0.076944615	0.028362885	0.052297308	4.42e-06	0.028909615	0.132719808	104	LUCA
CL0356	0.0682932893210526	0.0547646579447369	0.0389922897026316	0.0746274474552631	0.00719931567105263	0.04122021075	0.0938697892710526	0.0620318159078947	0.0176808683578947	0.0615232105947368	0.112270052697368	0.0501276575973684	0.0187372896105263	0.0296557367447368	0.0733162636052632	0.0495823419710526	0.0374255264	0.0106549737657895	0.0301243682263158	0.0678998682578947	149	LUCA
PF01322	0.255499492	0.017872034	0.011504915	0.042363051	0.017054492	0.051683644	0.090649831	0.085238305	0.024369661	0.04243322	0.025310678	0.064546017	0.053705932	0.040267203	0.043231356	0.027775932	0.042748475	0.008487712	0.011444661	0.043809237	118	modern
PF01327	0.048472905	0.057861959	0.019064459	0.083546419	0.013637027	0.048984865	0.117963176	0.075355068	0.021150338	0.095770946	0.077456419	0.062581622	0.021022297	0.027246149	0.066108716	0.024164257	0.020162568	1.94e-05	0.022203108	0.097225	148	postLUCA
PF01329	0.067908523	0.021508636	0.048057955	0.061635227	0.001151477	0.011766023	0.141809773	0.045510227	0.040013295	0.080282273	0.075210227	0.138819659	0.011713864	0.057327614	0.022823409	0.021191136	0.081610682	0.011369318	0.011978636	0.04831	88	unclassifiable
PF01337	0.097520139	0.049287361	0.031427222	0.153150139	0.014479861	0.024274861	0.085467222	0.037617917	0.016738333	0.07268125	0.128001944	0.050877639	0.006121528	0.041307917	0.042886944	0.021866806	0.018973611	0.026162222	0.035966667	0.045186806	72	postLUCA
PF01339	0.10190369	0.050018095	0.017416905	0.059043929	0.006470536	0.035871429	0.064621071	0.1147075	0.019120714	0.075540595	0.085499524	0.025489762	0.026839048	0.022490952	0.090487024	0.046328512	0.03706131	0.001778929	0.004346964	0.114958333	168	LUCA
CL0057	0.0694034572062118	0.0726622607235234	0.0309346741985743	0.0605658197454175	0.00402065953513238	0.0446693126313646	0.125175106907332	0.0378936455539715	0.0177870825040733	0.0729621894175153	0.112521843196028	0.0800765783665988	0.0253009317851324	0.026316832438391	0.033635676614053	0.0544570520056008	0.0474619144052953	0.00865077333604888	0.0213913745361507	0.0541098828890021	111	LUCA
PF01341	0.123079048	0.039140106	0.058555132	0.064402804	0.019888783	0.011906349	0.033581534	0.117497196	0.019714921	0.052646349	0.070280635	0.029836931	0.010537513	0.021471587	0.079368836	0.067154339	0.035559841	0.022747407	0.050390265	0.072239153	189	postLUCA
PF01346	0.0791477	0.0047468	0.0394359	0.035833	8e-07	0.1837785	0.1584045	0.0800033	7.7e-06	0.0229285	0.0688179	0.0968732	0.0509635	0.0300054	0.0100008	0.0269475	0.0249624	0	0.0200001	0.0671379	100	postLUCA
CL0359	0.0466858621724138	0.125881241172414	0.0804719311034483	0.0315408274827586	0.00691117248275862	0.00990793113793103	0.0404186207241379	0.0452932414482759	0.0280397930344828	0.0593583446551724	0.100488138068966	0.126357172482759	0.0292733792413793	0.0228454482758621	0.0142183447931035	0.0583435862413793	0.0306642069655172	0.0210652415862069	0.0867820687586207	0.0354495170344828	80	postLUCA
PF01355	0.148602295	0.003775246	0.08570623	0.021773934	0.067749672	0.06905459	0.036434426	0.103404262	0.019749672	0.000200164	0.03325377	0.053586885	0.000552951	0.040102951	0.097177049	0.063136885	0.034308852	0.032892951	0.055239508	0.033295902	61	modern
PF01383	0.039525769	0.117506731	0.020991538	0.003776731	0.000165962	0.110896346	0.039685	0.0771175	0.002866538	0.1180625	0.024095	0.057826346	0.017697115	0.019275769	0.077128654	0.071408462	0.052438077	1.71e-05	0.057831154	0.091682885	52	modern
PF01384	0.185670176	0.024422353	0.031227706	0.020644118	0.004765353	0.010109353	0.00214	0.106670765	0.013554941	0.112154118	0.131688	0.025483059	0.023684294	0.047937118	0.022715294	0.042722294	0.053876353	0.018990412	0.006477706	0.115063059	170	LUCA
CL0733	0.0562758349457701	0.0750116921409978	0.0232722343665944	0.0698302169501085	0.0123562904338395	0.0416924511887202	0.0948894575531453	0.0920542518806941	0.0231212364577007	0.0654931237787419	0.0764537744251627	0.0565066592950108	0.0134574839848156	0.0466632105206074	0.0588165075683297	0.0400931670390456	0.0300277008481562	0.0109335353687636	0.0349582645488069	0.0780900648872017	220	postLUCA
PF01391	0.223668909	0.000154	3.71e-05	4.05e-05	7.09e-06	0.025208545	0.001881818	0.345510182	6.62e-05	1.27e-06	2.22e-05	0.000158182	5.95e-05	7.27e-07	0.401276545	0.000816727	0.000378182	5.45e-07	1.82e-06	0.000706182	55	unclassifiable
PF01405	0.172412759	0.068965517	0	0	0.034482759	0	0.068965517	0.068965517	0	0.172412414	0.103448276	0	0.034482759	0.103448276	0.068965517	1.03e-06	0	0	0.034482759	0.068966897	29	modern
CL0477	0.0256651513390152	0.0604829924337121	0.0607905683617424	0.0711057388200758	0.0105849053371212	0.0346172918390152	0.0694512687026515	0.0511760987348485	0.0187158144185606	0.0871659091174242	0.0940199621155303	0.0861081248920454	0.0128451138806818	0.0429356628125	0.0671387121136364	0.0483284466117424	0.0309186174242424	0.0128754544867424	0.0704351138106061	0.0446353977443182	251	LUCA
PF01424	0.070300702	0.120336491	0.015048246	0.038851404	5.96e-06	0.038102456	0.126391754	0.052803684	0.036917895	0.050117368	0.057264737	0.060197895	0.047981579	6.51e-05	0.086347544	0.052423684	0.038897719	2.04e-05	0.016518947	0.091404561	57	postLUCA
PF01425	0.130247482	0.070558024	0.015805576	0.075857106	0.006224988	0.022541176	0.073301529	0.090859694	0.0146388	0.037051506	0.094450024	0.018894824	0.031521859	0.032336941	0.093622682	0.033341553	0.052559482	0.002377976	0.019525694	0.084279671	425	preLUCA
CL0170	0.0780663546913408	0.0783196648854749	0.0322408660586592	0.0571836731913408	0.0100101814860335	0.045062094900838	0.0458003770865922	0.0980498604972067	0.0428599022108938	0.0468602095530726	0.0784622067206704	0.0439655866368715	0.017815893702514	0.0337996230572626	0.0711498184287709	0.0511533800879888	0.0393734219930168	0.0238540085865922	0.0448777511340782	0.0610920112374302	150	postLUCA
CL0229	0.0573366668043478	0.0801812315724638	0.0293887680869565	0.0591295652173913	0.123326811398551	0.0130703624057971	0.0889060143550725	0.0655038405507246	0.0615189854202898	0.0194604348405797	0.0720334780144928	0.0463852899782609	0.0114121016521739	0.0364789133695652	0.0512519565362319	0.0527057972101449	0.0412160144202899	0.0217503549130435	0.0146085505942029	0.0543323909347826	63	postLUCA
PF01430	0.070473517	0.052221441	0.022560593	0.077617076	0.018435381	0.03916322	0.100814788	0.097917712	0.017573347	0.053728686	0.128012331	0.027638432	0.01959661	0.031187331	0.044180169	0.048030085	0.049495932	0.001063856	0.023898771	0.076389492	236	modern
CL0725	0.105171619	0.089224286	0.031164571	0.073391238	0.001216571	0.02460781	0.160274762	0.037823333	0.003398857	0.050902286	0.186943905	0.020113238	0.005586762	0.00538619	0.001151143	0.06574619	0.086857143	1.13e-05	0.00018781	0.050839143	105	modern
PF01455	0.092595231	0.031268308	0.000751231	0.042991538	0.030770923	0.069847846	0.101882	0.061541538	0.015388	0.077983077	0.076561231	0.031003385	0.062043385	0.029892308	0.015386308	0.034577231	0.0567	0.015384615	0.031629385	0.1218	65	postLUCA
PF01458	0.089839159	0.059310607	0.039376916	0.051021168	0.005600047	0.046989813	0.083284907	0.095186402	0.035196262	0.066530888	0.086141636	0.058749439	0.019773738	0.034093598	0.016285654	0.050098131	0.053745561	0.010985047	0.020328364	0.077458411	214	postLUCA
CL0598	0.160191351427928	0.00365274768468468	0.0924003602837838	0.125730585684685	0.000365221594594595	0.052459504527027	0.0971390088288288	0.0134062163063063	0.000961351337837838	0.0550943243153153	0.0748190991981982	0.110242567671171	0.00371945954504504	0.00920644132882883	0.0232501801666667	0.0397109911801802	0.0703927478738739	0.00471792836036036	0.00979171018018018	0.052744459509009	63	modern
CL0379	0.109112062	0.046886804	0.026084124	0.035848299	0.010495928	0.04885	0.076927732	0.08547768	0.035367887	0.083683454	0.061597887	0.028634588	0.026148299	0.025804588	0.082880155	0.040283247	0.049183196	7.74e-05	0.021582526	0.105071392	194	unclassifiable
CL0244	0.0901508332447917	0.0568093748020833	0.0372081249427083	0.060133333484375	0.00226313536458333	0.0730293229479167	0.0782466665989583	0.097402604203125	0.0116749997239583	0.0377390104791667	0.137941770692708	0.04610249996875	0.00792114566145833	0.0301281251927083	0.0612125518385417	0.0138931251666667	0.03505599	0.0158138541302083	0.029862500171875	0.0774084896822917	69	postLUCA
CL0178	0.0579832994062765	0.0690702375360475	0.0263011789643766	0.0605642409287532	0.00484856762425785	0.0334034944435963	0.0936946478897371	0.0833157846624258	0.0198153097540288	0.0650887785428329	0.1004277523257	0.0637745547820187	0.0156612382951654	0.0249384563299406	0.0658223410890585	0.0347107292782019	0.0398284987031382	0.0160667165394402	0.0382683968854962	0.0864127905614928	170	preLUCA
CL0694	0.0785747254505495	0.00167417574725275	0.0677790111978022	0.0882494504065934	0.000118351494505495	0.0443702199010989	0.00219637356043956	0.176584285901099	0.021264087978022	0.0417982417472527	0.0135928569450549	0.0569083518461538	0.0446572528241758	0.033048901010989	0.000652747054945055	0.0277758241758242	0.059660878978022	0.0989137362747253	0.110187033131868	0.0319914283406593	40	modern
CL0187	0.061839349260355	0.0369701184201183	0.0362102366035503	0.0762458578047337	0.00627178631360947	0.0743592308698225	0.0418348522840237	0.0860279879585799	0.00843029562721894	0.0606279881715976	0.111610118514793	0.0606461477810651	0.0147109470473373	0.0197718330236686	0.0624440235680473	0.0417578107692308	0.0853409469112426	0.0178309466982248	0.0350755027751479	0.0619901774319527	71	postLUCA
CL0130	0.0953890961282799	0.0219847523411079	0.0128977260437318	0.0200451895889213	0.00315069972594752	0.0085449972244898	0.0127226518892128	0.0869561809125364	0.00632533426822157	0.11486603477551	0.216448979787172	0.036260729148688	0.0300725657084548	0.0754090375364431	0.0579770845714286	0.0294904082332362	0.0292253061895044	0.00930536437900874	0.0327363268688047	0.10018763819242	248	LUCA
PF01491	0.067590625	0.029366667	0.022572604	0.106075208	0.004170521	0.064781875	0.114649688	0.083754583	0.021932813	0.079005729	0.081918958	0.032418438	0.021196771	0.04099875	0.010730833	0.069523229	0.070316979	0.023016875	0.027907604	0.028064271	96	modern
PF01493	0.080695882	0.042110588	0.037151429	0.043929748	0.001769328	0.017125462	0.027466555	0.279533697	0.006161513	0.086862017	0.054599664	0.027790252	0.038152017	0.033905966	0.019326471	0.033146891	0.031634202	0.002237815	0.041755462	0.094643782	119	LUCA
PF01496	0.026376331	0.022886154	0.046941775	0.045948639	0.010782722	0.030018225	0.183047692	0.04761284	0.006828994	0.062798698	0.113547633	0.105762012	0.037900888	0.05973071	0.054598343	0.017070592	0.034273905	0.006009527	0.029382604	0.058477811	169	postLUCA
PF01502	0.123791622	0.095155676	0.000846486	0.054868784	0.04059473	0.018397432	0.080243378	0.08113	0.05403527	0.010584054	0.064965946	0.040697432	0.037540676	0.027140946	0.027154054	0.055340541	0.056596622	0.027523784	0.013600676	0.089789189	74	postLUCA
CL0231	0.0647568388290323	0.0330226132129032	0.0310623869193548	0.0703548064967742	0.00757038712580645	0.031416483983871	0.150694677435484	0.0492281934935484	0.0204965484096774	0.0731456775935484	0.146489451541935	0.0776385485129032	0.0175589032354839	0.0393820970096774	0.0192698709580645	0.0272398712806452	0.0179947742483871	0.0100451935129032	0.0444326128967742	0.0681968066354839	112	LUCA
PF01510	0.075882069	0.042605862	0.071212845	0.044470776	0.018591724	0.027094828	0.034873879	0.123920345	0.067866034	0.087125	0.038552931	0.030030948	0.022374914	0.015172672	0.069008534	0.075757155	0.048377241	0.018899397	0.037405776	0.050773966	116	postLUCA
PF01514	0.097414551	0.023492994	0.024414072	0.043725329	0.000339102	0.089318323	0.07104503	0.093815749	0.010866108	0.048694551	0.110352874	0.028829641	0.013241198	0.019559341	0.073968323	0.093544371	0.048463234	2.6e-05	0.018755988	0.090128443	167	modern
PF01521	0.039247826	0.037574493	0.038266812	0.107236667	0.016406957	0.028765797	0.097073913	0.105444493	0.003425072	0.102827391	0.094965942	0.039953043	0.02094942	0.048228116	0.034823043	0.067307971	0.023891304	0.00177942	0.04658029	0.045247681	69	modern
PF01523	0.068638281	0.033529219	0.041990938	0.058153125	1.83e-05	0.03009	0.085944688	0.077629844	6.53e-05	0.123922813	0.015831094	0.131157813	0.0150925	0.015818281	7.97e-06	0.099523594	0.057995469	1.56e-07	0.031322656	0.113265	64	LUCA
CL0418	0.0495348544966443	0.080129574738255	0.0403731317986577	0.052608993409396	0.00986527959731544	0.0249434451051454	0.0819396197002237	0.0710533332035794	0.0336565994988814	0.063678613033557	0.0756381881208054	0.0953839599530201	0.0158821028612975	0.0459278074697987	0.0473006936599553	0.0393114542102908	0.0349527290313199	0.016088210147651	0.0551658166040268	0.0665625505145414	150	preLUCA
PF01544	0.022614758	0.056363508	0.050300081	0.0960325	0.005588024	0.021507218	0.091391653	0.025757419	0.016149758	0.122218266	0.133253145	0.040212661	0.045797984	0.062281452	0.027860403	0.036493629	0.044287298	0.011956169	0.036837823	0.053093185	248	LUCA
PF01545	0.101920341	0.049020057	0.014246193	0.042622898	0.000883409	0.003853864	0.040532614	0.063502784	0.024512273	0.158129091	0.128621534	0.026685341	0.024733125	0.048001875	0.03379608	0.056152159	0.025475114	0.015956477	0.0347225	0.106627898	176	LUCA
PF01548	0.043725778	0.095425037	0.04041637	0.055353778	0.009607037	0.038633259	0.064424222	0.039107407	0.035238296	0.05849237	0.099486296	0.105147778	0.031310074	0.020406222	0.033901037	0.033154444	0.056704222	0.007109407	0.035317852	0.097034667	135	LUCA
CL0228	0.070126924017931	0.102527351773793	0.0323510620882759	0.0360317792993103	0.00760136535586207	0.0253482484331034	0.0525308000151724	0.0805331173131035	0.0266119724137931	0.0815224416289655	0.108596179117241	0.0672508276675862	0.0297431170151724	0.0485359862137931	0.0746582484786207	0.0333401656206897	0.0184081105158621	0.013812344822069	0.0170631174317241	0.0734034898937931	264	postLUCA
CL0222	0.107098154191822	0.0491277271214672	0.0160267225441972	0.0180689834020445	0.00408025029524955	0.0191245218424534	0.0239047685514131	0.058015315439567	0.00994722780637402	0.129025604478052	0.168418622874925	0.024011840022249	0.0426450570499098	0.0800645040571257	0.037069368655442	0.045434347385448	0.0404510402754059	0.0066076787769092	0.0348180875538184	0.0860570353271197	429	preLUCA
PF01556	0.036358498	0.058789108	0.013953005	0.042011268	0.037906197	0.046301972	0.056966995	0.142607277	0.021439061	0.052426761	0.056631643	0.078192629	0.008511831	0.027569624	0.096147606	0.03297615	0.102607183	3.62e-05	0.013396995	0.075168028	213	LUCA
CL0377	0.0425069998105263	0.0381351844	0.0297744997473684	0.0720044475473684	0.00822173674736842	0.029297	0.103085894473684	0.0852553421684211	0.0210880264736842	0.0752284476631579	0.0749988947210526	0.0386387370578947	0.0227635001473684	0.0223763159052632	0.0860443421421053	0.0453374474473684	0.0633491578368421	0.0132478423368421	0.033556210531579	0.0950881051473684	198	LUCA
PF01558	0.105744472	0.038266957	0.029626211	0.045682609	0.00618559	0.017719565	0.088325093	0.096833292	0.023208385	0.091564969	0.072963478	0.06756913	0.034685404	0.020300807	0.086580683	0.038121615	0.033777516	2.3e-05	0.031179068	0.071637329	161	LUCA
CL0199	0.0765645314953125	0.051668422040625	0.04607492204375	0.0565649687359375	0.0018567200421875	0.035489421984375	0.062058062640625	0.10301392201875	0.019008265509375	0.08812681251875	0.048424890865625	0.05272310935	0.0288688125953125	0.0275394845609375	0.0452132810203125	0.059239062409375	0.0672778750078125	0.00599985965625	0.023815796953125	0.100468140334375	199	preLUCA
CL0525	0.125091334910995	0.0632567275680628	0.0119694503586387	0.0196057591884817	0.00500561534293194	0.0208582724685864	0.0155328798010471	0.0558437171570681	0.0410661256649215	0.0911370419397906	0.151425523314136	0.025734895473822	0.0245649475340314	0.0818190577303665	0.0396230626361257	0.0389686651282723	0.0286241097225131	0.0241854187958115	0.0358378797905759	0.0998461780549738	149	preLUCA
CL0289	0.112993910604888	0.0477379635478615	0.0184750918350305	0.0723103257433809	0.0144949289083503	0.0258760490244399	0.0764133808635438	0.104917881800407	0.0208223216761711	0.0541715478900204	0.114664480643585	0.0311014253808554	0.016337759706721	0.0326457027556008	0.0631306926741344	0.0300554989164969	0.0387946641832994	0.0175961903441955	0.0271815477494908	0.0802746641099796	243	postLUCA
CL0050	0.0932485864815059	0.06851431967107	0.0204035204412153	0.059024332824967	0.00940637386988111	0.0320585272219287	0.0747901783612946	0.0819345112939234	0.0270553302060766	0.0645989431796565	0.0871678204431968	0.0329666579531044	0.0228878204438573	0.0358356606400264	0.068938480817041	0.0328996103976222	0.0588062021690885	0.0102742789405548	0.0330234412285337	0.0861618824227213	251	preLUCA
PF01584	0.045279286	0.071017937	0.008658571	0.064246349	0.000444444	0.044456667	0.066931349	0.092296587	0.004514365	0.111160635	0.134307063	0.008288254	0.018701111	0.010801032	0.113935556	0.034010952	0.015163175	0.00750873	0.013830873	0.134443095	126	postLUCA
CL0233	0.0914447317048781	0.0554338780097561	0.0269669266780488	0.0684392926756097	0.0104769269268293	0.0430219998609756	0.111732926841463	0.0702705363731707	0.0134251217682927	0.0599626342268293	0.0988177073634147	0.071210975504878	0.0172210730097561	0.0407732194268293	0.0411795610560976	0.0419098046804878	0.0383927560780488	0.00326424904146341	0.0300409023756098	0.0660112683073171	117	LUCA
PF01594	0.050257365	0.027132331	0.039425473	0.029237297	0.000793311	0.025972432	0.031345642	0.044300709	0.012228243	0.246512466	0.169925946	0.039769527	0.019704932	0.041233176	0.04384348	0.023888007	0.023088986	0.010333784	0.030584088	0.090417669	296	LUCA
PF01595	0.119278352	0.062103571	0.025428791	0.017241319	0.000291374	0.027435495	0.09358978	0.047277582	0.008142033	0.094988022	0.155967308	0.03362011	0.027752143	0.053743242	0.049034396	0.036932912	0.04174489	0.006804505	0.00945533	0.089165714	182	postLUCA
PF01618	0.124304706	0.041870784	0.012743137	0.031827549	0.001011863	0.017594902	0.074646275	0.091348333	0.005106667	0.140194314	0.135412451	0.044348824	0.043113137	0.013953235	0.027671667	0.028335196	0.046578235	0.003807843	0.030292647	0.085835686	102	postLUCA
PF01624	0.082542364	0.070500727	0.016654727	0.062689	0.010489545	0.028043909	0.081895727	0.072648909	0.010294818	0.085719818	0.064350364	0.067292818	0.026852	0.036435727	0.054779182	0.034824364	0.051032455	9.09e-07	0.053529182	0.089418818	110	postLUCA
PF01625	0.060310197	0.041348026	0.038379276	0.041240066	0.026332961	0.070157566	0.096699276	0.082917763	0.033412039	0.049069276	0.043625197	0.016133092	0.000241382	0.052385855	0.059483618	0.036490724	0.079860197	0.013194342	0.059451974	0.099264671	152	LUCA
PF01627	0.120594138	0.044375862	0.013644598	0.051613563	0.000158161	0.11745069	0.171372989	0.057616437	0.01556069	0.032253908	0.199811724	0.018258851	0.018448391	0.034546552	0.031265172	0.025566322	0.032276552	9.2e-07	1.4e-05	0.015165517	87	LUCA
PF01629	0.067277065	0.065499239	0.022515543	0.042637065	0.012290978	0.011382935	0.09402337	0.08634663	0.019483587	0.109835978	0.032817935	0.086238913	0.025255435	0.040460326	0.086545978	0.015980217	0.033316413	0.010950217	0.02215587	0.114981522	92	modern
PF01632	0.053110339	0.116141017	0.017771864	0.02861678	9.64e-05	0.011495593	0.001995254	0.071237966	0.034974068	0.02130661	0.088168814	0.25064678	0.043613729	0.017146949	0.028697458	0.087386271	0.077042373	8.98e-06	8.05e-05	0.050458305	59	postLUCA
CL0080	0.070269349130137	0.0593967464486301	0.0171981847842466	0.0574621920239726	0.0414630823561644	0.023474863	0.0539232533321918	0.085241369729452	0.0418644174726027	0.0379910956164384	0.0567891779691781	0.0508177399006849	0.0155877055513699	0.0467776027842466	0.0738620891130137	0.0728728079657534	0.0759477392808219	0.0241138357979452	0.0441668839006849	0.0507766094520548	119	LUCA
CL0670	0.120003284284672	0.124973503437956	0.0045909486350365	0.0449756207810219	0.00836423372262774	0.0183162044233577	0.0921232119051095	0.0777159127226277	0.0237633576277372	0.0683160579927007	0.105207664080292	0.0423037956569343	0.00974189756934307	0.0504670806058394	0.0639189049854015	0.0413535762992701	0.0210710948905109	0.0151976641605839	0.0133059853868613	0.0542847445182482	75	postLUCA
PF01649	0.151083133	0.111545663	0.055496747	0.024533133	1.05e-05	0.033644819	0.068208554	0.024124096	0.01211241	0.046411084	0.055477711	0.219486867	0.006734096	0.011467229	3.33e-05	0.051074337	0.067098916	1.2e-07	3.25e-06	0.061450361	83	postLUCA
PF01654	0.126936811	0.041465405	0.019392162	0.026098	0.001557432	0.019451973	0.038418297	0.071655243	0.017447514	0.078930351	0.128568081	0.024470432	0.036612405	0.075245378	0.058348108	0.023656514	0.041849459	0.035523595	0.036198649	0.098171027	370	postLUCA
PF01655	0.042967075	0.133153585	0.02037566	0.018801321	1.13e-06	0.019958774	0.070180755	0.08297434	0.030638962	0.056014434	0.067075943	0.170983208	0.027506981	0.022357736	0.066037453	0.038736321	0.009966038	0.01898717	0.024595755	0.07868566	106	postLUCA
CL0223	0.11392452055773	0.0508940510547945	0.0359008609197652	0.0511569665088063	0.0083291192407045	0.0321956750645793	0.0768856165088063	0.103244285808219	0.0181349508688845	0.0608205089902153	0.106751350050881	0.0594179844520548	0.0176011742054795	0.0262556556066536	0.0437673580489237	0.0588110956340509	0.0367835422387476	0.0042134245890411	0.0299961057886497	0.0649122896438356	157	LUCA
PF01668	0.078953636	0.086872937	0.045761399	0.042922448	1.47e-05	0.017744126	0.075674895	0.062623916	0.04653014	0.072265315	0.096465734	0.14776958	0.026454196	0.018945874	0.021239301	0.014982587	0.040368531	0.007297343	0.045117063	0.051994266	143	postLUCA
CL0288	0.0878094388133462	0.0551226111460348	0.0207096714700193	0.0757477754061896	0.0108103385067698	0.0198423213288201	0.067837843212766	0.110681044357834	0.0250524563907157	0.0629204351121857	0.0637765474226306	0.0222730850425532	0.0302406963404255	0.0393269245880077	0.081698520450677	0.0364584622524178	0.0648130271692457	0.00254155757156673	0.0162120889148936	0.106120918867505	353	LUCA
PF01679	0.065118913	0.000165435	0.043501957	0.019841304	2.61e-06	0.020558696	0.001248913	0.086999348	0.02202	0.196234565	0.23369913	0.044721304	0.000294783	0.04921413	0.065218261	0.000142609	0.04350913	0.022918478	0.01817587	0.066410435	46	postLUCA
PF01693	0.077812326	0.066838837	0.000280698	0.002886977	0.023259767	0.052398837	0.105134651	0.093477674	4.88e-05	0.023315116	8.42e-05	0.159615814	4.3e-05	0.063186744	0.066870698	0.025355814	0.046809302	0.046511163	0.076347907	0.06971907	43	modern
CL0207	0.102279401883721	0.0563181726079734	0.0121877074186046	0.0104665780232558	0.00395578041196013	0.00727318935215947	0.0124018601096346	0.0913875748405316	0.044387275551495	0.0875967111129568	0.182945415249169	0.00201102982724252	0.0287529568936877	0.0693124250099668	0.0488642192458472	0.0421254149003322	0.0400663451229236	0.0333530563953488	0.022148837345515	0.102162258953488	169	LUCA
PF01699	0.131119291	0.025041969	0.032109606	0.025565748	0.000457008	0.007769134	0.026443937	0.08583874	0.00144748	0.170129843	0.219454252	0.015579606	0.013670866	0.043710394	0.017736535	0.030487953	0.028042126	0.008186299	0.021205197	0.095998898	127	LUCA
PF01701	0.088128889	0.027800556	0.027943056	0.053041944	3.61e-06	0.002480278	0.047918611	0.030140833	1.5e-05	0.083241111	0.215908333	0.027865278	0.028350278	0.141798056	0.055578333	0.028155556	0.110747222	1.94e-06	0.002855556	0.028020556	36	modern
CL0436	0.0995908152663044	0.0528443749402174	0.0112433152391304	0.0733739671358696	0.000142586967391304	0.0600436684782609	0.160464592695652	0.0283403262282609	0.013556983875	0.062354728201087	0.152707663119565	0.045609728298913	0.0289907338423913	0.0174216034293478	0.0515362773206522	0.0505780708641304	0.0307926632391304	0.000154701190217391	0.00461721138043478	0.0556311958315217	102	postLUCA
PF01709	0.091816752	0.041569786	0.058649145	0.08694735	0.004356624	0.028087991	0.12540359	0.081198718	0.012947991	0.067449444	0.047734573	0.080694444	0.047642991	0.037092222	0.029947051	0.027401282	0.045975812	0.005121282	0.01969406	0.060264402	234	postLUCA
PF01713	0.094593026	0.090426711	0.001725395	0.051975132	0.039505395	0.070796974	0.061798026	0.092171974	0.063626974	0.033854211	0.131558026	0.052973289	0.030634079	0.026375132	0.039186579	0.012268553	0.014090921	0.013157895	3.04e-05	0.079248553	76	modern
PF01722	0.1024472	0.0211856	0.0027388	0.0328938	0.0002596	0.04588	0.0928976	0.074849	0.0618146	0.0794654	0.060342	0.0302142	0.025528	0.0406038	0.0594668	0.0936	0.042562	1.42e-05	0.0202296	0.1130044	50	postLUCA
PF01724	0.046159853	0.107623529	0.012085515	0.046171471	0.007398309	0.083070221	0.148225882	0.022178235	0.007767353	0.037512794	0.138075294	0.048411029	0.017454191	0.034420441	0.044095882	0.062534485	0.055196397	0.029748235	0.036763309	0.015104118	136	modern
CL0269	0.0853487023042553	0.0482566383617021	0.0357774042489362	0.0600495745957447	0.0181918936340426	0.0244600210468085	0.0944342762574468	0.106967872202128	0.0117194043829787	0.0760011912297872	0.0883263405382979	0.0732165957914894	0.0151555319765957	0.0345137875404255	0.0385338087191489	0.0460469998829787	0.0403527024468085	0.0043968723787234	0.0205606595489362	0.0776861279319149	173	postLUCA
PF01730	0.210179783	0.081660362	0.015159348	0.03505087	0.000931739	0.049926087	0.073918333	0.043518188	0.017756304	0.024022754	0.161677464	0.00768529	0.018771014	0.013413551	0.064477319	0.037527174	0.032713406	0.034965	0.018700072	0.057944928	138	postLUCA
PF01737	0.103114828	0.012792241	0.05136069	3.78e-05	2.79e-05	0.034504483	0.017225517	0.082716034	1.33e-05	0.082855	0.183002586	0.021687759	0.018212241	0.073971897	0.034487241	0.052251379	0.017373966	0.051725862	0.01726	0.145377241	58	modern
CL0502	0.0698352994311377	0.0582981436167665	0.017686617002994	0.0661433231467066	0.00477847472754491	0.037742395011976	0.115703353320359	0.077544730757485	0.0164544909730539	0.0759762875598802	0.109329910161677	0.0706432636257485	0.0197765866826347	0.040752604754491	0.029015059997006	0.0454199702065868	0.0332197304041916	0.015165657508982	0.0116727240239521	0.0848371256437126	103	postLUCA
CL0260	0.0678418791804962	0.071209942964357	0.0263889020829769	0.0822057313986313	0.00860628170230967	0.0375214655919589	0.0814281067102937	0.0626945937832906	0.0279942343581409	0.0685071343421728	0.112872688960365	0.0477411377667522	0.0223205531554035	0.0393535015993727	0.0563228627932706	0.0358276533435985	0.0312542486358711	0.016474728853436	0.0354564013570003	0.0679744852437981	244	preLUCA
PF01744	0.022691111	0.000367037	0.000711481	0.002532593	0.00047963	0.003432593	0.139560741	0.222892963	0.000258889	0.021932222	0.188268889	0.001218889	0.003768519	0.000802222	0.006828148	0.007256667	0.010967778	2.33e-05	9.22e-05	0.365906667	27	modern
CL0095	0.0691228572644788	0.036248648530888	0.0426390542007722	0.0584647491872587	0.00406482765830116	0.026920984519305	0.0976943820733591	0.0937777801621622	0.0289661777586873	0.0949140154749035	0.101409401480695	0.0512439578513514	0.0310119886833977	0.00980996136486486	0.0635054245617761	0.0275730310907336	0.0537077607992278	0.000133244303088803	0.0115856178996139	0.0972020081235521	239	LUCA
CL0413	0.0881281410692308	0.04461258985	0.0332422435628205	0.0808167819153846	0.0136368204666667	0.0344064741769231	0.0602208461717949	0.0780798203397436	0.0188552436320513	0.0768773975948718	0.121818679330769	0.0603065513576923	0.0147986409589744	0.0433151026128205	0.0599289358448718	0.0330342436576923	0.030264371801282	0.0124674615923077	0.0243616410692308	0.0708259231538461	143	preLUCA
CL0316	0.080800795690815	0.0577039133188874	0.0156470374230272	0.0166819209029754	0.00715978022186287	0.0184840621694696	0.0117726778479948	0.0649244373486417	0.0225137839805951	0.0901121085834412	0.211474676708926	0.019395303919793	0.0272763389715395	0.093664126740621	0.0485074061856404	0.03844840873674	0.0280310283576973	0.0444723156274256	0.0384486934825356	0.0644780014139715	294	preLUCA
PF01765	0.070272025	0.080239684	0.026627911	0.070044177	2.65e-05	0.021431962	0.129598734	0.040724684	0.009281835	0.084793165	0.089517722	0.097930127	0.049708038	0.001630253	0.056888101	0.041968101	0.028595063	0.006337025	0.012658101	0.081723987	158	postLUCA
PF01769	0.108099596	0.037461616	0.032566667	0.044651717	0.001597576	0.00292	0.014480404	0.08241596	0.012456768	0.141368889	0.155422525	0.009524848	0.043787071	0.025960606	0.045218283	0.056425859	0.066634242	0.006071515	0.004158586	0.108774646	99	LUCA
PF01773	0.082738493	0.036649178	0.056737945	0.037638082	1.81e-05	0.031045342	0.02530863	0.109038904	5.52e-05	0.117108356	0.165655205	0.041898493	0.004016027	0.073458767	0.015628767	0.028811781	0.031149726	0.01938	0.021408356	0.102248493	73	postLUCA
PF01774	0.093347766	0.109611862	0.012236277	0.074314202	0.012525745	0.021657926	0.059960319	0.114061383	0.010796968	0.049654521	0.132209628	0.006792234	0.013241702	0.033138883	0.082281436	0.038354309	0.033965319	0.002895053	0.030951755	0.067997766	188	postLUCA
PF01775	0.038952885	0.054055769	0.038594038	0.013281346	1.56e-05	0.043244231	0.146403077	0.058520769	0.019572308	0.074089615	0.025470385	0.183667308	0.001017885	0.04416	0.019131731	0.042927692	0.051971538	0.018663846	0.032658269	0.093596923	52	postLUCA
PF01784	0.085501892	0.038361126	0.028113468	0.071843604	0.007447613	0.018895315	0.105259189	0.085853108	0.03791545	0.067947072	0.110320586	0.059544685	0.025408739	0.024834955	0.06424964	0.031577658	0.036919009	0.005456396	0.010889234	0.083658829	222	LUCA
PF01788	0.153869744	0.025649487	4.1e-06	7.69e-07	3.08e-06	1.64e-05	0.02564359	0.179490513	2.82e-06	0.102632821	0.051462564	1.23e-05	0.050842821	0.076946154	0.025642564	0.025649744	0.051311538	0.02564359	0.05128641	0.153888205	39	modern
CL0619	0.0956712769873578	0.0265652086295828	0.04596795194311	0.0668574082705436	0.00979638437800253	0.050257838068268	0.0507188242629583	0.0874381035006321	0.0114818583286979	0.0509746017939317	0.0507583310771176	0.0406698355094817	0.0131832110240202	0.0338726168331226	0.070859924159292	0.0644772565752212	0.0894225031542351	0.0107235145461441	0.0331952590467762	0.0971045512882427	146	postLUCA
PF01790	0.065527479	0.064077179	0.022813932	0.026664487	0.006135513	0.028927393	0.028082863	0.111947094	0.023665385	0.121240214	0.155944573	0.020326068	0.022697778	0.084683974	0.054286709	0.017355598	0.015712308	0.036621581	0.043437778	0.049848333	234	postLUCA
CL0481	0.0286016810588235	0.0865988656470588	0.0453460504705882	0.0334771427647059	0.0174594537647059	0.050792773	0.0339149160588235	0.0496520169411765	0.0652084874705882	0.0865036555294117	0.0869759242352941	0.075663865882353	0.0257522686470588	0.0394764702941176	0.0408778152352941	0.0381702522941176	0.0408709244705882	0.0174415547058824	0.066969664	0.0702431512352941	140	postLUCA
PF01798	0.122033317	0.05968361	0.026474927	0.055124439	0.000172488	0.023382146	0.114974	0.075248829	0.028369707	0.075601854	0.135037707	0.063608878	0.023688439	0.017780098	0.041617561	0.052695122	0.024815512	0.00976522	0.025127073	0.02479561	205	modern
PF01809	0.033318254	0.043602857	0.016657619	0.016908413	0.047768413	0.024727778	0.030800794	0.081218413	0.021274603	0.11895	0.08727746	0.132911429	0.001646032	0.069972698	0.063596508	0.085584444	0.035896349	2.63e-05	0.066219206	0.021637302	63	postLUCA
PF01813	0.05659988	0.060906325	0.027675783	0.049250783	0.000442108	0.06724994	0.152237048	0.014790964	0.002031084	0.072927892	0.137683253	0.109254217	0.026280904	0.02354012	0.031371265	0.028414157	0.034369759	0.010959277	0.016961747	0.077050663	166	postLUCA
PF01814	0.015017768	0.035321875	0.032034018	0.061186964	0.000490446	0.077272589	0.212594018	0.031234375	0.058715625	0.055549911	0.163479554	0.064046339	0.046767857	0.036003214	0.038451339	0.008840179	0.016720357	0.000138571	0.001964911	0.044165179	112	postLUCA
PF01817	0.044309868	0.096776316	0.002255921	0.069352368	0.000100263	0.108193684	0.187405526	0.028637895	0.030064079	0.113237237	0.06353	0.0505825	0.030895132	0.016555526	0.039662105	0.016236447	0.010079605	1.37e-05	0.013256711	0.078852105	76	LUCA
PF01837	0.070828405	0.046398937	0.034843821	0.057441262	0.015367143	0.020536013	0.055689169	0.109860532	0.012078439	0.061131495	0.08878196	0.034763223	0.027209635	0.03267691	0.06942588	0.054417342	0.076222625	0.008672558	0.027916113	0.095736512	301	unclassifiable
PF01849	0.032723051	0.040175763	0.018125085	0.050998814	3.22e-05	0.086587797	0.135758136	0.050939322	1.19e-05	0.092504237	0.004665763	0.095155085	0.106060847	0.016948983	0.036297797	0.024110508	0.083932034	0	0.016949153	0.108021186	59	postLUCA
PF01862	0.097977569	0.023114028	0.029491458	0.044887639	0.017799514	0.010188403	0.101378819	0.105650972	0.019936875	0.062392292	0.063511181	0.049746319	0.03167875	0.038225694	0.061245486	0.065198056	0.050016597	0.006541875	0.012372361	0.108641875	144	LUCA
CL0297	0.0722231459250936	0.0619982774307116	0.02156490617603	0.109194157576779	0.0054047565093633	0.0330792132134831	0.166092322134831	0.0112973780674157	0.0272700750861423	0.0911509739812734	0.110294007730337	0.0717642325617978	0.056308314588015	0.0127755426516854	0.0169535206779026	0.0268697749363296	0.015355542906367	5.00681123595506e-05	0.0107308991273408	0.0796193633183521	193	preLUCA
PF01866	0.087062308	0.063731905	0.016035714	0.070162381	0.01366641	0.023466227	0.061696557	0.081287363	0.021573333	0.086550952	0.086592637	0.077813773	0.017906777	0.035951685	0.05944381	0.022181282	0.038355897	0.00061348	0.04134641	0.094557143	273	postLUCA
PF01867	0.076921749	0.08414654	0.034776046	0.066907414	0.007065703	0.040906996	0.063843232	0.078327947	0.025532433	0.069774335	0.117091749	0.068552624	0.025790342	0.041119163	0.051361369	0.044833042	0.013339734	0.000165817	0.030055703	0.059485551	263	LUCA
CL0639	0.0272266452322581	0.0641361935225807	0.037760903483871	0.0750853547935484	0.0192041934387097	0.0314214837677419	0.0964696775096774	0.0751405160903226	0.0109689679354839	0.0833950323354839	0.0845688388451613	0.0643883867870968	0.0264085807548387	0.0259015485096774	0.0483177419225806	0.0404761291032258	0.0574788384709677	4.19492903225807e-06	0.0240051214451613	0.107637483716129	82	postLUCA
CL0236	0.0565587870308399	0.0651102315246531	0.0351108952498125	0.0628673678657668	0.010821591410105	0.0402085817420322	0.0875739791384515	0.061168654844207	0.0231075514727222	0.073184401875703	0.101933824499531	0.0703191938312711	0.0181692523030559	0.0467617491575741	0.0496935451916948	0.0417083033547057	0.0366488047985564	0.0112169163655606	0.0414274961796025	0.0664054761132358	346	preLUCA
PF01871	0.084574907	0.040359503	0.015448447	0.073600745	0.014375466	0.046034099	0.096670932	0.058601056	0.020667764	0.04051795	0.125934845	0.042206584	0.001268012	0.041470559	0.121974037	0.028135714	0.046417205	0.012510062	0.020292112	0.068937826	161	postLUCA
PF01874	0.090096368	0.042403066	0.029376085	0.049593491	0.007723491	0.024347217	0.065619764	0.102058632	0.029227783	0.056843491	0.12273783	0.064493726	0.028434245	0.045861321	0.034684481	0.054194811	0.056351462	0.005764151	0.024787642	0.065399481	212	LUCA
CL0283	0.0831746904115044	0.0377217034026549	0.0191400442433628	0.0661314823761062	0.00767320802654867	0.0314261724026549	0.0846413270221239	0.0782298226902655	0.0391730307876106	0.0718528983053097	0.0926536283141593	0.0468257299513274	0.0279598451902655	0.0370028098451327	0.0799150664867257	0.0498291150929204	0.0303484955088496	0.00533101806637168	0.0330718801902655	0.0778947121902655	242	postLUCA
PF01877	0.061352346	0.085828025	0.03878358	0.075774074	0.003632099	0.034594691	0.104431605	0.05665	0.018231605	0.091872222	0.109341975	0.098202099	0.009163086	0.031695309	0.039380494	0.025626914	0.026415062	0.000641111	0.012144938	0.07623679	81	postLUCA
CL0362	0.0550629643657237	0.0701274865330053	0.0262566995420254	0.057613345594916	0.00871963396391964	0.0297909060754407	0.0734724312886429	0.0833610004087741	0.022448007297253	0.0593930176121361	0.111192402599836	0.0681149487453875	0.0211765681225912	0.0497072817580976	0.0626478311869619	0.0507192292226322	0.0482290489676097	0.00874903765887659	0.0319095367798278	0.0613053053321033	310	preLUCA
CL0084	0.0784175712754065	0.0752639228313008	0.0433264533089431	0.0690478355426829	0.00789569139430894	0.0317626830203252	0.0577767274878049	0.0810761586554878	0.0309152235965447	0.0502458130111789	0.0881471443373984	0.041434857898374	0.00991819510670732	0.037363384402439	0.0739016058546748	0.0409319716260163	0.051514268254065	0.0134319709105691	0.0450588110325203	0.0725660160691057	184	postLUCA
PF01886	0.024492155	0.091991983	0.016990603	0.064440259	0.000445345	0.028671207	0.119403879	0.050066897	0.033839655	0.079349828	0.135122672	0.083980086	0.010519828	0.0277825	0.068361379	0.025262586	0.041097931	0.000100086	0.040889914	0.057186724	116	postLUCA
PF01887	0.084656618	0.033076691	0.030304412	0.060159412	0.005895441	0.028120221	0.046995221	0.081566765	0.043684412	0.079967868	0.082832059	0.020074632	0.014731324	0.053138529	0.09512875	0.037615441	0.058223456	2.96e-05	0.028870809	0.114926176	136	postLUCA
PF01888	0.093736883	0.040332551	0.0173717	0.035927773	0.014181943	0.034759069	0.075684737	0.127882146	0.012714737	0.072740405	0.091917571	0.071013603	0.025401174	0.016903846	0.06439	0.028643968	0.057614089	0.003841862	0.015028704	0.099910081	247	postLUCA
PF01889	0.05141151	0.03575298	0.03151102	0.045706	0.004178857	0.005107714	0.031209429	0.059160939	0.014127429	0.140027918	0.177109714	0.034171429	0.018710776	0.061390082	0.04479698	0.029712939	0.048622204	0.014620122	0.050413306	0.102255673	245	modern
PF01890	0.132279914	0.028529224	0.033045603	0.021892845	0.010759052	0.055092241	0.109535259	0.086979914	0.01974569	0.046956293	0.134827759	0.048882069	0.00301069	0.009399655	0.072195431	0.050399138	0.043757069	2.59e-06	0.014582328	0.078122759	116	unclassifiable
CL0315	0.0972446900807927	0.0226433231244919	0.0203813719939024	0.0111436686122968	0.00457172652489837	0.0143192276189024	0.0108257925426829	0.0821802439781504	0.0115576983765244	0.151997322052337	0.168143536591972	0.0383038109278455	0.0329492784120935	0.0695633486529472	0.0468177032667683	0.0394246900762195	0.036047261203252	0.0113423002926829	0.0330445984705285	0.0974943344679878	200	preLUCA
CL0646	0.0636321462565445	0.0568199477853403	0.0207893191413613	0.0518041880994764	0.00316748712565445	0.0660329320680628	0.139763821753927	0.0349232462146597	0.0400225651256544	0.0424037697958115	0.144555706801047	0.0901797383403141	0.0293434033769633	0.049421727486911	0.024983507565445	0.0506799997958115	0.0250888484921466	0.000132984439790576	0.0279081674816754	0.038344084078534	131	modern
PF01894	0.049593423	0.051696486	0.043362793	0.084032793	0.018511351	0.031648559	0.055597207	0.097992793	0.032145315	0.065315766	0.054172252	0.050127568	0.012138468	0.035847387	0.045603874	0.056550811	0.05720009	0.009011712	0.021997658	0.127450541	111	postLUCA
CL0243	0.0578276588461538	0.0681873579264214	0.0303277926254181	0.0814042137692308	0.00582699031103679	0.0240025414448161	0.0909247824916388	0.0765957187458194	0.0398477927692308	0.0604956856086956	0.104368494909699	0.0621952843110368	0.0173483611839465	0.0327439464882943	0.0511379933311037	0.0327679597926421	0.0423660199966555	0.0217587957759197	0.0261967226153846	0.073672608638796	189	modern
PF01899	0.085164315	0.081861507	0.015015548	0.051530068	0.006908904	0.012044247	0.047331164	0.027597123	0.019824932	0.08548	0.210048836	0.015108082	0.008861575	0.010377603	0.087761301	0.046818904	0.047247055	0.027507671	0.01382411	0.099681712	146	postLUCA
CL0734	0.068212609	0.073014891	0.04346587	0.047246413	0.016252065	0.006167609	0.057714348	0.079948152	0.030183478	0.135419783	0.104204022	0.092664457	0.007553913	0.027452283	0.005676196	0.069270109	0.035268043	0.011240761	0.026442935	0.062598804	92	postLUCA
CL0499	0.0461779576138298	0.0346424998957447	0.0266382552319149	0.0143634257851064	0.0044109682712766	0.0118028936053191	0.0135372022297872	0.062026595462766	0.0154998403393617	0.130754149110638	0.197206234174468	0.031859095787234	0.0269236063170213	0.119503148948936	0.0258356383053191	0.0570450745265957	0.038208872137234	0.0105415746446809	0.0613439785404255	0.0716758721574468	277	postLUCA
CL0522	0.113883944266667	0.0433933886333333	0.0364917779333333	0.0468211666	0.0228498331333333	0.0559847224666667	0.0770106108333333	0.1112053886	0.00162549996666667	0.0730721669666667	0.0545800554666667	0.0391556112666667	0.0421580001	0.0222692780333333	0.0395374998	0.0452389444333333	0.0550523888666667	6.29994333333333e-05	0.0361817223	0.0834201666	102	postLUCA
CL0360	0.0445349365632911	0.035097721556962	0.0237670887025316	0.0565224047025316	0.0182328480063291	0.0313355697405063	0.115626582265823	0.0656588610063291	0.00821405053797468	0.090062468778481	0.0592244302151899	0.0641132281835443	0.0450724048291139	0.0362919619620253	0.0478894301518987	0.0693786707594937	0.0480789871075949	0.000234873386075949	0.0325776580316456	0.10808278478481	89	postLUCA
CL0197	0.0743036179519024	0.0523395547918162	0.0423907537315147	0.0647188512519742	0.0121320675096913	0.0368900790222541	0.0837080402569993	0.0880770708320172	0.0262879253208902	0.0593266548169419	0.107294953470926	0.0278128643912419	0.0167551256360373	0.036584687747308	0.0707720244831299	0.0362183918212491	0.0422671499806174	0.00872042351399856	0.0175140344450826	0.0958818881083991	432	LUCA
PF01913	0.077489111	0.074620593	0.035808815	0.056058444	0.018978148	0.018884148	0.114063926	0.085673556	0.008189704	0.094547556	0.065575778	0.047818667	0.022162444	0.016654963	0.043302963	0.028893852	0.067847704	0.021997778	0.022579407	0.078848296	135	postLUCA
PF01915	0.080676482	0.026108894	0.046011206	0.063923518	0.003785528	0.026371106	0.06491799	0.11081799	0.012637688	0.058350503	0.078387236	0.043717337	0.006418744	0.018369045	0.090287085	0.05487608	0.042367337	0.00589995	0.055667136	0.110406181	199	postLUCA
CL0441	0.109770583750973	0.0437404281789883	0.0519502335252918	0.0517836575291829	0.00793105993385214	0.0320590661828794	0.0751670429610895	0.0925500389922179	0.00285968877821012	0.145085253035019	0.0299573153618677	0.071890039155642	0.013404708155642	0.0230540078054475	0.0474887159455253	0.0486477434202335	0.0357987937276265	3.44802645914397e-05	0.0250496501245136	0.0917735406459144	113	postLUCA
CL0200	0.0627586851173709	0.0276356808826291	0.00718845055399061	0.0322788267183099	0.000270711455399061	0.148487605652582	0.167133286652582	0.0370047419248826	0.00106822685446009	0.0733063846995305	0.141823051483568	0.116554929455399	0.031691784028169	0.00859755862910798	0.00988140868075117	0.0291526293755869	0.0263893429014085	1.05868544600939e-05	0.0105524411690141	0.0682095304976526	110	postLUCA
CL0601	0.074022657	0.100438182	0.033087413	0.063484056	0.001099301	0.013782168	0.08044049	0.063536923	0.016481259	0.077658042	0.132424685	0.03826035	0.01061021	0.048523007	0.049478671	0.051084895	0.049777203	0.00028007	0.023485874	0.072040979	143	postLUCA
PF01924	0.08538118	0.052964248	0.023937581	0.042879292	0.035092271	0.038764513	0.079441209	0.08563823	0.020594218	0.082644189	0.069831062	0.058080383	0.031626991	0.040750914	0.077561416	0.035487788	0.029596696	0.004251298	0.027549941	0.077923304	339	postLUCA
CL0273	0.0405928123984375	0.0955381246601562	0.0127157031796875	0.0795251173867187	0.00833605468359375	0.0331634375703125	0.0849244144140625	0.0604160934375	0.0218044529921875	0.0616663280039062	0.119467812699219	0.06464324196875	0.016608046953125	0.043868984640625	0.0674128903242188	0.0314539843632812	0.0462638282265625	0.0128743753046875	0.0407966015625	0.0579261721835937	129	postLUCA
PF01933	0.063000909	0.029624685	0.02592958	0.07759	0.004780839	0.004534825	0.02330986	0.12426042	0.014682587	0.104851608	0.139172867	0.008503916	0.01704007	0.03676049	0.078031049	0.049550559	0.065647273	0.001026993	0.017629231	0.114071818	143	unclassifiable
CL0291	0.0782770769102564	0.0762119741938461	0.0526749486851282	0.069078179611282	0.00778765248871795	0.0383945539651282	0.108166882168205	0.0360251179415385	0.0294622204902564	0.064480548708718	0.125849138390769	0.0697203179266667	0.020606887168718	0.0447395075892308	0.0250691486128205	0.0325941488117949	0.0239529845276923	0.0118587597723077	0.0348342769215385	0.0502126256117949	184	preLUCA
PF01937	0.095564258	0.045538438	0.031470156	0.088739609	0.022314297	0.036576602	0.095357734	0.057435469	0.00419375	0.083228086	0.089486094	0.077409648	0.029826133	0.052570586	0.038761172	0.039745078	0.03739875	5.04e-05	0.018319258	0.056011016	256	postLUCA
PF01940	0.124011165	0.026495049	0.020834175	0.023886456	0.000515874	0.019276311	0.011973689	0.082838107	0.000466068	0.098528981	0.163291456	0.064440194	0.01101034	0.076171117	0.029136311	0.082343786	0.048748689	0.014720534	0.021665971	0.07964335	206	postLUCA
PF01941	0.052657348	0.049946067	0.039328811	0.057673689	0.013775152	0.022211341	0.081655396	0.100824085	0.027096006	0.092400091	0.088790518	0.048726951	0.016897835	0.02954311	0.055241799	0.048813323	0.047622744	0.001279604	0.029137896	0.096376311	328	LUCA
PF01944	0.085362284	0.027475556	0.049516173	0.012197346	0.000759691	0.024123086	0.039153457	0.067893704	0.007892963	0.169193704	0.166775309	0.034163519	0.024142778	0.117970988	0.048036111	0.030775679	0.012300247	4.44e-05	0.009864815	0.072354691	162	LUCA
CL0122	0.0521749877506053	0.0927153267312349	0.0127511137070218	0.0501067309515738	0.00724247762953995	0.0401204361113801	0.0893400242009685	0.0727305325375303	0.0211560287869249	0.0557263680750605	0.132119467038741	0.0235422998474576	0.0129907750460048	0.0287773605544794	0.102292130883777	0.0466031232881356	0.0417160049467312	0.0121342295399516	0.0323651330411622	0.0733927120024213	150	unclassifiable
PF01948	0.065734457	0.001961304	0.069840109	0.045446304	4.46e-06	0.005207283	0.057626739	0.066581413	0.011424783	0.14121	0.074815326	0.193279022	0.022438152	0.021252283	0.032730435	0.036147283	0.044398478	1.09e-07	0.01135587	0.098544891	92	modern
PF01950	0.111403063	0.046597838	0.021296216	0.066283694	0.008460856	0.012909279	0.044632793	0.125563874	0.025317748	0.04786545	0.101275495	0.024729234	0.02470473	0.06666991	0.088389369	0.051829234	0.037312297	0.00536464	0.025370225	0.064022973	222	unclassifiable
CL0319	0.060210414563981	0.0445979028981043	0.0360730212559242	0.0708372631398104	0.0047232636421801	0.0262395616315166	0.117513033157583	0.0772794904822275	0.0157836492334123	0.084522251313981	0.0577913270225119	0.0498805805983412	0.0229700001658768	0.0349604737132701	0.0623359241575829	0.039001137478673	0.0526679503590047	0.0138828794798578	0.0390175829680095	0.089709158728673	158	preLUCA
PF01955	0.162618876	0.040311893	0.04672497	0.053299231	0.009229882	0.020006391	0.047226864	0.093104142	0.025195858	0.055232781	0.071857751	0.02691355	0.037449231	0.01067574	0.066998935	0.027694852	0.089768343	0.000176036	0.021836331	0.093673846	169	unclassifiable
PF01959	0.068920453	0.037705722	0.018304249	0.074134079	0.007418244	0.015160142	0.108935411	0.081738782	0.012060538	0.08201017	0.084165921	0.092682578	0.016228839	0.012740453	0.042101246	0.04409153	0.063957337	0.008547705	0.014771756	0.11432068	353	modern
CL0635	0.134262517437451	0.0547840946122766	0.0264716315236985	0.0600128515322455	0.00957052836441337	0.0241331778951049	0.0589888502486402	0.117404638857032	0.0189662780916861	0.0510933410769231	0.0651826105439005	0.0313019889269619	0.0301720358624709	0.0230164725501166	0.0611784539114219	0.0385910800839161	0.064664133986791	0.00497146845687646	0.0187519889362859	0.10647836822533	381	LUCA
CL0572	0.0923048977923977	0.072583260380117	0.0201983038845029	0.0675032894605263	0.00138624230263158	0.0621821202178363	0.100009370910819	0.0692273244327485	0.0311669735921053	0.0368345613932749	0.103615760252924	0.0256644884166667	0.052711535124269	0.0348598685906433	0.053357792245614	0.0377168567763158	0.0262443713684211	0.0197408914751462	0.0281048540526316	0.0645841520307018	292	postLUCA
CL0237	0.0887954719796422	0.0709242134102406	0.0217359839993831	0.0636573288519432	0.00456358672424429	0.0421560703263418	0.0940375816952499	0.0541124798439235	0.044156582324491	0.0586719185212832	0.133294441698334	0.0510287415545959	0.0257009440092535	0.0297212462097471	0.0506992844990746	0.039839407814929	0.0251685749204195	0.0151346418173967	0.0285097346224553	0.0580883282850093	267	preLUCA
PF01967	0.104483407	0.039040444	0.004309704	0.075024815	0.014831333	0.019988667	0.074201926	0.080804815	0.013723185	0.077284444	0.090786074	0.082528519	0.045789259	0.007432667	0.036698519	0.030841778	0.097622444	0	0.00740763	0.097197926	135	postLUCA
PF01969	0.063111278	0.031983917	0.027188278	0.060344083	0.013815	0.008576056	0.101582639	0.083025694	0.038825111	0.103404444	0.077995	0.077440528	0.030255861	0.027421222	0.054581333	0.024755167	0.043888472	5.69e-05	0.022519472	0.109225611	360	postLUCA
PF01970	0.13696883	0.026827518	0.010890355	0.01646617	0.002262021	0.00495883	0.010525071	0.134438014	0.005559787	0.10685883	0.192830071	0.017507021	0.026583617	0.045519929	0.061425674	0.050625638	0.035360035	0.001560993	0.013375355	0.099454326	282	postLUCA
PF01973	0.095920887	0.014815323	0.052284113	0.064000242	0.009564113	0.021815645	0.031150081	0.072191129	0.027275323	0.120905806	0.104131371	0.071504435	0.017872742	0.030216048	0.069863145	0.080030726	0.031468871	0.000501694	0.024332016	0.060152419	124	modern
PF01975	0.114508492	0.061360894	0.031230782	0.081629832	0.005805531	0.012048827	0.048321955	0.087749162	0.033511844	0.080056927	0.105136872	0.052858771	0.013726592	0.006470447	0.062867989	0.038583575	0.060741844	7.82e-07	0.016857095	0.086527933	179	postLUCA
PF01976	0.045037692	0.054207692	0.032614444	0.056405897	0.069343162	0.0323	0.071651795	0.077756496	0.00761812	0.082413333	0.083721453	0.085339744	0.015875983	0.044956496	0.050568974	0.032405214	0.026361966	0.000692137	0.024314444	0.106413846	117	postLUCA
PF01977	0.081145969	0.054211189	0.018154987	0.059566512	0.009260439	0.026017364	0.080968165	0.086631008	0.024629354	0.075226873	0.085102093	0.051278243	0.028329432	0.024476072	0.100585659	0.021893902	0.04084031	0.009441731	0.02325814	0.098977959	387	LUCA
CL0305	0.127606445222749	0.0249026063175355	0.0247542657109005	0.0579673460521327	0.0045913269478673	0.0352548810616114	0.077178483521327	0.0745390997772512	0.0176830805165877	0.0597657817867299	0.111238198668246	0.067291848436019	0.0314182463601896	0.0321414215260663	0.0460612796540284	0.0364209003080569	0.0473120849004739	0.0137726542464455	0.02455308092891	0.0855428437535545	113	postLUCA
PF01984	0.09128375	0.103356458	0.021592188	0.014364167	8.63e-05	0.241581667	0.115123125	0.012682708	0.000832604	0.106748333	0.107033333	0.087208229	0.014156979	0.00306625	0.025403542	0.021389583	0.018880417	1.33e-05	6.48e-05	0.015129583	96	postLUCA
PF01985	0.085861071	0.062070952	0.014951548	0.024689048	0.011898929	0.086603095	0.115409167	0.07693381	0.035764405	0.07764	0.107250357	0.080785	0.000496548	0.004445833	0.023798452	0.011032738	0.04841881	6.43e-06	0.023201071	0.108739286	84	modern
PF01988	0.125203216	0.045098129	0.009616199	0.025925731	0.001409006	0.014693684	0.084412222	0.098250351	0.006498012	0.112405848	0.132694561	0.038594269	0.037293216	0.041228012	0.043029766	0.048952281	0.030267602	0.000967719	0.022864386	0.080592865	171	postLUCA
PF01990	0.057796849	0.044406438	0.006245342	0.076811918	0.000291096	0.01413274	0.19397726	0.072286027	0.000931781	0.119831507	0.071213973	0.048386301	0.030808356	0.015950137	0.054315616	0.02909589	0.045688493	9.04e-06	0.012323699	0.105494658	73	LUCA
PF01992	0.0677213	0.059350217	0.037584613	0.043614551	0.000329412	0.024943901	0.154927988	0.047489505	0.013064118	0.08295065	0.128763932	0.081136997	0.02775805	0.02096096	0.035818854	0.035383808	0.042855573	0.002973777	0.041899814	0.050468111	323	LUCA
PF01993	0.130036082	0.046324701	0.024002873	0.064191306	0.009793097	0.011852724	0.109539851	0.060652985	0.010388022	0.069069627	0.074242313	0.096793881	0.042826418	0.029586679	0.056034254	0.037659701	0.027105037	0.003697761	0.015462127	0.080736754	268	modern
PF01995	0.054948218	0.036058861	0.029972475	0.069126139	0.009914604	0.02278099	0.07705302	0.111838861	0.007316238	0.113665495	0.085542426	0.033817822	0.024460792	0.02616401	0.061065693	0.053468564	0.057892624	0.000910891	0.013483317	0.110518762	202	modern
PF01996	0.099082732	0.061729948	0.030667113	0.081607835	0.004754072	0.023973969	0.06257433	0.084603557	0.01027299	0.095100773	0.091669845	0.068040515	0.019865928	0.014282113	0.045327629	0.041663093	0.043772887	0.000395876	0.013883144	0.106729227	194	postLUCA
PF01997	0.078462704	0.08604	0.00346478	0.069959057	0.000541635	0.02130283	0.139650881	0.055634465	0.020285094	0.07246195	0.13518044	0.064025346	0.023386289	0.024113019	0.045330189	0.041302956	0.010888176	1.07e-06	0.048606289	0.059360189	159	postLUCA
PF01998	0.089826	0.024096444	0.000428	0.022592	0.000262444	0.007617333	0.038598	0.111535111	0.000594667	0.228318	0.110578222	0.099118667	0.069268444	0.038308	0.044475556	0.063520889	0.001700889	5.56e-06	0.000316667	0.048838222	45	postLUCA
PF02013	0.066595	0.003928929	0.066508214	0.099682143	0.074458929	0.038551786	0.063803929	0.176315357	0.003101429	0.0110325	0.003348214	0.004413571	0.001479286	0.008460357	0.066053929	0.141226429	0.0229325	0.088933571	0.031878214	0.027296071	28	modern
PF02026	0.055663824	0.099585882	0.012366765	0.084258088	0.029569265	0.027600294	0.160367794	0.044508529	0.030236324	0.028797647	0.078566471	0.077003529	0.035925441	0.014767059	0.073991324	0.005234118	0.020829412	0.044568824	0.028558529	0.047596618	68	postLUCA
CL0494	0.0282509122661597	0.0417430038098859	0.0409019389315589	0.0511474525741445	0.00570460090874525	0.102022090965779	0.143812585642586	0.0364398095855513	0.0149216348441065	0.0892937643688213	0.0897271861292776	0.104772167479087	0.0114669202547529	0.0355533077984791	0.0343474143460076	0.0358956654220532	0.037772851539924	0.0152327756577947	0.0230625093155894	0.0579275286425856	103	postLUCA
CL0311	0.113199827948387	0.0595397204344086	0.0241795268215054	0.0815554837526882	0.00367834020215054	0.0301568170365591	0.0649614409935484	0.073370688088172	0.0120225373784946	0.0473128385419355	0.100876214922581	0.0263160430086022	0.0225171183032258	0.0392197633806452	0.0686979784580645	0.044052365455914	0.0826648815548387	0.0152076612043011	0.0114656283655914	0.0790012259548387	119	LUCA
PF02049	0.160048205	0.042825	0.018083974	0.087594359	0.000787949	0.151697821	0.038286923	0.050732949	0.015974231	0.058225897	0.047763974	0.013069615	0.066648974	0.024668718	0.025707436	0.044462179	0.027300385	2e-05	0.013037051	0.113062436	78	modern
CL0419	0.0533029432490566	0.0723878116188679	0.0102961886679245	0.0248252832113208	0.000349247366037736	0.198116754867925	0.198290905777358	0.0129606788641509	0.0132244148301887	0.0289387168113208	0.0866058490792453	0.145110339735849	0.0479619244150943	0.00319709984528302	0.00849377429811321	0.0135143398490566	0.0114967924301887	0.00390324678113208	0.0238159621433962	0.0432057360037736	143	postLUCA
CL0461	0.1061706	5.12e-05	0.0216984	0.0694492	0.1800606	0.0418108	0.0651776	0.1201716	0.0402788	0.0123638	0.0001204	0.0606702	0.0188674	0.0009776	0.0400344	0.0923288	0.0424144	3.2e-06	0.0386742	0.0486746	50	modern
PF02073	0.084749643	0.045556637	0.039707708	0.065742679	0.011175327	0.02840003	0.08889619	0.083717351	0.020477679	0.070331012	0.079622619	0.070599524	0.034102202	0.036011994	0.055387827	0.039931012	0.045369196	0.015254375	0.024750179	0.060214286	336	postLUCA
CL0582	0.0563675973636364	0.0567475324935065	0.0305204543636364	0.040808636012987	0.0050385611948052	0.0414470127922078	0.0801153897532468	0.101939740350649	0.00261623384415584	0.0925778567532468	0.104279415571429	0.0345424025454545	0.0212260392987013	0.0375596104415584	0.0784336365454545	0.0521506491558442	0.0544092857272727	2.41303896103896e-05	0.0227948703766234	0.0863981171948052	86	LUCA
PF02081	0.073711176	0.0297575	0.028371471	0.059350441	5e-06	0.041635147	0.101579265	0.088258529	0.0748775	0.096340294	0.029470735	0.078940294	0.029469265	0.029413529	7.78e-05	0.056294706	0.087729706	0	0.014712794	0.080003382	68	modern
CL0317	0.0855567795189798	0.0356660555735469	0.0387367794021352	0.0489751187188612	0.051747052276987	0.0389352431512456	0.0737064352686833	0.0759240806494662	0.052234798366548	0.0388788552953737	0.0540803914228944	0.0663583687781732	0.0327219040290629	0.0256837723849348	0.0579650947716489	0.0559896559092527	0.0586111863256228	0.0157641515557533	0.0390153325432978	0.0534458362900356	377	preLUCA
PF02092	0.099819925	0.074393116	0.010388396	0.068071567	0.005816828	0.043214272	0.107337724	0.085773153	0.015140093	0.046029832	0.105710466	0.045195951	0.022997836	0.040628153	0.06667222	0.022234123	0.035146623	0.008050858	0.021433507	0.075942537	536	modern
PF02104	0.091671684	0.069549789	0.024210474	0.064461053	0.000384947	0.047891105	0.050766	0.087556421	0.020691684	0.045522316	0.108251632	0.003467789	0.005953579	0.021967421	0.136103895	0.029107684	0.040277526	0.021354579	0.021856421	0.108950158	190	modern
PF02107	0.072014261	0.068791591	0.079071023	0.050028011	0.000167898	0.030454091	0.045002159	0.085777159	0.009915057	0.09255375	0.042886591	0.015250625	0.002484716	0.033544602	0.042145	0.137537614	0.099613864	0.01752608	0.011558807	0.063674318	176	modern
PF02119	0.09588372	0.04285628	0.067211131	0.055177232	8.66e-05	0.043840833	0.040201667	0.108629583	0.009797381	0.087083958	0.066287649	0.036764464	0.010539494	0.027154226	0.054496042	0.058805506	0.07476375	2.29e-06	0.009008899	0.11140622	336	modern
CL0424	0.0450979490769231	0.0621367311346154	0.0349509613461538	0.0356386537115385	0.00651461576923077	0.133649102615385	0.0769452566153846	0.0670139743653846	0.0301252565576923	0.0731188462115385	0.13108173075	0.0577348076538462	0.01782333375	0.0222877565576923	0.0492762818076923	0.0410347435769231	0.0242289747692308	0.0145166825576923	0.000987371596153846	0.0758334617884615	81	postLUCA
PF02142	0.049904143	0.030708714	0.024249143	0.072700571	0.001872571	0.015271	0.058476714	0.122259429	0.014894571	0.108843429	0.089842143	0.040774143	0.017308714	0.037728286	0.060361	0.043224143	0.067902	0.000961714	0.037666857	0.105049429	70	LUCA
CL0671	0.119433897878758	0.100873126316633	0.0208969138136273	0.070614829760521	0.00533595720340681	0.0350634770751503	0.120072194402806	0.0388607113557114	0.015155670751503	0.0719595290661323	0.0986695290541082	0.0677698595801603	0.0192944589809619	0.0220606510410822	0.0254333771503006	0.040270831746493	0.0388419344388778	0.00519228611122245	0.0199392486963928	0.0642586672775551	94	preLUCA
CL0355	0.053421762420082	0.0417428688032787	0.0518653279508197	0.0567670698053279	0.0132810863442623	0.0303338319672131	0.0831168033114754	0.0617902050983606	0.00998506132991803	0.0984862090204918	0.0971820901004099	0.05985829925	0.0450198153319672	0.0475609627561475	0.0414042826413934	0.0585702662131148	0.0599653277848361	0.00208290007786885	0.0183556955163934	0.069206926442623	189	postLUCA
PF02178	8.33e-07	0.333333333	8.33e-07	0	0	0	0.0833325	0.083333333	0	0	0	0.166666667	0	0	0.166666667	0	0.0833325	0	0	0.083333333	12	modern
CL0248	0.0438918697886179	0.0575509213902439	0.0392893765067751	0.0985510027452575	0.00333910593224932	0.0451313278509485	0.0915143363252033	0.0557126830840108	0.0256782386720867	0.0824258537398374	0.0999666936124661	0.0559447424769648	0.0185639024525745	0.046264580298103	0.0623235232682927	0.0306501894552846	0.0279553927262873	0.0183956096476965	0.0411294038943089	0.0557190784688347	142	preLUCA
PF02201	0.0799775	0.028137639	0.08309375	0.041669167	0.000461667	0.014272917	0.041456389	0.027845417	0.0138925	0.038623056	0.111080694	0.193523194	0.027826111	0.027779306	0.056748333	0.057374444	0.04214	0.013888889	0.013888889	0.086316944	72	modern
CL0457	0.103554656144	0.048664688056	0.045699504024	0.057192479992	0.001778003096	0.130932592056	0.128545664	0.030399040192	0.010537103792	0.059052896176	0.104671792208	0.034972224232	0.053064383784	0.024268079856	0.019730255952	0.02480211216	0.030504031952	0.006191905576	0.024985295864	0.060448224064	180	LUCA
CL0609	0.0966496000366667	0.06333690005	0.0168146334	0.0624168332033333	0.01222069977	0.0225197667866667	0.109489499966667	0.08164543316	0.0150511333433333	0.04039426671	0.0970467668733333	0.06084193321	0.0166745332633333	0.04395743333	0.0533165332766667	0.0428684000933333	0.03881283357	0.0249545334233333	0.0356795666233333	0.0653057334566667	100	unclassifiable
CL0618	0.0771152016980568	0.0625870255216741	0.0280978774603886	0.0713727950956652	0.00579671153961136	0.0411459494917788	0.0899191033961136	0.0776274140493274	0.0203067862481315	0.0660566219985052	0.070587010593423	0.0597824215142003	0.0366654111016442	0.0285929597428999	0.0537830640732437	0.0322362181793722	0.0504677579088191	0.0097279521554559	0.0365773392481315	0.0815513602092676	255	modern
PF02241	0.122134545	0.031307686	0.055459008	0.038381736	0.012125785	0.02311095	0.05331343	0.11749281	0.023030372	0.050275413	0.078057562	0.038759628	0.031774008	0.048515041	0.036943017	0.05113219	0.053049008	0.004360496	0.041164215	0.089606818	242	modern
PF02245	0.074810233	0.081490407	0.030074012	0.064005058	0.017714419	0.009685872	0.052017151	0.119815349	0.029919767	0.061338488	0.080090291	0.029276337	0.028081453	0.025179651	0.090145523	0.01180843	0.060553721	0.01163564	0.049774419	0.072580465	172	postLUCA
PF02249	0.105712841	0.023140227	0.021661477	0.052778977	0.003494205	0.034601932	0.078129318	0.101380795	0.029760227	0.049838409	0.071352614	0.027871364	0.024201932	0.026047386	0.035819545	0.044342386	0.051193636	0.047812841	0.101748523	0.069112273	88	modern
PF02255	0.139777849	0.010929892	0.02718	0.047756129	0.010504624	0.057037634	0.170484301	0.032283871	0.043257312	0.075005484	0.096783978	0.085973656	0.054667097	0.021511613	2.15e-07	0.021842366	0.043946022	0	0.010800753	0.050256344	93	modern
PF02256	0.03639	0.072393818	0.036414182	0.018315818	0	0.000858909	0.180898182	0.036370909	0.072732727	0.061704545	0.107412727	0.161949818	0.018736909	0.000141091	0.038236909	0.018224182	0.036386727	0	0.090761091	0.012069636	55	postLUCA
PF02272	0.092801441	0.023889009	0.023825045	0.081624595	0.000551441	0.031333514	0.141930811	0.105695135	0.021445135	0.070818919	0.091729189	0.094722793	0.021753063	0.011237928	0.009398829	0.045586216	0.015956216	4.68e-05	0.006794054	0.108856757	111	LUCA
PF02277	0.141854138	0.024458017	0.021786466	0.05015944	0.002744871	0.025636853	0.040311078	0.113313233	0.01407431	0.053140431	0.115510172	0.037238922	0.031175172	0.021825043	0.076811293	0.059855733	0.052539267	0.001016724	0.011984914	0.104561293	232	postLUCA
PF02287	0.136062769	0.105045462	0.042712	0.060774077	0.000270462	0.030451077	0.128016385	0.031881538	0.003763231	0.060927923	0.135631923	0.037233692	0.005591692	0.008409769	0.059342	0.023993923	0.061710538	2.31e-06	0.030790538	0.037383231	130	unclassifiable
PF02288	0.092492688	0.04134957	0.029136989	0.058032366	0.001485269	0.032508925	0.095127849	0.098523441	0.053472903	0.09058129	0.10244871	0.038113763	0.009968817	0.022145269	0.099301075	0.026550645	0.011793978	0.000943978	0.02747086	0.068549355	93	modern
PF02289	0.086025556	0.020768399	0.03554232	0.063685425	0.017063464	0.017565327	0.097555196	0.09677585	0.013454706	0.071236895	0.075784608	0.062468922	0.020288562	0.035459771	0.056528497	0.049224869	0.043377255	0.00455134	0.04280268	0.089836405	306	modern
PF02293	0.125435128	0.026021474	0.021886474	0.027028077	0.017426154	0.006984359	0.003636026	0.117854103	0.000560192	0.061892308	0.191777179	0.006400769	0.02478359	0.095342885	0.019475385	0.025324936	0.044301603	0.032192628	0.034345897	0.117325449	156	modern
PF02308	0.152704953	0.049979813	0.00377757	0.014610093	0.015936636	0.013047664	0.025877103	0.091717477	0.017704579	0.118139813	0.169962897	0.022363178	0.013307944	0.056133084	0.009176822	0.035853084	0.056045701	0.000832243	0.015083925	0.117742991	107	LUCA
PF02310	0.10055066	0.029631698	0.02775066	0.062426226	0.003404057	0.009101415	0.097466698	0.095871981	0.045171321	0.063576226	0.079181226	0.067658396	0.043885377	0.015726981	0.03493217	0.031405566	0.039979717	0.003492642	0.006628585	0.142154245	106	LUCA
PF02315	0.176377108	0.024141084	0.047442048	0.060277711	0.024534699	0.014653855	0.060411807	0.074978554	0.024121566	0.023687349	0.034488193	0.14414241	0.013436386	0.012554699	0.072696867	0.046837711	0.025097229	0.024097349	0.047923253	0.04809747	83	modern
PF02322	0.114703036	0.041396194	0.012169474	0.021180405	0.005466478	0.013549717	0.019563522	0.083504656	0.009196356	0.082720769	0.172781498	0.014912915	0.023841498	0.081443158	0.051121053	0.041553968	0.029412551	0.038766721	0.03744502	0.105267692	247	postLUCA
PF02325	0.02970197	0.073683939	0.016121515	0.019315758	9.39e-05	0.005953636	0.032443636	0.030437121	0.005284242	0.242389545	0.112064242	0.017296818	0.016139848	0.06787697	0.106183939	0.039978939	0.017881515	0.025794394	0.045812424	0.095541515	66	postLUCA
PF02341	0.071051727	0.063930364	0.040033273	0.036395	1.07e-05	0.104999909	0.094432	0.027147909	0.027327	0.062968455	0.127610273	0.042200727	0.045493273	0.009184909	0.027318455	0.048562909	0.071074455	0.009090909	0.036289455	0.054876364	110	modern
PF02342	0.073311882	0.040733387	0.054786667	0.099609301	0.00518414	0.056759892	0.066366882	0.102182419	0.016495215	0.058426505	0.070031505	0.053375484	0.015905054	0.049678817	0.016600484	0.059911129	0.049670645	0.010752688	0.030963011	0.069252527	186	modern
CL0439	0.0363572829479769	0.0780272253179191	0.040293641734104	0.029115664734104	0.000235442531791908	0.0276732371618497	0.0910199423121387	0.0816243351734104	0.0346234104624277	0.096926647433526	0.0515763586647399	0.090939364150289	0.0143224276416185	0.0458838146531792	0.074136705150289	0.0209906358439306	0.0309134099942197	0.00581957876300578	0.0352014451791908	0.114316589647399	94	postLUCA
PF02361	0.084881744	0.100112564	0.004956974	0.016925949	0.000416	0.019972923	0.037825538	0.037773231	0.008187795	0.107145436	0.264219487	0.013323949	0.056358513	0.042161641	0.056458	0.039550051	0.027608923	0.008387385	0.005571846	0.06815641	195	LUCA
CL0111	0.100015899102173	0.0524636360783634	0.0249502704796579	0.0183137146849283	0.0063665857528895	0.0126574040730467	0.0137538626879334	0.0505241309472954	0.0169688581608877	0.0869471681816921	0.192404146909616	0.0262687980238095	0.0229642649223301	0.0912500138425797	0.0523241330406842	0.0446068331634304	0.0342460980855294	0.0274903129919094	0.0444678941292187	0.0810126259484512	465	preLUCA
CL0493	0.127464822935841	0.00958272106858407	0.0242930088075221	0.0143444027411504	0.00601486755752212	0.0143796900597345	0.0101680975199115	0.130173274050885	0.00685334090707965	0.15195703535177	0.145526438272124	0.0321104867588496	0.0384684068606195	0.0516255089778761	0.0628309293141593	0.0420946459358407	0.0314659291792035	0.00749854019911504	0.0103644468119469	0.0827797788827434	273	modern
CL0132	0.0535120432043011	0.0646446237043011	0.0272188708333333	0.0552742475322581	5.6566247311828e-05	0.0362891936236559	0.0872000537150538	0.0971038709623656	0.0115517742741935	0.107466720478495	0.101051021639785	0.0959124194946236	0.0100708063924731	0.0176751612688172	0.0378153762204301	0.0558748924408602	0.0503842472204301	0.000120860274193548	0.0161945188387097	0.0745818280591398	68	preLUCA
PF02391	0.102125321	0.070088349	0.018671835	0.033868257	0.013919541	0.048242385	0.154470092	0.048119908	0.019819633	0.089308716	0.034493119	0.065277615	0.019149174	0.034008349	0.046588716	0.018541193	0.027259908	0.000348991	0.020438624	0.135254862	109	postLUCA
CL0266	0.062849272962908	0.0903835608412463	0.0295689538991098	0.0483858605756677	0.00440527439985163	0.0296118769977745	0.062689117120178	0.0756025074888724	0.00824433242952522	0.0782756899020771	0.111176758117211	0.0582399554725519	0.014941684014095	0.0476732121550445	0.0475395252188427	0.0516102299161721	0.052117195884273	0.0220112978746291	0.0306346143746291	0.0740354451565282	177	preLUCA
PF02397	0.025627189	0.073298649	0.043517135	0.046711568	6.89e-05	0.045961027	0.058808432	0.056085297	0.006237081	0.092234378	0.119981459	0.077268486	0.023723081	0.056363189	0.058717892	0.050779784	0.043464811	0.01612373	0.023186703	0.081839027	185	postLUCA
PF02401	0.077194961	0.034129134	0.033962008	0.05424063	0.014600866	0.030597638	0.099600669	0.074571929	0.031124252	0.091329016	0.064216496	0.064614528	0.014144291	0.016010827	0.055323937	0.040149764	0.044957992	0.004388268	0.029968937	0.124869646	254	postLUCA
CL0298	0.0502135833166667	0.0639979167333333	0.0283408751833333	0.032323833575	1.90357333333333e-05	0.0453355417458333	0.2648055003625	0.0414995002916667	0.000143262979166667	0.0608072085416667	0.153044500008333	0.113188708583333	0.0265437499041667	0.0070802501625	0.0332974169541667	0.014774833425	0.0102132542666667	0.00349570834583333	0.0041884424	0.0466840000958333	107	postLUCA
PF02405	0.105277917	0.02834401	0.013627448	0.017218698	0.012088125	0.023097552	0.025235677	0.102946042	0.004802552	0.129816458	0.121724323	0.021259688	0.047068594	0.038876458	0.026820573	0.053811875	0.04659974	0.000239635	0.057653854	0.123487656	192	postLUCA
PF02406	0.072283816	0.076743421	0.024568553	0.07086	0.000336842	0.032352368	0.120559474	0.084645395	0.008487632	0.087635921	0.069395658	0.025109605	0.028676711	0.030336053	0.037769605	0.044509079	0.040098289	0.000671974	0.029108026	0.115847895	76	modern
PF02411	0.119268	0.063807882	0.005909765	0.002556	0.049246353	0.006889765	0.009761412	0.073645294	0.015950353	0.073683412	0.171716706	0.027320235	0.011241176	0.046774	0.065236824	0.046762941	0.038419294	0.042321294	0.050291529	0.079196353	85	postLUCA
CL0689	0.0394639597798595	0.0108151291077283	0.119118969566745	0.0884328105948478	0.00289269344730679	0.0275353161498829	0.0154560415714286	0.0641407260538642	0.0104430197189696	0.060527096442623	0.080728077941452	0.0350788757119438	0.0125077531709602	0.0438833282622951	0.0545817332716628	0.0986702576018735	0.137919110007026	9.45011709601874e-06	0.0545567915503513	0.0432337942903981	388	LUCA
CL0348	0.10712338837741	0.0797723414958678	0.0183234431515152	0.0624434434022039	0.000434069865013774	0.0660979613939394	0.0668974378512397	0.0724899173553719	0.0114617905564738	0.043837355369146	0.0765506610413223	0.0944489255867769	0.0165638565592287	0.0145231678677686	0.0627560880247934	0.0426811568815427	0.053136391107438	0.0249472176694215	0.0199047381680441	0.0656031130881543	118	postLUCA
PF02416	0.081278571	0.041947959	0.019878776	0.037666939	0	0.011541633	0.111259184	0.102047551	0.000498571	0.143099592	0.197037959	0.143199388	0.001234082	0.042293469	0.040815102	0.000745306	0.000954694	0	4.08e-07	0.024499592	49	postLUCA
PF02417	0.141723057	0.042859108	0.012866242	0.008947771	0.012961019	0.020491465	0.043535478	0.082526943	0.020864013	0.108778726	0.142141975	0.042161847	0.025858726	0.061387197	0.054220064	0.015339236	0.022791274	0.037187834	0.030088854	0.073264841	157	LUCA
PF02419	0.008243714	0.035376571	0.108788571	0.027445429	0.000826	0.007775143	0.031171143	0.049702571	0.002181143	0.048841143	0.208244	0.024040571	0.040052	0.072172286	0.054358286	0.084624286	0.034876571	0.000473143	0.055853429	0.104952	35	modern
PF02424	0.087641061	0.075643826	0.031603636	0.062248902	0.000835038	0.045164053	0.079910795	0.100365189	0.010843409	0.07593678	0.075160379	0.033077576	0.030109356	0.023155341	0.068707045	0.044128674	0.047155303	0.008929242	0.028188258	0.071191667	264	postLUCA
CL0597	0.0544540549907834	0.0650224885990783	0.0200384334746544	0.0728279263870968	0.00236834219354839	0.0399461287281106	0.0867997696820276	0.0809660366728111	0.0139776960645161	0.0505817513317972	0.111038709723502	0.0400391240230415	0.0379889399677419	0.0277772353271889	0.0812460369861751	0.0361358061152074	0.0269135025760369	0.000921567041474654	0.0476898159493088	0.103263410041475	156	postLUCA
PF02441	0.123697706	0.026239824	0.035899588	0.053127353	0.002633529	0.045990471	0.064616294	0.053001824	0.023767706	0.082030824	0.085996588	0.052031706	0.041797941	0.023731588	0.059794353	0.030881118	0.095258647	0.005895	0.017493824	0.076110765	170	LUCA
PF02445	0.083548027	0.04181432	0.032569116	0.070270102	0.026412449	0.022536599	0.106327585	0.034681293	0.03059619	0.064655374	0.064088673	0.094115204	0.038266327	0.022065544	0.065142993	0.039143061	0.039268435	0.003401565	0.024608639	0.096486497	294	postLUCA
PF02457	0.129467848	0.047054051	0.012246203	0.047919367	0.001273544	0.015902152	0.056166709	0.133382911	0.026472532	0.112502405	0.086771139	0.020060759	0.02704443	0.036642025	0.020076329	0.05402443	0.068968101	0.00015962	0.002461392	0.101401646	79	postLUCA
PF02464	0.09033973	0.057378986	0.025075135	0.029316824	0.014250811	0.023866554	0.093909189	0.119217162	0.019528446	0.060711486	0.086011081	0.060577365	0.030020473	0.021279797	0.027685743	0.067198243	0.0608725	3.01e-05	0.017806486	0.094920676	148	postLUCA
PF02465	0.125279271	0.011108021	0.055833021	0.031794167	1.29e-05	0.106410833	0.019115417	0.031340729	0.0001275	0.036134896	0.093914688	0.044148229	0.015246458	0.021222708	0.010465729	0.158976042	0.164591667	1.77e-06	0.020083021	0.05418875	96	postLUCA
PF02467	0.113381875	0.14250875	0.003429375	0.047629844	0.062739688	0.027855625	0.153114688	0.09354	0.014170313	0.014518438	0.076021406	0.023673594	0.002472188	0.031325469	0.062940156	0.014388438	0.032164844	0.031314375	0.019362031	0.033446094	64	modern
PF02468	0.12673186	8.84e-06	0.001322326	0.06985186	0.00057814	1.86e-05	0.092952558	0.046702791	0.023260698	0.15801	0.046866512	0.023245581	0.023336279	0.068291163	0.093033488	0.113177907	0.04692814	2.33e-06	0.024680233	0.04099814	43	modern
PF02469	0.076054545	0.002091074	0.073519174	0.065167769	0.000156529	0.024136612	0.07903876	0.092723471	0.016723223	0.06494124	0.097204132	0.071158017	0.024686529	0.034824132	0.04991405	0.039855124	0.079418926	8.26e-07	0.016652479	0.091728512	121	LUCA
PF02470	0.037763288	0.051636712	0.025606301	0.089483151	0.000693288	0.026111507	0.048199041	0.102482466	0.010610548	0.109453699	0.063454521	0.06928863	0.01451863	0.017059452	0.046592603	0.085813151	0.061653836	0.000136027	0.03906274	0.10037863	73	modern
PF02472	0.055382613	0.022612072	0.045830811	0.086028108	0.000308198	0.052438919	0.049664144	0.026684324	0.001311982	0.104378018	0.087698559	0.059672973	0.048541712	0.036942883	0.056363784	0.059308108	0.084134685	1.21e-05	0.017909459	0.104771351	111	postLUCA
CL0349	0.0801933076868798	0.0627342780022051	0.0267740133098126	0.0536074310330761	0.0138653693054024	0.0402195479867696	0.0829964056890849	0.0935141015611907	0.0282287540981257	0.0697167035777288	0.0947909703550165	0.0483284123318633	0.0187952589349504	0.029574101615215	0.0619354796284454	0.0397967474652701	0.0428523815667034	0.0163153026802646	0.0324634728776185	0.0632949943748622	206	postLUCA
CL0251	0.0264954952380952	0.0504823808095238	0.099532856952381	0.00281642880952381	7.40666666666667e-05	0.0831923809047619	0.119569047761905	0.166836666666667	0.041295475952381	0.00302380942857143	0.0240840478571429	0.0707983335238095	0.000383809619047619	0.0237661905238095	0.0474799998095238	0.0225423807142857	0.0528535713333333	0.0238135716190476	0.0956488092857143	0.045305714047619	22	postLUCA
PF02498	0.059867432	0.062675811	0.038688514	0.075661486	0.017398108	0.036333243	0.074611892	0.091577703	0.016326622	0.045296486	0.052399324	0.072070541	0.013493378	0.032840405	0.056513649	0.043051216	0.054077568	0.027042568	0.023736486	0.106334324	74	postLUCA
PF02502	0.118877259	0.062677556	0.034255407	0.056361259	0.026078148	0.013677926	0.076701926	0.11124963	0.031228444	0.081264815	0.066172667	0.038753037	0.028840741	0.029233333	0.021174593	0.065529111	0.027615259	0.000813704	0.021920519	0.087571111	135	modern
CL0764	0.036545307	0.062514246	0.026898827	0.103120112	0.006883017	0.029520168	0.088172626	0.04223743	0.015803911	0.068713184	0.134896704	0.053852346	0.021214637	0.055976369	0.108165866	0.028595587	0.026019609	0.003617486	0.040613855	0.046636592	179	unclassifiable
PF02505	0.037024851	0.078784179	0.016975299	0.056246567	0.007593358	0.040342015	0.128733731	0.07877291	0.017520075	0.08134306	0.082946493	0.071848507	0.02278291	0.023278806	0.088707015	0.015714925	0.032872388	2.01e-06	0.029718731	0.088788433	134	modern
PF02507	0.086640192	0.048351827	0.026593077	0.040475096	0.009802596	0.010863269	0.075884712	0.105221346	0.009630385	0.096913077	0.116091731	0.067435096	0.009832596	0.047931731	0.057734423	0.057612788	0.036104423	0.028847212	0.038391154	0.029638846	104	modern
PF02508	0.0775425	0.023209773	0.034295	0.017956534	0.013395455	0.020180227	0.020781818	0.095664943	0.000324773	0.143041875	0.140366875	0.035343977	0.036319034	0.061448068	0.051217386	0.036109943	0.052248011	0.000155455	0.028153239	0.112240455	176	postLUCA
PF02511	0.103058713	0.072827836	0.019946374	0.035274503	0.008948012	0.050211228	0.107457368	0.020411696	0.050506959	0.048541053	0.07885	0.050007895	0.03865269	0.030223099	0.045315205	0.064559766	0.04459538	0.003458596	0.054328655	0.072822865	171	LUCA
PF02514	0.076189801	0.074813926	0.030648807	0.080844781	0.004725358	0.033710089	0.090160964	0.081707038	0.018948926	0.055899592	0.092965268	0.030423926	0.022784602	0.031038131	0.069457724	0.038224612	0.03414501	0.019089692	0.040079235	0.074137455	1006	postLUCA
PF02515	0.084798187	0.077605241	0.018474448	0.065419462	0.012670623	0.020369008	0.082093484	0.093901246	0.026777734	0.051094391	0.084122663	0.022992266	0.057472833	0.020914476	0.087765297	0.036882691	0.047626912	0.005691501	0.032767309	0.070553144	353	LUCA
CL0472	0.123718248354767	0.0509499777871397	0.0179309533813747	0.00951720613747229	0.00302385823946785	0.0103598225609756	0.0352187141175166	0.0724770954013304	0.022785942383592	0.13165611981153	0.177654168505543	0.0211053216075388	0.0288029045853659	0.0750142570643016	0.0274500443348115	0.0280619066718404	0.0194730818093126	0.0205456540110865	0.0264259201441242	0.0978255653769401	199	preLUCA
CL0627	0.0786038056535433	0.0623744620656168	0.0178121520288714	0.0351316796010499	0.0122929396167979	0.0249811548818898	0.0754164307165354	0.0936398164435696	0.0412856167664042	0.0594111287454068	0.090706457	0.0463885037637795	0.0320199736981627	0.0331658266194226	0.06022934364042	0.0538366402965879	0.045555013312336	0.0106769031574803	0.0243744620183727	0.102094934089239	211	postLUCA
PF02529	0.083326667	0.027786944	0.005319722	3.78e-05	0.027778889	0.083264722	0.027886944	0.138833889	4.72e-06	0.082091944	0.194441389	0.027775556	0.027783056	0.055536667	0.055556111	0.022276389	0.0279025	1.61e-05	0.055540278	0.056838056	36	modern
PF02531	0.059517926	0.03781163	0.061235185	0.023791556	0.007409926	0.043490667	0.071277185	0.118559778	0.007446815	0.059591111	0.06634363	0.102378889	0.014852222	0.044752741	0.074055481	0.029757259	0.074134667	0.007409259	0.051551704	0.044630815	135	modern
PF02532	0.055555	0.083333333	0.055555556	0.055555556	0	0	0	0.055555556	0	0.083333333	0.111111111	0.027777778	0.027777778	0.138888889	0.055555556	0.027778611	0.055554722	0	0.027777778	0.138888889	36	modern
PF02533	0.133767561	0.024746829	0.00064122	0.026521707	0.00024439	0.067952683	0.026193902	0.030227561	0.000352439	0.058560244	0.240447073	0.003099024	0.003700488	0.116460488	0.09774561	0.002962439	0.002180732	0.024824878	0.034925854	0.104439512	41	modern
PF02538	0.091246149	0.070100275	0.020293517	0.082480432	0.014920982	0.021595442	0.062067682	0.102150982	0.018570747	0.076618114	0.060499411	0.02693444	0.037524263	0.02164055	0.086459018	0.038068939	0.055420668	0.004163379	0.035864578	0.073377308	509	postLUCA
PF02542	0.091627338	0.06046539	0.019552597	0.078706623	0.000543571	0.033109545	0.054555195	0.116880779	0.037022987	0.084685519	0.114302208	0.061099416	0.032093247	0.013914351	0.045228442	0.013080844	0.037803442	0.000390455	0.030933636	0.074001558	154	postLUCA
PF02547	0.076775134	0.075978665	0.013892819	0.056416558	9.11e-05	0.024730386	0.107358961	0.079561602	0.028265074	0.059955668	0.098291306	0.052936825	0.017358872	0.04449905	0.053563531	0.03407546	0.054502166	0.005940148	0.039686855	0.076117537	337	postLUCA
PF02553	0.096210147	3.85e-05	0.02898	0.029166618	5.12e-05	0.029979118	0.133221765	0.088348676	4.49e-05	0.135790147	0.111634706	0.000656471	0.000857206	0.056652794	0.088291176	0.042114118	0.014210588	0.029412206	0.014711912	0.099624853	68	postLUCA
PF02556	0.043714224	0.024381552	0.074036897	0.055481983	0.009323534	0.067147931	0.074355862	0.033847672	0.010919483	0.081754569	0.104351724	0.047382069	0.010069138	0.075435	0.083151379	0.037770948	0.044883017	4.43e-05	0.036549483	0.085396034	116	unclassifiable
PF02560	0.028363284	0.029919254	0.015013134	0.116654478	1.19e-06	0.014590448	0.062451493	0.089534478	0.014925672	0.102605224	0.049615224	0.089632388	0.056627313	0.044918358	0.059726269	0.016253433	0.059924179	6.12e-06	0.059701642	0.089534627	67	modern
PF02561	0.154827345	0.05200823	0.05669115	0.073372301	0.008350531	0.068772124	0.066984513	0.060690885	0.027743274	0.080115841	0.12834708	0.036355841	0.048850354	0.007818319	0.01767531	0.037810088	0.001670177	0.008851239	0.027602832	0.03545708	113	modern
PF02563	0.014307778	0.035605833	0.024880694	0.065710833	1.14e-05	0.045312639	0.076459444	0.084381528	0.000724028	0.100053472	0.066753056	0.067722361	0.008905972	0.000271389	0.095873333	0.046256389	0.081462083	0.013781111	0.055362639	0.116161111	72	postLUCA
PF02566	0.064856495	0.044529897	0.040059381	0.085708557	0.020633196	0.025199072	0.160716186	0.058341237	0.01098567	0.081552371	0.07936567	0.041303608	0.019992371	0.019562371	0.059566289	0.010888969	0.05641268	2.06e-07	0.010743196	0.10958134	97	LUCA
PF02570	0.129939082	0.069813724	0.026196582	0.041485408	0.014662704	0.032487653	0.097299847	0.084771786	0.01701801	0.101054286	0.071199184	0.03469551	0.024827449	0.043886684	0.052087347	0.034452806	0.037671837	0.001373316	0.005827398	0.079244694	196	unclassifiable
CL0717	0.088259885	0.004273448	0.034685057	0.065254138	7.31e-05	0.102294828	0.119015862	0.069598276	0.000822299	0.074365747	0.053768621	0.107614023	0.096428161	0.001627586	0.022922759	0.022385977	0.054774253	1.1e-05	0.00018069	0.08163931	87	postLUCA
PF02576	0.00572971	0.036291449	0.000693623	0.102977681	0.014502899	0.015796377	0.149621159	0.086717246	0.000232029	0.110616667	0.11083058	0.020723623	0.004008696	0.014857246	0.07251029	0.074888261	0.028322609	5.8e-07	0.04308087	0.107594638	69	postLUCA
PF02577	0.129779057	0.057164623	0.008795472	0.066255943	0.014573585	0.013923962	0.108989717	0.091106509	0.016582642	0.099755849	0.105708868	0.004015755	0.016713774	0.018771604	0.068059623	0.026296321	0.034018208	0.009685566	0.011723113	0.098075377	106	modern
CL0663	0.115787278120253	0.0634738927278481	0.0354898413797468	0.0481036388101266	0.0285225636835443	0.0384717407405063	0.0744497152848101	0.100133576120253	0.0241075000443038	0.0561057278924051	0.0726575948481013	0.0337556641962025	0.0277292087531646	0.0278849367911392	0.0623600314620253	0.0358928167468354	0.0444171836708861	0.00939709566455696	0.0140884493670886	0.0871685443544304	214	postLUCA
PF02579	0.079012989	0.021866092	0.018370345	0.040167011	0.010912069	0.041629655	0.092607356	0.12386977	0.09633023	0.073698966	0.047853218	0.070307356	0.037377701	0.046325862	0.034913793	0.026335057	0.008657931	7.01e-06	0.016457931	0.113296322	87	postLUCA
PF02580	0.043158182	0.05744049	0.028122028	0.068714965	0.013987902	0.063355944	0.095241748	0.098200979	0.007351678	0.036502797	0.117026224	0.054413846	0.015357622	0.034967413	0.029307203	0.040564336	0.03775	2.45e-06	0.020977483	0.137554266	143	postLUCA
PF02582	0.054241014	0.042278551	0.032725435	0.076712174	0.001067174	0.02983913	0.092278116	0.033483116	0.028568188	0.073271957	0.153477246	0.06186529	0.010170072	0.069375072	0.048992391	0.043158986	0.033649275	0.012559275	0.037680942	0.064604638	138	postLUCA
PF02583	0.0570655	0.073983	0.0433095	0.090949875	0.025038625	0.056058625	0.10976825	0.055116	0.0127725	0.101117625	0.108421875	0.073950125	0.03411625	2.88e-05	7.49e-05	0.036079875	0.01367725	1.88e-06	0.01249575	0.095968375	80	modern
PF02585	0.092066356	0.055541441	0.012489576	0.099832373	0.018595678	0.018842203	0.107627712	0.07775822	0.066800932	0.055704915	0.078034068	0.060080932	0.019163644	0.039194322	0.042521695	0.014112966	0.034702034	0.00116661	0.009535593	0.096225	118	LUCA
PF02586	0.056841768	0.05769101	0.039801566	0.070739596	0.010143838	0.031578586	0.092320657	0.05510601	0.016200657	0.061971465	0.061013939	0.064018434	0.037902323	0.040692071	0.11716803	0.019947172	0.064029091	0.030303586	0.038035404	0.034491616	198	LUCA
PF02594	0.082949306	0.06751125	0.041921806	0.05264625	4.65e-05	0.047623056	0.042164583	0.05783125	0.027491389	0.0772375	0.097657778	0.116034861	0.003034444	0.027955139	0.055585972	0.043035	0.04334	5.97e-06	0.000160833	0.115763194	72	LUCA
PF02595	0.154013315	0.061519084	0.008374178	0.058121644	0.008575472	0.029160431	0.077004555	0.140174232	0.010591267	0.063991267	0.096514771	0.022977278	0.033481644	0.018618005	0.059546065	0.027414636	0.037648275	0.002683639	0.010616577	0.07897186	371	postLUCA
PF02596	0.088093049	0.03714878	0.026407744	0.04544811	0.029229634	0.029456585	0.097929085	0.082309756	0.011673598	0.063263354	0.0818075	0.048167744	0.031795427	0.04025439	0.094661402	0.043552073	0.038760488	0.001539451	0.045841037	0.062659939	164	postLUCA
PF02599	0.019237885	0.058206346	0.011451154	0.066466923	0	0.077321154	0.100833269	0.076924615	5.96e-06	0.173286346	0.057651538	0.089387692	0.038474231	7.31e-06	0.019230962	0.038607115	0.038480577	0	0.038453846	0.0959725	52	postLUCA
PF02600	0.150139286	0.024580089	0.011479643	0.012835089	0.045934911	0.036296875	0.019710625	0.038662768	0.023500357	0.082987589	0.206360179	0.009116339	0.019225446	0.066684911	0.043931964	0.057550446	0.014889643	0.027416786	0.017435357	0.09126	112	postLUCA
PF02601	0.078636194	0.109522561	0.020927751	0.050313633	1.73e-05	0.133016747	0.052012837	0.047416505	0.02720692	0.078334983	0.100727855	0.057021834	0.023104291	0.022003218	0.048489031	0.035801869	0.02247526	0.003460346	0.013592664	0.07591609	289	postLUCA
PF02602	0.083884	0.031772439	0.014254537	0.059247073	0.0077	0.024312049	0.140396488	0.060552537	0.013575805	0.072761951	0.097482146	0.066404976	0.021365171	0.039725317	0.062378976	0.022647951	0.054567512	0.004884049	0.014143561	0.107940537	205	LUCA
CL0365	0.0558707761232877	0.0541196804246575	0.0256126941232877	0.0466277629041096	0.01400516	0.0313460277123288	0.106202237219178	0.0872331047534247	0.0121586757808219	0.0996812785616438	0.120193104945205	0.039379771739726	0.0266891323835616	0.0353831961780822	0.0574289039041096	0.0442024202739726	0.0611975797260274	2.22997260273973e-05	0.0256057990273973	0.0570360732191781	117	postLUCA
CL0136	0.0443396121028128	0.0624125024044617	0.0379834335063046	0.0653135111503395	0.0022420083171678	0.0466889525014549	0.0801866826799224	0.0576863821367604	0.0298134724112512	0.0838883123385063	0.0961112998215325	0.11608039771484	0.0109565664316198	0.0458900483200776	0.0394682832880698	0.040351241556741	0.0348464403414161	0.00941719579534433	0.045803026186227	0.050517691599418	128	preLUCA
PF02605	0.105273382	0.026594706	0.047551397	0.020733088	0.007904559	0.020138529	0.027508897	0.137914632	0.008186618	0.063724265	0.141559485	0.010148603	0.009436765	0.060142206	0.082431765	0.066156103	0.064112426	0.007371324	0.036915074	0.056194706	136	modern
PF02607	0.110999825	0.032505789	0.007379298	0.060577544	0.003336842	0.04642193	0.182695088	0.05462193	0.010281404	0.111258246	0.124300526	0.032941053	0.078385614	0.003274386	0.018448947	0.025012982	0.004963333	0.000452456	0.017698246	0.074442982	57	LUCA
PF02609	0.073137451	0.065352353	0.000822549	0.039003725	0.019613333	0.075904902	0.255107843	0.03922098	0.001136275	0.038786471	0.156697843	0.110651373	0.000295294	0.039033333	0.019609804	0.025501569	0.000266667	0	0.000182941	0.039673333	51	postLUCA
PF02610	0.103210377	0.036786651	0.02998066	0.051394528	0.006845896	0.035999858	0.041012877	0.095125377	0.029321132	0.059344292	0.113908585	0.021424057	0.06905066	0.058591792	0.032700189	0.035063208	0.043036745	0.012812075	0.03484434	0.089545849	212	postLUCA
PF02613	0.04613236	0.055365843	0.01755236	0.069968315	0.004888652	0.038877865	0.110262135	0.055129551	0.025879326	0.016768764	0.176147865	0.035754045	0.045757303	0.06593809	0.074992809	0.023496854	0.009376854	0.00653	0.092345843	0.028833258	89	postLUCA
PF02615	0.119941319	0.052731135	0.022569417	0.05961819	8.6e-05	0.019736902	0.100271472	0.112868067	0.020799908	0.058076288	0.06600316	0.045241166	0.042185798	0.029546687	0.08351819	0.024569417	0.032513098	0.006458006	0.01627684	0.086986043	326	postLUCA
CL0157	0.048133733	0.053008	0.0170318	0.076298333	0.000712533	0.0424892	0.1512548	0.020853133	0.003698133	0.097316933	0.147131933	0.080405733	0.023015867	0.0288612	0.036341867	0.038163133	0.041794733	0.0040758	0.022968867	0.0664416	150	unclassifiable
PF02617	0.079758611	0.025958194	0.041060556	0.049145972	0.008722778	0.053776528	0.073668611	0.056035833	0.030068611	0.03341375	0.101301111	0.050053611	0.057919861	0.003136111	0.070098472	0.03599375	0.035789306	0.027072917	0.053178333	0.113844167	72	postLUCA
PF02618	0.062764116	0.038556245	0.032651949	0.053958448	8.03e-05	0.052686065	0.088719964	0.079253935	0.019982491	0.064931119	0.098440542	0.06746704	0.025056426	0.038263646	0.060496534	0.054206173	0.047428592	7.4e-05	0.05925917	0.055720181	277	postLUCA
PF02620	0.072772703	0.05222	0.028132883	0.144706486	0.054285045	0.02331036	0.142805045	0.045903694	0.015491982	0.041938018	0.107993333	0.02378955	0.01605045	0.02946	0.072728468	0.014582432	0.026817207	0.009008739	0.009095045	0.068905856	111	postLUCA
PF02622	0.047639789	0.045361127	0.025913239	0.083857183	0.00731662	0.022441408	0.110934507	0.091022606	0.021665845	0.040267817	0.135881901	0.006563521	0.017064718	0.050330352	0.098374296	0.056934155	0.018379225	0.023585563	0.014342394	0.082120845	142	postLUCA
PF02623	0.02599605	0.010500924	0.040563782	0.112688151	0.001351092	0.02200437	0.108468571	0.025272437	0.01565916	0.113178235	0.067911765	0.095288739	0.017508571	0.063323109	0.093278319	0.037316555	0.028973697	0.008404874	0.020468908	0.091840336	119	postLUCA
PF02624	0.089903069	0.064065704	0.016616895	0.095762599	0.013496606	0.027452094	0.076170722	0.065097256	0.026784946	0.051154621	0.122196498	0.012068736	0.022118195	0.027119278	0.081833574	0.043761805	0.036366751	0.011470903	0.036971119	0.07958278	277	postLUCA
PF02625	0.119356563	0.0604975	0.003187969	0.030126406	0.015718125	0.052202344	0.091977813	0.141182969	0.001139844	0.039922656	0.067058594	0.050594219	0.018069063	0.003341406	0.050218281	0.037164844	0.077203281	1.08e-05	0.012524375	0.128500156	64	postLUCA
CL0423	0.227661299	0.003238831	0.011345714	0.029024416	0.026262338	0.027339221	0.120546364	0.080187662	0.026076494	0.053325065	0.056558701	0.052471688	0.060207273	0.037163506	0.012542078	0.004826104	0.041399481	2.86e-05	0.027880909	0.101908182	77	LUCA
PF02631	0.046749322	0.090044068	0.011851356	0.059767203	0.016070932	0.134144576	0.143783559	0.059397203	0.016288559	0.051479746	0.067013559	0.078168644	0.019151271	0.04991339	0.016905085	0.044685085	0.002246525	0.008658475	0.044868814	0.038809407	118	postLUCA
PF02633	0.074301449	0.058975935	0.016530841	0.050575607	0.003926308	0.016722664	0.094198178	0.084269065	0.04679472	0.063050421	0.085539065	0.019817944	0.041427757	0.019726075	0.090920981	0.048884953	0.055191963	0.018697523	0.005004112	0.105442196	214	LUCA
CL0394	0.089946094908284	0.0261003846094675	0.021360621260355	0.0578347634349112	0.0122502072810651	0.0451277515059172	0.0796632839378698	0.0790879883698225	0.0157755030828402	0.0615434614201183	0.101621982440828	0.0744851778195266	0.0852674853994083	0.0396744081952663	0.030894230760355	0.0362163606715976	0.0393235206360947	0.00313792838757396	0.017296331183432	0.0833889641301775	147	preLUCA
CL0279	0.070980318385159	0.0348054066713781	0.0177462546254417	0.0588603531201413	0.00024266148409894	0.0553242047738516	0.174792968024735	0.0571702473780919	0.00352925799646643	0.0802165369081272	0.0810059360777385	0.134122438003534	0.0499555120565371	0.0105317316007067	0.0214486571342756	0.0370803535441696	0.0228800351519435	0.00353982604240283	0.0101590108162544	0.0756036042650177	143	LUCA
PF02643	0.061812667	0.117416667	0.019306444	0.055108667	0.011785111	0.011576778	0.040443667	0.105518778	0.025086889	0.053015222	0.127796222	0.020138333	0.038129222	0.043043667	0.079751778	0.038802	0.030656222	0.015227778	0.004250778	0.101128222	90	LUCA
CL0245	0.0932625919811123	0.0390460231941238	0.0235781739223505	0.0670636200493179	0.00439931809548793	0.021026432224554	0.109994428190976	0.0994747324910808	0.0211798006915005	0.0665793074459601	0.0838872298069255	0.043938866726128	0.0386485415435467	0.0205924029895068	0.0488701575487933	0.0387253304669465	0.0469301678541448	0.00111683118363064	0.0224975130514166	0.109185141732424	308	postLUCA
PF02654	0.174022661	0.059280046	0.000142202	0.036654358	0.015479266	0.003110138	0.027699174	0.091425367	0.004824083	0.050583211	0.21746078	0.009857844	0.034740505	0.034882798	0.051188486	0.014404725	0.026705826	0.01285445	0.009012018	0.125668394	218	postLUCA
PF02656	0.11700129	0.147047903	0.016489032	7.31e-05	3e-04	0.01113	0.016768548	0.064344516	0.018969355	0.119539839	0.14732129	0.01882371	0.004319677	0.073930968	0.01589129	0.000549516	0.049372903	0.02602629	0.019214677	0.132883548	62	postLUCA
PF02660	0.09241237	0.04279104	0.018063988	0.01226896	0.012049653	0.002505029	0.00039948	0.11098185	0.016636821	0.121233006	0.172543468	0.046657457	0.00694711	0.059522659	0.042467861	0.04479185	0.019262659	0.030754855	0.018084162	0.129622081	173	postLUCA
PF02661	0.063454681	0.054766383	0.05574383	0.053902447	0.000123191	0.010312128	0.097222234	0.055159149	0.044409468	0.107040957	0.09426383	0.043275851	0.053572234	0.026918936	0.092619362	0.008517447	0.038121277	0.010649787	0.031910213	0.058011596	94	LUCA
PF02662	0.08865	0.07831	0.02566418	0.037537705	0.049208197	0.022769836	0.097539344	0.081874426	0.033074098	0.073018443	0.054646557	0.06582959	0.025477295	0.043091066	0.048884262	0.025449262	0.027953607	0.00713459	0.030196967	0.083687131	122	LUCA
PF02663	0.060766167	0.053384833	0.04580975	0.039116	0.025057333	0.019831	0.149605667	0.081675667	0.030934167	0.084425	0.063519667	0.090331	0.0295815	0.03976125	0.026424833	0.04468	0.04271425	1.16e-05	0.020853417	0.051511917	120	LUCA
PF02665	0.053390443	0.054131379	0.023215222	0.021294236	0.000626601	0.02950197	0.00809867	0.07102069	0.041754039	0.099331232	0.174268227	0.014383596	0.020465172	0.085567635	0.042387931	0.062494089	0.047313005	0.026607192	0.038060837	0.086084926	203	LUCA
PF02666	0.057100841	0.065596262	0.021169252	0.04576271	0.021292056	0.021433925	0.06169215	0.113665421	0.031935421	0.082498692	0.073908505	0.034485234	0.021593738	0.070761402	0.085077196	0.043710467	0.029449346	0.000602243	0.028593832	0.089669346	107	postLUCA
PF02669	0.092502961	0.056400335	0.051395419	0.020417318	0.003757933	0.064389218	0.061017709	0.099555698	0.02260419	0.043876872	0.124864749	0.018938156	0.007124637	0.031168827	0.083961844	0.058875307	0.041817709	5.31e-06	0.021922514	0.095399162	179	postLUCA
PF02672	0.162668714	0.043337	0.028759	0.085518286	0.057144429	0.115552143	0.144002714	0.023491571	0.014290143	0.038135714	0.025593429	0.043389571	0.002142857	0.003013286	0.042804714	0.053401286	0.031968286	0.014285857	0.028572	0.041925143	70	modern
PF02676	0.06056494	0.094278072	0.034288434	0.059369157	0.006977771	0.021427831	0.080162651	0.058193193	0.029879819	0.085590241	0.129113193	0.062321627	0.028978855	0.011056627	0.044474157	0.060512108	0.025041566	0.012220663	0.011882349	0.083664277	166	modern
PF02680	0.035118721	0.025914419	0.024307907	0.070346047	3.08e-05	0.026087791	0.165297326	0.058150233	0.024630349	0.141159651	0.082772907	0.082948488	0.008732674	0.007240581	0.023263256	0.046948953	0.046003023	0	0.004523953	0.126521628	86	postLUCA
CL0735	0.041944143	0.031687429	0.044803429	0.079595286	7.26e-05	0.024696857	0.155434	0.046975571	0.014601286	0.026498	0.096457429	0.069927286	0.018239286	0.057201857	0.042637429	0.051077571	0.057995857	3.43e-06	0.014323143	0.125823429	70	postLUCA
PF02690	0.074614667	0.015862519	0.04610837	0.019925111	2.04e-05	0.029824593	0.012116963	0.125585556	0.001877556	0.111310148	0.120192741	0.072794148	0.061488889	0.072589926	0.014824222	0.044999556	0.066405333	0.007395185	0.020288444	0.081771852	135	postLUCA
PF02696	0.087417644	0.066464503	0.030026166	0.064094965	0.005519007	0.077579769	0.091872263	0.067988776	0.029422148	0.03444776	0.106402979	0.013322079	0.027166097	0.048992725	0.069706859	0.03875843	0.033063233	0.009635843	0.047248868	0.05086582	433	postLUCA
PF02698	0.077209615	0.071996769	0.035663077	0.020724846	0.000421692	0.035217231	0.087965615	0.091223615	0.025275692	0.073407231	0.087046923	0.040386846	0.042549538	0.029099538	0.060916615	0.058837154	0.033716692	0.005817	0.043281154	0.079239462	130	postLUCA
PF02699	0.041411169	0.026637143	0.055668052	0.052798571	3.84e-05	0.055285325	0.050422987	0.053677662	0.025965455	0.112907532	0.100018701	0.119214156	0.038420779	0.053774545	0.025970779	0.037379221	0.043079091	0	0.013015714	0.094312338	77	postLUCA
PF02700	0.092544605	0.0398775	0.041346053	0.065815789	0.013160132	0.042250658	0.121789868	0.087339605	0.026805395	0.065779342	0.105266579	0.073561842	0.013158289	0.013158158	0.01316	0.020480132	0.046076842	0	0.013157895	0.105270658	76	LUCA
PF02706	0.053071954	0.064228506	0.018117816	0.023787701	0.000105057	0.07855092	0.050935632	0.005041609	2.24e-05	0.133929885	0.076357701	0.038275632	0.05325931	0.023314483	0.011541724	0.092107356	0.062866897	0.02298977	0.022176437	0.169315977	87	postLUCA
PF02720	0.186677704	0.164726809	0.002733541	0.060734475	0.005635681	0.038136654	0.064002062	0.061536887	0.010711556	0.033551051	0.12698642	0.00935035	0.01311607	0.005167315	0.06440358	0.032290389	0.044029105	0.003905564	6.21e-05	0.07223537	257	modern
CL0047	0.084585251603352	0.0693818434636871	0.012655363122905	0.070599050273743	0.0107181005921788	0.0125079326536313	0.125950390765363	0.0671645809162011	0.0165839665642458	0.0545308379776536	0.0755384915921788	0.0363840223798883	0.0279978213407821	0.0310117878379888	0.0637697765027933	0.0444489383128492	0.035513799122905	0.017991620122905	0.027676927698324	0.114985921441341	95	modern
PF02729	0.086210797	0.067747391	0.027050942	0.059517754	0.001382246	0.024284783	0.086552319	0.065527826	0.035522029	0.066492246	0.110893043	0.068867174	0.022669638	0.036477754	0.028516159	0.074314058	0.061226014	2.49e-05	0.008298188	0.068419855	138	LUCA
PF02730	0.078755052	0.050253281	0.03014651	0.082954063	0.015170469	0.010606979	0.062855417	0.1308475	0.013710833	0.057163385	0.086135573	0.060040573	0.032580625	0.019070208	0.05807599	0.036554219	0.05460276	0.005952448	0.024867708	0.089653333	192	LUCA
PF02734	0.283318369	0.041496879	0.017235319	0.062532695	0.002884397	0.017582553	0.052275461	0.096052766	0.006189504	0.021772695	0.142576879	0.009620355	0.020550851	0.015381702	0.040234326	0.030866809	0.049151631	0.001668511	0.010426738	0.078181418	141	postLUCA
CL0616	0.057804972	0.047699661	0.012861808	0.076426723	0.005714181	0.017018362	0.123005198	0.056089379	0.016029944	0.079784915	0.070483729	0.105661299	0.016975141	0.026873616	0.067376667	0.041794237	0.034929209	0.004671864	0.058760791	0.080033842	177	postLUCA
PF02741	0.082947551	0.017721633	0.036972313	0.024091361	0.022577687	0.018303946	0.095088027	0.13627449	0.014102245	0.068393537	0.068011701	0.104703129	0.025641497	0.035622653	0.045442993	0.048735442	0.01867102	7.41e-06	0.026955442	0.10973068	147	postLUCA
CL0165	0.0662565254778292	0.0432339411320318	0.0445410754904037	0.075593342070814	0.00297152767769689	0.0688628854566512	0.0845965717720053	0.0690739146479153	0.0170033884576439	0.0815170482998015	0.0866023030651886	0.0439450827028458	0.0275058868107214	0.0315738220304434	0.0516563964099934	0.0446414130595632	0.0467593281720715	0.0102238503186631	0.0344659728563865	0.0689722037409001	238	postLUCA
CL0227	0.151617666828571	0.0596676664880952	0.0183769523214286	0.0796025714785714	0.00323161912142857	0.0245580235357143	0.0742235002595238	0.102171214204762	0.00697521399047619	0.0527659997952381	0.0693716187952381	0.0271859285309524	0.0356900238761905	0.0364238570761905	0.0489685474666667	0.0366443333666667	0.0538704048904762	0.00959736451428571	0.0296511903119048	0.079403405147619	137	LUCA
PF02748	0.000445111	0.064102889	0.098113111	0.025805556	0.088983778	0.002862889	0.132797111	0.022319333	0.038068222	0.088140667	0.061750889	0.082245111	0.001962889	0.022380667	0.088910667	0.042278889	0.046144667	8.89e-07	0.022569111	0.070115778	45	unclassifiable
PF02754	0.087254487	0.042754103	0.019339487	0.048251667	0.064538205	0.041079872	0.082878077	0.077610256	0.010065128	0.061457564	0.066168077	0.044991026	0.012944359	0.031400128	0.052270897	0.033639103	0.092312308	5e-06	0.041913077	0.089125513	78	unclassifiable
PF02769	0.076860929	0.0334005	0.008958643	0.066109286	0.002637	0.024679786	0.088662929	0.135994571	0.028106714	0.0844385	0.111379857	0.050637429	0.035907429	0.003865714	0.0542615	0.0456055	0.037757643	0.000141714	0.007511786	0.103078571	140	preLUCA
PF02770	0.114939479	0.048508125	0.020961042	0.105053646	0.01041875	0.000323854	0.045870104	0.09765875	0.020616563	0.048413125	0.025205	0.065988646	0.045786563	0.071709792	0.062014896	0.043897292	0.082748333	0.010416875	0.010531146	0.068935208	96	LUCA
CL0544	0.100835458286853	0.0641767332948207	0.0167936258087649	0.0448799598007968	0.0129829483187251	0.0347490438525896	0.129935497948207	0.0694154183984064	0.029368605689243	0.0440295620717131	0.0805367730438247	0.0327745416494024	0.0446498805896414	0.0431804782828685	0.0685735858207171	0.0320541432549801	0.0308007170199203	0.00522987887250996	0.0521953385697211	0.0628333462908367	139	preLUCA
PF02772	0.050480424	0.068158136	0.030711271	0.059088136	0.00847678	0.051147373	0.085131949	0.067820932	0.025376441	0.071390932	0.081676525	0.050400169	0.023105508	0.026870847	0.084645678	0.03671	0.059860508	0.008419746	0.030333136	0.080193305	118	postLUCA
PF02773	0.086189429	0.0655895	0.0207145	0.066279286	0.014350429	0.007543786	0.061731714	0.135694143	0.029541929	0.092470786	0.048720786	0.076896857	0.022248786	0.030775714	0.042912571	0.028556214	0.0643985	0.007142857	0.047796143	0.050445143	140	postLUCA
PF02777	0.084592947	0.012410421	0.062681053	0.074267053	0.000123053	0.042878842	0.060138	0.089490842	0.010783895	0.034101579	0.073696316	0.069519895	0.006728421	0.043372947	0.051619368	0.054038947	0.040755789	0.063160526	0.051486421	0.074151053	95	LUCA
CL0476	0.057387097	0.050452742	0.012634194	0.069711613	0.000275484	0.019662581	0.128785	0.153314516	0.016274032	0.022286774	0.153567097	0.089244355	0.01807871	0.025572581	0.015734355	0.027557581	0.011597903	4.1e-05	0.064423387	0.063392581	62	postLUCA
CL0591	0.0985369637781818	0.0605368367290909	0.0257494000763636	0.0657420544472727	0.00765867255454545	0.0370628362436364	0.107861654647273	0.0668830911018182	0.0225962180327273	0.0559743999509091	0.0924590365	0.05198507246	0.0163011820036364	0.0391737996909091	0.05082943666	0.0394943272963636	0.0345139820054546	0.0218263036	0.01942249076	0.0853885276	198	preLUCA
PF02788	0.095056525	0.015611271	0.023530932	0.074308136	0.000429746	0.02626	0.099508559	0.084102542	0.003379153	0.090438136	0.08072161	0.060611525	0.023484661	0.043348814	0.042314661	0.039747966	0.053257458	0.008500339	0.041628983	0.093755847	118	LUCA
PF02790	0.058194595	0.053042162	0.027424324	0.015172297	0.000755135	0.016526622	0.027357703	0.042110541	0.014679324	0.172051757	0.102284865	0.012956351	0.011372838	0.081202568	0.092632297	0.036793784	0.035395946	0.015075135	0.027117162	0.157848514	74	modern
PF02805	0.068504667	0.107036333	0.03861	0.036437333	0.067579333	0.0309895	0.075388167	0.05109	0.002088333	0.035287667	0.030711167	0.104845667	0.018746	0.06745	0.080458	0.021518833	0.06245	0.0003395	0.06476	0.035708333	60	postLUCA
PF02810	0.095219444	0.085985556	0.055870556	0.053219444	0.222273889	0.001211111	0.002496667	0.166906667	7.67e-05	4.56e-05	0.003191667	0.008613889	0.025297222	2.72e-05	0.165062778	0.057246667	0.000722222	5.56e-06	0.055550556	0.000974444	18	postLUCA
PF02814	0.0846175	0.126328036	0.000142143	0.178589821	1.64e-05	0.015342679	0.043735179	0.091403571	0.02499	0.052665714	0.142961786	0.000891071	0.000760536	0.017915893	0.035689643	0.006425893	0.115040357	0.017857143	0.017799286	0.026825714	56	postLUCA
PF02817	0.114139143	0.140398286	0.000310857	0.057443714	5.43e-06	0.028572286	0.085754286	0.142260286	0.028598857	0.056994857	0.057166286	0.059393143	3e-05	0	0.057147429	0.056165714	0.057211714	0	2.86e-07	0.058404	35	LUCA
PF02823	0.05997	0.004758831	0.027627532	0.065571818	7.22e-05	0.023847662	0.099044026	0.116857532	0.024868961	0.086447273	0.069129221	0.038795714	0.022974805	0.051931169	0.064124935	0.033971169	0.092562338	1.3e-07	3.27e-05	0.117408831	77	postLUCA
PF02829	0.029877849	0.025147849	0.027193011	0.095372366	0.012813118	0.057973871	0.116987419	0.074488602	0.056525591	0.096800538	0.114763548	0.080543978	0.015320323	0.02281086	0.012268817	0.024273333	0.064294194	1.33e-05	0.011385054	0.061142903	93	modern
CL0210	0.0713112677022133	0.041866357945674	0.0301290745573441	0.066080623639839	0.0432559960321932	0.0356386115935614	0.110721931557344	0.0666967000804829	0.0203071025995976	0.0590176660120724	0.0877333602334004	0.0689542656136821	0.0456563178450704	0.0623578269014085	0.0436376058430583	0.0296340040020121	0.0260876258631791	0.00728772634808853	0.0317992757102616	0.0518238631267606	142	preLUCA
PF02833	0.024992358	0.025545285	0.01824	0.085529756	7.15e-06	0.032491463	0.149439675	0.073921545	0.001060488	0.062063659	0.09204374	0.104924472	0.052159837	0.040671545	0.033149268	0.047828293	0.028365528	7.32e-06	0.016862033	0.110695203	123	postLUCA
CL0247	0.0569777599	0.052049139986	0.025354659924	0.049145259834	0.010799159914	0.047311899878	0.090871699904	0.04416115994	0.025273239966	0.059642260186	0.128516079776	0.042701719946	0.01500805997	0.072276619962	0.110254639784	0.04458834006	0.036351240194	0.010887669928	0.019490899278	0.05833644019	115	preLUCA
CL0546	0.0974598981272265	0.0369571246590331	0.0509293637989822	0.0493152924936387	0.00790139693384224	0.0390567431628499	0.0592483458295165	0.0868848853689567	0.011079338389313	0.0829954452951654	0.112158269946565	0.0453889566463104	0.00562302812722646	0.0169675065776081	0.0590560305750636	0.0578982187964377	0.0735752926793893	0.00596024322900763	0.0300114249211196	0.0715289313435115	119	LUCA
CL0535	0.0555536001866667	0.00100639974666667	0.0887677331466667	0.0456189330133333	4.40093333333333e-05	0.0511313330533333	0.02123479976	0.13406920004	0.0267822557333333	0.01765599904	0.000228399813333333	0.0581233335733333	0.0147573229333333	5.33173333333333e-06	0.0666585330933333	0.0759516002933333	0.107430800186667	0.106667066733333	0.05333653352	0.0749736000933333	52	postLUCA
CL0608	0.108468376314433	0.0517655669664948	0.0208570104587629	0.071671056492268	0.00830162923969072	0.0306425773427835	0.0680475772474227	0.0896169844896907	0.0102754122989691	0.0597669843943299	0.0765534021108247	0.0436337112886598	0.0265428092886598	0.0259270618453608	0.0610940978118557	0.0425081185206186	0.0522347939381443	0.0128394619072165	0.0316746907036083	0.107575644180412	103	LUCA
PF02861	0.118376471	0.064988627	0.021775686	0.074939412	0.000116078	0.075012353	0.083116863	0.059150784	0.058658039	0.065185882	0.164695294	0.029602745	0.017174706	0.00076451	0.03865	0.027149804	0.037501569	3.92e-07	0.019610196	0.043526863	51	postLUCA
CL0738	0.082550763625	0.024587777875	0.03897097225	0.0731420140625	0.0031473611875	0.0161876388125	0.092590555125	0.0600004166875	0.0208883331875	0.104640972	0.0753156945625	0.040910555625	0.011279514	0.0493247223125	0.0490309721875	0.0728372223125	0.0677325000625	0.0075024998125	0.0013907576875	0.1079656945	81	postLUCA
CL0341	0.073283074054054	0.0446371623851351	0.0334032092601351	0.063638716445946	0.00785185808445946	0.0254124321351351	0.087781081125	0.0901009799222973	0.0299989187331081	0.0701470607972973	0.0976043585202703	0.0353119935912162	0.0288395271722973	0.0304365202905405	0.0718505066655405	0.0422463174358108	0.0290279730405405	0.00698793904054054	0.0334890205540541	0.0979485134831081	173	LUCA
PF02872	0.105587021	0.044996099	0.07133305	0.066510426	0.000719929	0.048551702	0.022289504	0.112900709	0.013040355	0.05731461	0.065064681	0.03188227	0.009325745	0.041836809	0.076914043	0.051397021	0.075333262	0.013930993	0.044377872	0.04668766	141	postLUCA
PF02873	0.083531979	0.056722813	0.045871979	0.027399167	0.000550313	0.069622396	0.112377708	0.100682917	0.029839479	0.065011979	0.064458438	0.074277396	0.013031354	0.040084792	0.052744375	0.050749167	0.026972292	0.004582917	0.009375417	0.07210875	96	postLUCA
PF02875	0.069301667	0.090062424	0.017445	0.089717576	0.014990303	0.020209394	0.032419848	0.096902879	0.01885697	0.087535	0.100451061	0.0528	0.046600606	0.004641515	0.061182273	0.029255303	0.031990152	7.42e-06	0.01525303	0.120371667	66	postLUCA
CL0754	0.0905568348821549	0.0300945457340067	0.0230403028922559	0.0724228617070707	0.0132674413602694	0.0134715150572391	0.0873318181885522	0.119299326690236	0.0276445793299663	0.0633259257474748	0.0959413468013468	0.0548420537845118	0.0229432657878788	0.0269935016969697	0.0525696971010101	0.0405245117710438	0.0445659256666667	0.000172188033670034	0.023797576003367	0.0971909762222222	104	preLUCA
PF02881	0.059163377	0.069848571	0.04781026	0.06367961	5.32e-06	0.056997143	0.117215325	0.043966753	3.58e-05	0.051651688	0.115871818	0.109212727	0.039008571	0.038955065	0.012997013	0.046251948	0.011265325	0	1.12e-05	0.116046753	77	LUCA
PF02884	0.051021803	0.023337541	0.06550541	0.044374098	0.016453279	0.116739344	0.002403607	0.057101639	0.017987869	0.060480984	0.093626721	0.042542787	0.039866721	0.016769508	0.032834426	0.041365246	0.12932	0.00040918	0.01675459	0.131101639	61	postLUCA
PF02885	0.115277455	0.041998727	0.021521818	0.068749091	0.000370727	0.039174909	0.118093636	0.072027818	0.003688182	0.114951636	0.090850727	0.040325636	0.067355455	0.022573818	0.000599636	0.046190182	0.052269091	0.000171273	0.010215273	0.073594	55	LUCA
PF02887	0.117531273	0.037190273	0.025720182	0.028689636	0.021229273	0.049620818	0.063890182	0.067725909	0.012605273	0.086664818	0.056643545	0.054047273	0.036044636	0.015027818	0.064362727	0.039935455	0.070160727	0.009188909	0.013993909	0.129723545	110	LUCA
PF02889	0.197462932	0.100990419	0.019482565	0.079484398	0.001469843	0.013655864	0.071816963	0.080408848	0.009929686	0.049710838	0.108032932	0.014790366	0.001417958	0.026764817	0.030043979	0.053164136	0.040649267	0.010524974	0.009061361	0.081134031	191	modern
PF02898	0.071362907	0.087411366	0.037239419	0.047211977	0.006827762	0.041972413	0.079339564	0.071737297	0.036631744	0.055031337	0.087340029	0.021945756	0.021886395	0.042796453	0.08422282	0.032575494	0.054583023	0.032580901	0.032163605	0.055136163	344	modern
CL0469	0.0261689181635884	0.0748434562348285	0.0623148548654354	0.0368284959155673	0.00432826560686016	0.039269287530343	0.0863976515778364	0.0383806069340369	0.0270429817255937	0.062487836237467	0.128184195205805	0.104151081670185	0.0149982585989446	0.0512854879472296	0.0324145907730871	0.0717924540659631	0.0514801583403694	0.0127554405408971	0.0511155409366755	0.0237569917968338	88	preLUCA
PF02906	0.096400128	0.029829487	0.024806282	0.046233077	0.022856154	0.021386453	0.095066496	0.09647047	0.012597735	0.066854103	0.078872009	0.083752308	0.033816752	0.042039103	0.074490641	0.045977265	0.018370513	9.95e-05	0.018381496	0.091695043	234	postLUCA
CL0174	0.109373995813718	0.0841653390322162	0.0142662101732918	0.0669127747763055	0.00502295711535464	0.0385491088508704	0.10799530274383	0.0470541672821512	0.0234777552062873	0.0567041491319823	0.124001678286308	0.0241258197157703	0.0437860509277734	0.0411265003613926	0.0537092205604053	0.0330420888565861	0.0255510573411276	0.0156232543985451	0.0238659536492595	0.0616432553832164	140	postLUCA
PF02910	0.068832906	0.083749829	0.049968034	0.048325897	0.000170342	0.028832479	0.119726496	0.032942222	0.030249487	0.051460427	0.100977521	0.106804615	0.032499915	0.009011538	0.026012991	0.022205043	0.046935897	0.026440513	0.045734017	0.06911641	117	LUCA
PF02911	0.099961546	0.07464701	0.026747216	0.080190825	0.010661443	0.030105773	0.065870103	0.104174948	0.011392887	0.071500928	0.067693299	0.073780206	0.022330825	0.011642165	0.075655567	0.026157629	0.047451959	0.036061134	0.010915979	0.053054639	97	postLUCA
CL0277	0.0743170590749712	0.0697100459181084	0.0248536910542099	0.0771065051441753	0.00549190259976932	0.0269166552041522	0.0886773701995386	0.0637773931868512	0.0439515801314879	0.0570708420253749	0.0956895387739331	0.0544683047589389	0.0262284658985006	0.0515374395294118	0.073571199633218	0.0243447749331027	0.0239346826828143	0.0135121329573241	0.0490360206747405	0.0558010379088812	289	LUCA
PF02924	0.223640442	0.032989204	0.021756903	0.058090088	0.002189823	0.024870619	0.043903009	0.11076885	0.015146195	0.039926637	0.08413115	0.034849115	0.003215487	0.018834956	0.033953717	0.049902212	0.097395133	0.009027611	0.019428673	0.075977788	113	modern
CL0747	0.058622059	0.081710196	0.024708431	0.104593824	0.020677549	0.028563039	0.118494412	0.059832647	0.036041667	0.110080686	0.042235784	0.053956667	0.004281373	0.038357941	0.011505392	0.048441961	0.035163235	5.9e-05	0.017403529	0.105266667	102	postLUCA
CL0402	0.016876491	0.03711614	0.024819649	0.043459825	0.000305965	0.026889298	0.111544737	0.11801	0.001015439	0.124364561	0.063064737	0.077624737	0.021156842	0.050116316	0.059847368	0.020487193	0.056559649	5.72e-05	0.000426667	0.146253158	57	postLUCA
CL0250	0.0912884253503937	0.0425356693346457	0.015686220480315	0.0555555904724409	0.00613972458267717	0.0229678348425197	0.10264598430315	0.108039291192913	0.0106561810826772	0.073777952484252	0.0891272442716535	0.0764257480826772	0.0128960235	0.0589211811220472	0.0591815749094488	0.0226650395	0.0269755903897638	0.0175972367086614	0.0386758661811024	0.0682392914251969	87	LUCA
PF02943	0.033183929	0.049221786	0.02935619	0.071167024	0.071463095	0.012999286	0.129091071	0.071486786	0.045869048	0.06713381	0.039844167	0.16850881	0.015876667	0.012625833	0.035904643	0.003228452	0.013407381	0.011885952	0.071975952	0.045767143	84	LUCA
PF02965	0.101169581	0.03846614	0.023535488	0.07314614	0.010010279	0.035881488	0.081790465	0.079735023	0.018934372	0.056192791	0.106069767	0.050656651	0.034047907	0.069672326	0.054414465	0.033570791	0.018708512	0.01409586	0.054422837	0.045477256	215	postLUCA
PF02971	0.091185	0.040491373	0.041159118	0.023942157	2.91e-05	0.026498039	0.117751765	0.079287941	0.010848725	0.056720686	0.115887647	0.082986569	0.027278922	0.029667549	0.034176961	0.045625686	0.034445	0.000182157	0.038151078	0.103681078	102	LUCA
CL0354	0.135686812	0.03588029	0.018855652	0.037725217	0.031262319	0.034133768	0.034885797	0.195121449	0.004366232	0.040331884	0.116226087	0.014635362	0.016081739	0.021068116	0.05348913	0.07465087	0.05233913	0.02955	0.012178841	0.041530145	69	modern
PF02975	0.03865	0.053781321	0.053999245	0.070046981	0.132256415	0.008354528	0.024607736	0.113642736	0.010991415	0.050684245	0.020513774	0.018609057	0.003083302	0.017331698	0.075389906	0.096809906	0.066556981	0.028323962	0.057846321	0.058516792	106	modern
PF02979	0.079525655	0.049478069	0.02768931	0.049533172	0.021660276	0.026284552	0.09776531	0.061912621	0.019294414	0.057902897	0.103602	0.060866897	0.022950138	0.019177931	0.060185172	0.041332897	0.037842069	0.026844552	0.020928621	0.115221862	145	modern
PF02983	0.329254464	0.040301429	0.018629821	0.081209643	9e-05	0.005861429	0.037233393	0.044555357	0.018016607	0.000743393	0.070803393	0.024634643	0.000417321	0.000418393	0.014452321	0.057351429	0.041124286	0.017860179	0.017850357	0.179185	56	modern
PF03013	0.033345667	0.106982167	0.016798	0.027382667	0.001998667	0.041303	0.048262833	0.061782833	0.097434	0.085878167	0.115869333	0.050469167	0.043457167	0.024825333	0.063727833	0.0170765	0.024041667	0.020273833	0.076114333	0.0429755	60	LUCA
PF03030	0.150772073	0.03676927	0.029791177	0.036685008	0.003743151	0.015213018	0.030881741	0.124760962	0.005336683	0.094317313	0.105345224	0.037479867	0.02935995	0.05783859	0.028409619	0.037697695	0.046458209	0.003609055	0.022328491	0.103198657	603	LUCA
PF03040	0.083162489	0.048178978	0.032691378	0.028206267	0.000156933	0.024008356	0.103507333	0.031185867	0.019452578	0.117442844	0.124075733	0.063026178	0.013036044	0.087060978	0.032977378	0.076838533	0.034077022	0.008894978	0.014047956	0.057967156	225	modern
CL0517	0.067963542	0.054951927	0.038824375	0.038981146	0.00103276	0.027123542	0.015396042	0.073148021	0.029771458	0.07165651	0.140751875	0.027029896	0.027753229	0.104063958	0.052035313	0.061835625	0.01706849	0.041905885	0.051152135	0.057553073	192	postLUCA
PF03063	0.085923897	0.030361285	0.045258822	0.066338266	0.023375203	0.02973863	0.067716981	0.088595589	0.021890728	0.068211028	0.099566531	0.054461777	0.021585546	0.045060021	0.044020193	0.038822377	0.052007173	0.00615803	0.034094433	0.076812869	467	LUCA
PF03069	0.066606162	0.032100505	0.010399495	0.071485354	0.005582424	0.013987879	0.063715253	0.126595556	0.015725354	0.06912899	0.110361919	0.017185354	0.018760202	0.046107273	0.123100808	0.03119303	0.059620202	0.021497677	0.016043838	0.080801515	99	LUCA
PF03073	0.100826466	0.036282556	0.025963759	0.00934797	0.007542331	0.019174962	0.000648872	0.079319098	0.008601579	0.109457143	0.15843218	0.010726015	0.016410752	0.071569474	0.053384962	0.023420827	0.04028782	0.082846541	0.030875263	0.114877444	133	postLUCA
CL0141	0.0691857386477273	0.0319975001420454	0.0270972728579545	0.0179748298011364	0.0023396021875	0.0281446024772727	0.00754136376704546	0.0520042045795455	0.00429170468181818	0.126316875005682	0.155732215914773	0.0529884662159091	0.0246649435738636	0.0732052271136364	0.0184628408636364	0.0845380114318182	0.0579126140397727	0.03494125025	0.0459448297784091	0.0847118749829545	69	LUCA
PF03116	0.083532321	0.039237143	0.016498	0.020631929	0.005521071	0.008380929	0.013029964	0.094014464	0.015828393	0.104642929	0.141894536	0.03165225	0.036374357	0.077869786	0.062695929	0.050910107	0.061130857	0.017141929	0.021955357	0.097053464	280	postLUCA
PF03119	0.079433571	0.072573929	0.040328929	0.057128214	0.142903929	0.005371071	0.090251071	0.090609286	0.057144643	0.002940714	0.035651429	0.01886	0.000276786	3.36e-05	0.146961429	0.034222143	0.038320714	6.79e-06	0.014302857	0.072676071	28	postLUCA
PF03123	0.018198	0.000598545	0.111278727	0.082491636	9.09e-07	0.002381273	0.116526	0.106603636	2.24e-05	0.105789818	0.072795455	0.160953818	0.036205455	0.036363636	0.018182364	0.000924364	0.018193091	0	3.64e-07	0.112487818	55	modern
CL0458	0.044589101	0.02593191	0.003871685	0.071858652	1.69e-05	0.04089191	0.11266236	0.068591685	0.001175843	0.110956742	0.075727191	0.15186764	0.032937753	0.00838236	0.033204494	0.021886629	0.044141348	3.93e-06	0.034643034	0.116654607	89	LUCA
PF03135	0.074346711	0.057391579	0.042828947	0.062706053	0.009240132	0.03086	0.064548618	0.060462632	0.020425	0.064639539	0.119922039	0.036113882	0.029289539	0.040515658	0.05346875	0.071436118	0.039424079	0.011353158	0.063085263	0.047941382	152	postLUCA
CL0740	0.0772061457743056	0.0712854165833333	0.0107898957013889	0.0465104861770833	0.0110828386909722	0.0291044443298611	0.0735197222569444	0.102891493246528	0.00879552089236111	0.0723194097048611	0.0628524650972222	0.0546686110625	0.00973250001388889	0.0358263890555555	0.0785146527083333	0.0313069791875	0.0526901738263889	0.00376229176388889	0.0336815623229167	0.133456354319444	75	LUCA
PF03147	0.089765269	0.049545269	0.012101935	0.057072796	2.54e-05	0.054240538	0.142294624	0.058119462	0.010947312	0.051265699	0.104160753	0.06909871	0.010814946	0.053636774	0.063818817	0.033959032	0.032764301	2.15e-07	0.010882903	0.095480538	93	postLUCA
PF03167	0.052424923	0.084557846	0.055083462	0.029960154	0.015804769	0.031262538	0.049897692	0.106085923	0.020488615	0.082646769	0.101639231	0.080539769	0.012285	0.022773923	0.097388923	0.029343846	0.051404846	0.015371615	0.024959692	0.036077308	130	postLUCA
PF03169	0.123600961	0.032399427	0.012460389	0.012706892	0.004147996	0.018235358	0.027343988	0.125958814	0.006392352	0.120710675	0.144783906	0.026770982	0.058082658	0.048207423	0.041422311	0.036295992	0.033510164	0.015736462	0.014388487	0.096840573	489	LUCA
CL0685	0.133496732	0.100115250647059	0.0210965574117647	0.0418200872941176	0.00509329005882353	0.0354724837647059	0.0395443794117647	0.0735958388823529	0.0204657955294118	0.0392431372352941	0.189082527117647	0.00826200458823529	0.0248213940588235	0.0347278431764706	0.0472245969411765	0.0262863180588235	0.0157164487058824	0.0455592810588235	0.0228154467647059	0.0755555995882353	270	modern
PF03203	0.081859884	0.031646744	0.01334814	0.031735	0.024857558	0.003975581	0.014474651	0.055328488	0.055407907	0.12916	0.21852407	0.018170465	0.022984419	0.067422442	0.018779535	0.060672558	0.021523953	0.018003023	0.040685814	0.071437093	86	modern
PF03206	0.089879479	0.074924792	0.023803021	0.080694271	0.004231771	0.078063646	0.072262083	0.030124375	0.021027396	0.011688229	0.1139375	0.043811042	0.001241875	0.082716146	0.037825938	0.060273958	0.035108125	0.003083438	0.04788	0.087417396	96	modern
PF03230	0.13904093	0.057739535	0.055776512	0.081102558	0.018706279	0.018097558	0.06139907	0.082849884	0.049176395	0.040461744	0.072866395	0.006694884	0.028542674	0.060033023	0.03323186	0.044802674	0.047372907	0.01986593	0.060048488	0.022188837	86	modern
PF03243	0.097024464	0.060843929	0.0221525	0.039802768	0.057269286	0.017157232	0.080382411	0.071723036	0.04146125	0.061884732	0.075480268	0.012530804	0.029648839	0.051194911	0.070279821	0.065131607	0.052581429	0.009380893	0.012199107	0.071867589	112	modern
CL0331	0.0871074998522727	0.0573872443125	0.0398966192230114	0.0416223865326705	0.00458033563068182	0.132696377728693	0.0723987783565341	0.0631812926349432	0.00774359391619318	0.0560369035369318	0.130462244099432	0.0395588352017045	0.0175807527883523	0.0215761931988636	0.0437830112457386	0.0475851418394886	0.0491239629545455	0.00942998745170455	0.0143792754190341	0.0638654970355114	152	postLUCA
PF03253	0.11803	0.030914943	0.026287985	0.017843156	0.001428099	0.020175171	0.003545589	0.094276198	0.006814411	0.095937224	0.212139049	0.006623536	0.028218365	0.07617749	0.051372814	0.043161977	0.052800989	0.019875437	0.019786274	0.074586958	263	postLUCA
CL0431	0.135063256	0.033221047	0.014858953	0.08308186	0.000150814	0.02620907	0.099225581	0.101713023	0.000235581	0.086097907	0.117397209	0.026446163	0.024163953	0.00033814	0.029389767	0.038982442	0.024648488	1.16e-07	3.37e-06	0.158770233	86	LUCA
PF03270	0.087417297	0.074098559	0.014948468	0.047612703	0.008332072	0.016426486	0.122339459	0.06328991	0.018195766	0.064271441	0.088292613	0.069810901	0.023768649	0.052322613	0.030585225	0.030490721	0.045941712	0.018108739	0.017903694	0.105839369	111	modern
PF03280	0.068713039	0.088254199	0.007855028	0.045855138	6.19e-05	0.264544475	0.130506796	0.023159337	0.013068011	0.018025967	0.125215912	0.011496022	0.015540442	0.028541436	0.045019945	0.052510608	0.014218895	0.005530663	0.032920442	0.008954807	181	modern
CL0380	0.019944907	0.077195185	0.008271019	0.05713287	0.017303519	0.057529722	0.080037222	0.034605463	0.04879213	0.061291759	0.178444722	0.031057778	0.025601204	0.072704537	0.03204713	0.040776111	0.054485833	0.015118056	0.022217685	0.065439537	108	modern
CL0615	0.0465022051140684	0.0224802660684411	0.0197539925361217	0.0782774906463878	0.0066633841825095	0.0242615208745247	0.084815399539924	0.114275551311787	0.0347492774676806	0.0893773381634981	0.0898400756045627	0.043550836338403	0.0124894291901141	0.0682155511749049	0.0423831561102662	0.0492602278555133	0.0464779088060836	0.00112981037262357	0.04060011421673	0.084893536365019	154	LUCA
CL0722	0.185802107916667	0.0438280147083333	0.0330813724583333	0.0420185052916667	0.0223254655416667	0.02785026975	0.0598193627916667	0.112671299083333	0.00995914225	0.0601173770833333	0.0881825000416667	0.0303083824583333	0.0296333087916667	0.0232870831666667	0.0439350490416667	0.048170244875	0.0329198285416667	0.00568370075	0.018158186375	0.0822462742083333	221	LUCA
CL0697	0.0758436278544153	0.052413389071599	0.026064248300716	0.0668640336300716	0.00970027569928401	0.0251304055632458	0.087086969124105	0.0796243196300716	0.023622768424821	0.0680714557207637	0.096239021353222	0.0666647015369928	0.0177118377828162	0.0283310978257757	0.0659375893221957	0.0369931739260143	0.062806587229117	0.00253795368019093	0.0349338428806683	0.0734203101957041	166	postLUCA
PF03323	0.08057823	0.054786345	0.029414598	0.052242506	0.00765046	0.022269126	0.064886644	0.051801448	0.010458115	0.127921057	0.112163379	0.045102805	0.022812828	0.056506529	0.057422391	0.048754713	0.044411816	0.003993103	0.027362897	0.079458529	435	modern
PF03334	0.188258228	0.03815443	0.000469494	0.02436	0.000566456	0.001149494	0.000807089	0.067284937	0.035940506	0.084930633	0.232545443	0.025276962	0.03591557	0.051844304	0.02541519	0.013491899	0.04817557	0.012658481	0.01436443	0.098386203	79	postLUCA
PF03350	0.094169196	0.021616429	0.01443	0.042610268	0.002264821	0.006152321	0.046250268	0.059826161	0.007349464	0.126885268	0.178622054	0.056470268	0.014314375	0.086102589	0.019930089	0.062006786	0.028354464	0.018749375	0.014567679	0.099327054	112	postLUCA
CL0559	0.0665118521181658	0.0291367019382716	0.0419105822574956	0.0987308817089947	0.012232451377425	0.0221823982998236	0.0560889770705467	0.104570370356261	0.0195754143474427	0.0595167018659612	0.0560641094744268	0.0296295060352734	0.013313368686067	0.0566036685996473	0.0845855907636684	0.0423153616737213	0.0688545854620811	0.0314952378765432	0.0486059435026455	0.0580729985361552	162	postLUCA
PF03352	0.0546384	0.036351086	0.055215486	0.065894857	0.0114304	0.0401312	0.097416743	0.056219943	0.024040457	0.072874114	0.072656343	0.103276857	0.029163086	0.059545429	0.034310686	0.048912171	0.023510686	0.028564571	0.031891886	0.053953486	175	LUCA
CL0235	0.11526435233887	0.054083853807309	0.0301337872757475	0.0715202325348837	0.00103105138870432	0.0909180397508306	0.171560033229236	0.0274220599634552	0.00529750790365449	0.0540095020099668	0.106244551335548	0.104652591355482	0.0422833221229236	0.0132877080365449	0.0119573425049834	0.0365217604186047	0.0126831228471761	0.00475159499667774	0.00572448546843854	0.0406508969069767	213	LUCA
CL0530	0.051914356227991	0.0517571328374718	0.0526426637968397	0.093813905288939	0.00634891624153499	0.031878306972912	0.0595770653273138	0.0748827993227991	0.0363339731986456	0.0749420090338601	0.0841074716139955	0.046969571503386	0.0210215348735892	0.0425792549119639	0.0565384200654628	0.0620874491512415	0.0345820991354402	0.0137880813205418	0.0414466589706546	0.0627847854717833	235	preLUCA
PF03374	0.051552577	0.066951959	0.03059	0.060464536	0.002132268	0.067600206	0.073644845	0.10920299	0.025400412	0.040251134	0.074382784	0.082852371	0.031173918	0.057521649	0.024914021	0.025504227	0.077281546	0.01208567	0.060928041	0.025562784	97	postLUCA
PF03390	0.103555198	0.018109077	0.026605198	0.022746623	0.006490185	0.01928934	0.033481135	0.124999288	0.004762612	0.122960765	0.133751398	0.037457124	0.048782533	0.052938127	0.044171187	0.033218918	0.034651346	0.005964697	0.034999842	0.091061583	379	modern
PF03406	0.225544103	0.01831641	0.038736667	0.038127692	7.18e-06	0.089121282	0.031861538	0.025657692	0.000168718	0.025640513	0.051285897	0.090823077	7e-05	1.28e-06	0.025646154	0.131732308	0.130309744	0	0.025639744	0.051308718	39	modern
CL0320	0.0578442266501799	0.0273190109757194	0.0507591367113309	0.067470386698741	0.00248307410881295	0.0615477247239209	0.0850474100251799	0.0769668975755396	0.0161055666906475	0.0523382283767986	0.0661226620953237	0.0847290377347122	0.0179882193480216	0.0316641725620504	0.0362628151951439	0.0536299099766187	0.0732818436339928	0.0155942626789568	0.0510093526573741	0.0718321312455036	332	postLUCA
PF03419	0.053759357	0.070163679	0.027192607	0.042724357	0.001124179	0.030914679	0.043183143	0.065642107	0.014323071	0.090378536	0.167966179	0.039423536	0.030663321	0.063707893	0.041282643	0.053089536	0.021245571	0.022542429	0.038739179	0.081930179	280	modern
CL0576	0.080926986628821	0.00590860955458515	0.0955480785371179	0.045877773	0.00151550200436681	0.00836720537554585	0.0130389082270742	0.133325283611354	0.0129368995545852	0.0431586900655022	0.03167973769869	0.035257947628821	0.0140084717598253	0.0344035368034935	0.0441234497248908	0.0938531002707424	0.12992165920524	0.0549196943842795	0.0637820087641921	0.0574414411528384	92	postLUCA
PF03441	0.066020124	0.080544783	0.03224795	0.085553106	0.002549441	0.032995528	0.053097143	0.088935652	0.045914224	0.040748075	0.066150248	0.02352677	0.028180932	0.049128509	0.083525528	0.025146894	0.027910311	0.056835217	0.058998571	0.051985839	161	postLUCA
PF03449	0.135025571	0.072105857	0.014566286	0.029935143	3.41e-05	0.038280714	0.204094571	0.042970571	0.046173857	0.066439	0.085651857	0.08056	0.014407571	0.009191714	0.028654	0.045484714	0.022372857	0.000636429	0.029540429	0.033870286	70	postLUCA
PF03453	0.097359268	0.061908415	0.015009451	0.0715875	0.006178232	0.014169756	0.105168293	0.094482622	0.006709695	0.059892744	0.064515732	0.052163537	0.024038841	0.010617012	0.091945244	0.028526646	0.060668476	2.26e-06	0.01030439	0.124748415	164	unclassifiable
PF03454	0.076882462	0.056580462	0.032492462	0.027460769	0.000104923	0.003607077	0.101786769	0.120511846	0.004506462	0.080683385	0.078467692	0.030226615	0.016110154	0.066676154	0.058550615	0.095046769	0.052123846	0.000327231	0.013991385	0.083857538	65	postLUCA
PF03457	0.04255082	0.137549836	0.005233607	0.046590656	0.012868197	0.053720164	0.123115082	0.082818033	0.046412951	0.00879623	0.081368033	0.0362	0.029283607	0.023895574	0.062645902	0.028152951	0.035099344	0.034455246	0.056504262	0.052736557	61	unclassifiable
PF03458	0.125005541	0.061923378	0.000600405	0.054146216	0.000376216	0.002355	0.000292703	0.121619865	0.001399459	0.076912838	0.158912973	0.014877027	0.014855405	0.082857432	0.029136757	0.01701027	0.044167838	0.013072432	0.014451216	0.166018514	74	postLUCA
PF03460	0.051336129	0.05256371	0.017432581	0.052404516	0.000158387	0.06209871	0.145267903	0.104526613	0.029950161	0.129210645	0.067314032	0.05209371	0.022136613	0.017282258	0.03387629	0.001523226	0.064146774	3.1e-05	0.030351935	0.066289839	62	LUCA
PF03461	0.042131034	0.076577126	0.02382	0.101367701	0.000217471	0.054928506	0.095571034	0.054076092	0.009694023	0.065575862	0.159817471	0.045457241	0.019562759	0.034284713	0.078763333	0.019107356	0.030633908	2.64e-06	0.023577356	0.064829885	87	postLUCA
PF03462	0.061610503	0.051936201	0.027068939	0.071543296	0.000327151	0.041767039	0.186052123	0.067223687	0.022305363	0.041323352	0.103778212	0.065780782	0.029355587	0.020868827	0.026615531	0.053326983	0.029209385	0.016786145	0.035140838	0.047977989	179	postLUCA
PF03471	0.013876974	0.090582895	0.013299605	0.107038553	2.68e-05	0.015159737	0.133643026	0.107699737	0.017747632	0.106450395	0.076901579	0.03638	0.050220658	0.027660395	0.028227105	0.031308421	0.048495789	0.024726184	0.015384211	0.055165263	76	postLUCA
PF03475	0.153364048	0.146216905	0.048857619	0.024700714	0.000215476	0.018971429	0.120840476	0.00026881	0.039170714	0.026083571	0.127221429	0.013583333	0.016791667	0.02384119	0.04476619	0.047585952	0.031121905	0.04762119	0.023820714	0.044955476	42	postLUCA
PF03476	0.135351111	0.108492929	0.003507475	0.091992323	0.000178081	0.023648081	0.042850707	0.121109697	0.004588889	0.009698889	0.121659293	0.016086061	0.010947778	0.027396566	0.071545758	0.035803434	0.048164545	0.031629697	0.025135455	0.070209899	99	postLUCA
PF03477	0.054684935	0.081267792	0.025415844	0.08970961	0.013004026	0.030546883	0.144731948	0.028599091	0.006114545	0.099508571	0.040042078	0.119558052	0.018814156	0.014752987	0.035430519	0.02348013	0.034232727	0.000142468	0.043901299	0.096058961	77	LUCA
CL0383	0.0687926231311475	0.0845681421256831	0.034160054295082	0.0643724044754098	0.0161380327650273	0.0237562297595628	0.0584567756557377	0.114838087081967	0.00940284192896175	0.0798368303005464	0.0945981965300546	0.0533491802076503	0.0105879783551913	0.0267066117759563	0.0682025135191257	0.0372540438469945	0.0421822404480874	0.00725863415846995	0.0252336611147541	0.0803020218251366	121	LUCA
PF03485	0.122714096	0.019167349	0.039272892	0.053036386	0.00028012	0.029213855	0.158015904	0.049195663	0.024442169	0.10976012	0.085068072	0.094980602	0.014112048	0.035953133	0.06845	0.014019639	0.021928795	1.57e-06	0.012146867	0.048238313	83	LUCA
PF03503	0.028737551	0.021179184	0.040785714	0.058684694	0.245070408	0.000791429	0.043736327	0.080723878	0.000133878	0.02218	0.020523469	0.063613673	0.000240612	0.020423265	0.104062245	0.166303061	0.011129796	2.65e-06	0.020424286	0.051251224	49	modern
PF03522	0.062782429	0.030283714	0.044935286	0.036569571	0.000689714	0.015922143	0.086040429	0.028661143	0.028427286	0.092614143	0.110937	0.112642857	0.031163571	0.061032286	0.029387	0.068107714	0.031774857	0.014655571	0.017985	0.095388857	70	modern
PF03527	0.062698788	0.01550303	0.030335152	0.077075455	7.06e-05	0.07206303	0.072455152	0.091179394	0.060982121	0.021086061	0.061478182	0.034046364	0.022283939	0.000135455	0.030314242	0.004419697	0.119336667	0.060498485	0.090858788	0.073176364	33	modern
PF03534	0.062449521	0.050396849	0.046996849	0.052217466	0.004686233	0.026066438	0.020881712	0.13275274	0.025936164	0.041328562	0.062237603	0.022920685	0.018135548	0.015447466	0.036881301	0.138071918	0.103957192	0.021134041	0.068002877	0.049496164	146	postLUCA
PF03538	0.069262711	0.044390482	0.070041747	0.054871145	0.023392229	0.056929096	0.06012006	0.034896687	0.016104217	0.065226747	0.100476566	0.024179036	0.021036988	0.048118253	0.064215663	0.054460482	0.056240542	0.008149036	0.063047892	0.064837108	166	modern
CL0428	0.0902061575502183	0.118010305432314	0.02556384269869	0.0478672051222707	0.00916803520087336	0.0463364631572052	0.0410030568908297	0.0795149780786026	0.00721986919213974	0.0536716157554585	0.0486260263362445	0.0416963316812227	0.020614628930131	0.035635152790393	0.0993603492445415	0.0554601309868996	0.0372378604541485	0.00546707411353712	0.0178691265021834	0.119469126310044	78	postLUCA
CL0048	0.0522305440948727	0.0514052671133589	0.0392937845001744	0.0833156540519707	0.00381986957621207	0.0493894210676665	0.0726293024080921	0.075706131957098	0.0135033065699337	0.0565220927080572	0.083470293018835	0.0562089501328915	0.0442257236344611	0.0313569375699337	0.0553539100742937	0.0470339588608301	0.071874192670736	0.0169416358119986	0.0367346738158354	0.0589813358423439	230	postLUCA
PF03591	0.157433721	0.034148062	0.012001938	0.008633876	0.00114	0.024280155	0.015520853	0.085368217	0.008045814	0.074518837	0.177422558	0.030770775	0.046405271	0.058954961	0.031844884	0.078997752	0.042128372	0.016125736	0.028384186	0.06787124	129	unclassifiable
PF03592	0.100525902	0.057739426	0.03131541	0.059950246	0.008608443	0.085597213	0.088641967	0.049219344	0.018885984	0.068064098	0.100612623	0.101394836	0.023053443	0.031979016	0.016230492	0.023068033	0.062726721	6.56e-07	0.024676475	0.047706557	122	postLUCA
PF03595	0.108557802	0.035916557	0.007287692	0.008091355	0.00280348	0.005312967	0.00670381	0.042719487	0.021873297	0.097712711	0.221781868	0.008182527	0.03905707	0.095264835	0.062168791	0.02113978	0.029898974	0.050011978	0.020622308	0.114889414	273	postLUCA
PF03597	0.130949091	0.022946136	0.000102727	0.112347273	0.000182045	0.022742727	0.023808864	0.045757273	0.022750682	0.095624773	0.183994318	0.022516818	0.048408182	0.058652045	0.045463182	0.022975227	0.000327727	0.022757045	0.026412273	0.0912775	44	modern
PF03598	0.064152451	0.059364902	0.02222951	0.041386667	0.006038627	0.033996373	0.100718333	0.096037941	0.007989706	0.071248235	0.082715294	0.04475	0.024387451	0.063051569	0.046927451	0.047150588	0.033662059	0.009654314	0.054586471	0.089951471	102	unclassifiable
PF03603	0.032871236	0.044380674	0.03061573	0.047905056	0.00171809	0.146878539	0.054203483	0.042212921	0.018828202	0.100555955	0.206401011	0.036885506	0.02418809	0.009072697	0.056735843	0.033810899	0.025586854	0.033483483	0.00380809	0.049856292	89	modern
PF03608	0.094496646	0.048183232	0.024295549	0.012421524	0.006197256	0.017685732	0.045167805	0.096670732	0.012270732	0.098766646	0.121380183	0.037384756	0.031038841	0.084204512	0.054801951	0.009352195	0.070517195	3.35e-05	0.042565427	0.092563659	164	modern
PF03609	0.163527789	0.027943166	0.015994372	0.025780704	0.004578342	0.020191357	0.017673367	0.103295729	0.01357407	0.095958191	0.178108744	0.021478744	0.043093568	0.051411457	0.059168945	0.016668945	0.031371307	0.01165191	0.007328442	0.091198744	199	postLUCA
PF03611	0.093188604	0.018007658	0.02755455	0.022654189	0.005705946	0.016780225	0.016654054	0.122074595	0.013334234	0.115161216	0.139069414	0.01943527	0.039048964	0.084735856	0.052807207	0.039176171	0.034865721	0.017722297	0.025023288	0.096998694	222	postLUCA
PF03612	0.111599257	0.023223029	0.019040114	0.0403888	0.017359429	0.034995714	0.085778286	0.140862571	0.005818057	0.0817944	0.027798629	0.076309029	0.010681943	0.017670343	0.0677088	0.045264571	0.064510114	0.005714914	0.022544	0.100935543	175	modern
PF03613	0.115410507	0.076753318	0.023406083	0.017727465	0.00306106	0.024388986	0.041895253	0.083415991	0.014812765	0.061803641	0.183442765	0.028491475	0.028887143	0.06205894	0.052638157	0.036519908	0.01585129	0.027664793	0.030878295	0.070890276	217	modern
PF03621	0.077928163	0.044251224	0.042343469	0.121094082	0.020680816	0.024547551	0.110713469	0.045528163	0.015482041	0.040447755	0.057285306	0.015321837	0.001984286	0.021573265	0.080027551	0.04854898	0.060219184	0.040945102	0.046575102	0.084499388	49	modern
PF03625	0.063809508	0.061423607	0.026670984	0.084654098	0.029592951	0.045657049	0.092181803	0.06064459	0.002924098	0.08377	0.074379016	0.057536393	0.069161803	0.051843279	0.066411311	0.023758525	0.008248361	0.000123279	0.036148361	0.061058689	61	postLUCA
PF03626	0.080021333	0.002415333	0.011835167	0.001535	0.000904	0.017833667	0.017129167	0.0300545	0.017504667	0.157554667	0.221715333	0.017990333	0.051371167	0.062915167	0.001313167	0.029928333	0.022509667	0.032505833	0.01678	0.206181333	60	postLUCA
PF03631	0.125497532	0.037431234	0.033124936	0.027232426	0.000973362	0.026146681	0.031019574	0.050509064	0.003051915	0.102429574	0.22377166	0.009402766	0.017743191	0.046728681	0.034620766	0.058844638	0.019555617	0.022626128	0.026619404	0.102666936	235	postLUCA
CL0749	0.0591128924132231	0.0627963637520661	0.0127600826859504	0.0457804956776859	6.90802479338843e-05	0.042068512322314	0.0464738019752066	0.0911419838099174	0.0217806609421488	0.0888104957438016	0.077269504446281	0.0440032228842975	0.00675173547107438	0.0177605784049587	0.0781327271404959	0.0596099170495868	0.112186033272727	0.0330485952892562	0.0336004956446281	0.0668380164297521	70	postLUCA
PF03640	0.108375	0.0253395	0.008562	0.06000125	0.05055725	0.00310275	0.01661525	0.1594275	0.00140375	0.026477	0.0775735	0.0014565	0.00099375	0.0258185	0.07545175	0.11504275	0.11833125	0.02500175	0.04966575	0.05080275	40	postLUCA
PF03646	0.052066932	0.013163523	0.042665114	0.045806932	4e-05	0.1559075	0.167392159	0.034140227	6.27e-05	0.031135	0.069814432	0.064977614	0.077002159	0.032590795	0.011880114	0.055425114	0.03973125	1.93e-06	2.57e-05	0.106166364	88	modern
PF03647	0.092963563	0.025258161	0.001294138	0.000188966	0.010578736	0.015605977	0.000371149	0.098955172	0.000942184	0.129915977	0.196185862	0.045643563	0.04608977	0.073101034	0.011707701	0.051394483	0.022476552	0.01255977	0.02840908	0.136355172	87	modern
PF03649	0.116763675	0.064962863	0.024617308	0.020341282	0.001071111	0.032680513	0.026685385	0.043301026	0.002548205	0.129822137	0.137811752	0.024356068	0.050845299	0.038499274	0.04705547	0.040948205	0.037440556	0.022413504	0.031960043	0.105872179	234	postLUCA
CL0580	0.0834065714081633	0.0711255511061225	0.0144751018897959	0.0563765712040816	0.00415237598367347	0.0423671836612245	0.0963202039387755	0.0773427349959184	0.0160955509387755	0.0775443264857143	0.0917294697183673	0.0791058777755102	0.0138007346367347	0.0215480404734694	0.0451968569387755	0.0420369389142857	0.0534626528897959	0.00151593477959184	0.018735020522449	0.0936591430897959	123	postLUCA
CL0430	0.105823464437832	0.0648679702252922	0.016220914042508	0.01182859724017	0.0045942721455898	0.0173498724165781	0.0158724866142402	0.0603502870180659	0.0214861956705632	0.0946180127534538	0.165273432511158	0.0367938682858661	0.0352099997938363	0.0608743782561105	0.0370341339181722	0.027185462282678	0.0371016260276302	0.030367938455898	0.0320878107800213	0.125055855569607	139	postLUCA
PF03672	0.033942373	0.050407458	0.068107966	0.031600169	1.53e-06	0.101772712	0.03624322	0.084732712	0.016421864	0.033798644	0.131181695	0.101101186	0.121337966	0.018162203	0.050847966	0.034989661	1.37e-05	3.39e-07	0.050009322	0.035324576	59	modern
PF03677	0.088228467	0.054081067	0.027152	0.047743867	0.0068496	0.1076706	0.090563067	0.0405786	0.006994667	0.076099533	0.077944067	0.080852	0.003621867	0.034846067	0.031532133	0.074476733	0.0544112	0.013541533	0.027157133	0.0556552	150	modern
PF03682	0.034441389	0.084574815	0.036039352	0.113436111	0.000984074	0.029298796	0.165166389	0.036336852	0.014590833	0.059871296	0.110703796	0.043204815	0.020994444	0.05286037	0.053302222	0.020276759	0.019794537	0.017566481	0.050294259	0.03625963	108	postLUCA
PF03684	0.047558889	0.028621704	0.029520667	0.039405407	0.066670444	0.003056296	0.140108148	0.086176444	0.034986444	0.082836889	0.049989407	0.119640741	0.005356074	0.027913037	0.068883556	0.022564222	0.036483185	1.61e-05	0.031468815	0.078740815	135	modern
PF03685	0.10231519	0.065378608	0.065969873	0.059022532	3.38e-05	0.035507089	0.134563165	2.18e-05	0.012726329	0.128955063	0.076213165	0.039018481	0.02169481	5.06e-06	0.050642405	0.06219519	0.058060127	0.012658228	1.27e-07	0.075017848	79	postLUCA
PF03691	0.03706531	0.030098584	0.027828673	0.114076018	0.073270177	0.020586018	0.072385752	0.091941947	0.022333451	0.031213186	0.064900354	0.047573451	0.015519115	0.0994	0.035115221	0.045502301	0.049500973	0.036488319	0.053429912	0.031770354	113	postLUCA
PF03692	0.023074478	0.07944806	0.047443433	0.056386269	0.106318657	0.019892836	0.060019403	0.074670597	0.037849851	0.061758806	0.058964925	0.053016716	0.03114194	0.044794328	0.065121791	0.035874478	0.056837015	0	0.029958955	0.057424478	67	LUCA
PF03695	0.090322273	0.027865714	0.008533052	0.109838312	0.019657987	0.048904935	0.176210325	0.059493506	0.011978117	0.05266013	0.130067857	0.001855519	0.048918052	0.029271753	0.059005195	0.015488831	0.014148506	0.023765519	0.028543247	0.043469091	154	modern
PF03698	0.055655373	0.022148358	0.14515209	0.061857463	0.004796567	0.030879403	0.075835672	0.065584925	0.005483284	0.103265821	0.049418806	0.064844627	0.049997463	0.000867761	0.031060896	0.034456269	0.059504478	3.69e-05	0.040873881	0.098275373	67	modern
PF03699	0.056520495	0.059998826	0.035305229	0.06181222	0.002050642	0.031675743	0.034091156	0.069889945	0.01488222	0.069382844	0.123399596	0.022997541	0.021468147	0.067608862	0.070519633	0.039444661	0.040259853	0.019689303	0.075705505	0.083295009	545	modern
PF03701	0.100848776	0.043037551	0.005018163	0.006264082	0.00013551	0.11602551	0.174716122	0.074316531	0.049554898	0.070146122	0.05891449	0.044243673	0.073476531	0.020427143	0.02085449	0.075555102	0.023340204	2.06e-05	0.000251429	0.042846735	49	modern
PF03705	0.0016948	0.0888318	0.0239228	0.1006966	5e-05	0.1065368	0.0695902	0.0404964	0.0261592	0.0896268	0.1161756	0.0679322	0.0245178	0.0371546	0.0200326	0.050534	0.0435726	3e-06	0.0798972	0.0125724	50	postLUCA
PF03706	0.093218429	0.056060179	0.026220786	0.014126286	0.000213821	0.006192321	0.018615464	0.044469286	0.009712714	0.148219679	0.195541857	0.041781357	0.026650964	0.084293429	0.03343975	0.038835821	0.028459464	0.018313464	0.018600214	0.097028893	280	LUCA
PF03707	0.074281429	0.0809025	0.00103875	0.017892857	0.000141071	0.012210893	0.0003175	0.055547321	0.020188929	0.079654286	0.182742857	0.006157679	0.10790375	0.044461429	0.069895	0.097244286	0.029009821	0.026050893	0.034885179	0.059470357	56	unclassifiable
PF03711	0.067934932	0.063209315	0.013393151	0.02908589	0.000242877	0.046028219	0.098110548	0.054967671	0.023192055	0.095564384	0.088085616	0.01875411	0.073261233	0.025914384	0.120296027	0.01723726	0.044289863	3.08e-05	0.031011507	0.089387123	73	unclassifiable
CL0612	0.0386999113224852	0.036790295943787	0.0534304442573964	0.0643689940414201	0.0212121896390533	0.026351804760355	0.047141775316568	0.0970698816005917	0.0213028995887574	0.074223195591716	0.0661018937366864	0.0510570709408284	0.0181468051775148	0.0397313906183432	0.0731982840739645	0.0617846156213018	0.0634976332189349	0.0325954146183432	0.0423208581449704	0.0709705329171598	160	modern
PF03717	0.060784467	0.0628476	0.045605667	0.060919733	0.000153933	0.0375352	0.118969733	0.080356533	0.019115267	0.072445533	0.066532133	0.107933733	0.013256067	0.019749133	0.071245067	0.027961667	0.024898733	0.002604133	0.0511026	0.055981133	150	postLUCA
CL0116	0.0507229830888252	0.0542233651012416	0.0339676186335562	0.0715016110066858	0.00760452511843362	0.0453498566771729	0.0625140688328558	0.0984231104995224	0.0164255944205667	0.0509626073342884	0.0884187837659981	0.0420674816179561	0.0218675263212353	0.0389967652855778	0.0488315090557147	0.0545785992260427	0.0890213466950016	0.0269261381429481	0.0439937440452085	0.0535996019719834	264	postLUCA
PF03725	0.134004386	0.019979123	0.033299474	0.108674561	0.000638421	0.03552614	0.107490526	0.076791579	0.002692281	0.108240175	0.072123509	0.035073509	0.024878421	0.02186386	0.020743509	0.052987544	0.04032193	4.47e-05	0.000308947	0.104316842	57	postLUCA
PF03726	0.058007308	0.056501282	0.008246667	0.079870769	2.33e-05	0.050029487	0.273832436	0.025883205	0.001355	0.102819487	0.069966538	0.146973077	0.018946282	0.024959103	0.012765513	0.002710385	0.002621667	1.83e-05	0.008492692	0.055969872	78	postLUCA
PF03729	0.093434853	0.032032059	0.006505441	0.001443676	7.84e-05	0.022893235	0.000267941	0.126924706	0.029933676	0.229514412	0.213549118	0.000956176	0.017985	0.032884559	0.014736618	0.004901618	0.016600147	0.014738382	0.014748824	0.125865588	68	postLUCA
PF03733	0.100236863	0.019797451	0.019742157	6.47e-06	0.020642157	0.01807549	7.75e-05	0.137326275	9.1e-05	0.167377451	0.128023922	0.020636471	0.039803922	0.106956275	0.03921902	0.035188627	0.02035902	0.098033137	0.000487451	0.027912549	51	postLUCA
CL0508	0.0355106504705882	0.0512665944705882	0.0565465945882353	0.0437733437058824	0.0280097832352941	0.0141676780588235	0.0329652322941177	0.132736780058824	0.0358623840588235	0.0724924150588235	0.0712495974117647	0.0810293498235294	0.0137756968823529	0.0362346748823529	0.0624240869411765	0.0800599070588235	0.0392787305294118	0.004883622	0.0528095048235294	0.0549207430588235	133	postLUCA
PF03742	0.11352	0.035768929	0.036786429	0.052813214	0.000211786	0.0001375	0.000635357	0.107371429	0.000716429	0.077798929	0.154832857	6.25e-05	0.0531975	0.08242	0.000173214	0.046965	0.071286429	0.071758214	0.001652143	0.091886071	28	modern
PF03743	0.121918072	0.034825301	0.051363313	0.042203976	0.000671928	0.05194988	0.021713916	0.11384759	0.013164518	0.102463193	0.075727952	0.021547169	0.022357229	0.034666205	0.052715843	0.07433006	0.082433795	0.002544699	0.009338735	0.07021253	166	postLUCA
PF03744	0.108116744	0.079460093	0.015725023	0.079020977	0.01094907	0.02174186	0.076247767	0.080376558	0.033056047	0.064865488	0.070698186	0.024063674	0.028853442	0.007418279	0.071580326	0.061949163	0.044193814	0.002873814	0.022541209	0.096265488	215	unclassifiable
PF03745	0.05552431	0.076658448	0.056666897	0.025574138	0.021399138	0.045833966	0.155253103	0.08025	0.078784483	0.034685	0.075099138	0.060888448	0.000838621	0.083341034	0.029039655	0.005259655	0.002145	0.01726931	0.044616724	0.050870172	58	postLUCA
PF03747	0.183390147	0.032921765	0.029940882	0.071471176	0.009070686	0.014368578	0.060698873	0.127239608	0.016675196	0.069857549	0.090125833	0.014006912	0.0240925	0.024863824	0.054235098	0.029622059	0.045300637	0.006320882	0.025898382	0.069896324	204	unclassifiable
PF03748	0.035315319	0.052743511	0.037482872	0.053046809	1.76e-05	0.048055106	0.162846489	0.042585532	0.006229362	0.064767766	0.106596702	0.051205532	0.041839362	0.042442553	0.053493617	0.040453191	0.046318404	2.13e-07	0.021411489	0.093145745	94	postLUCA
PF03750	0.086240784	0.033834804	0.05039598	0.060177843	0.008963529	0.026754804	0.09992598	0.037982157	0.013595686	0.065526961	0.076729216	0.172357353	0.015014706	0.08402098	0.026059804	0.018587255	0.02300549	4.37e-05	0.049187059	0.051593039	102	postLUCA
PF03752	0.187921316	0.101404474	0.003624737	0.030802632	0.000280789	0.037166842	0.031173684	0.105859737	0.013911316	0.017326053	0.097417105	0.030534211	0.007188158	0.026506316	0.027773158	0.062315789	0.101298421	0.026267368	0.001287895	0.089938158	38	modern
PF03755	0.087416475	0.093428777	0.027096259	0.063445971	0.001178633	0.035020504	0.152035612	0.060070504	0.001880216	0.065526691	0.138410647	0.042587122	0.017590144	0.016061583	0.033621439	0.060214029	0.028726619	0.005543885	0.011994388	0.058144748	139	postLUCA
PF03771	0.1523766	0.048474	0.0170738	0.0758118	0.0029488	0.026457	0.0433522	0.0948814	0.0059386	0.0656872	0.0435814	0.006798	0.0024022	0.0451796	0.1114138	0.0475976	0.1056508	0.049098	0.0062774	0.048995	50	modern
PF03772	0.101478577	0.04627585	0.015070079	0.022132925	0.005007668	0.017337787	0.010283636	0.041066206	0.01964751	0.10848585	0.268640672	0.018156443	0.017443953	0.063206008	0.047492174	0.048133043	0.017369684	0.028232648	0.029525336	0.075009842	253	postLUCA
PF03776	0.073470588	0.0750075	0.023841176	0.079048971	2.99e-05	0.047909412	0.108028382	0.014898676	0.018338971	0.107586324	0.132357206	0.080469706	2.04e-05	5.9e-05	0.058876029	0.051856029	0.015220588	2.21e-06	0.029365441	0.083609853	68	modern
PF03777	0.142071091	0.000206	0.094762545	0.03258	0.036405091	0.018384545	0.000209273	0.163764545	0.054394727	0.033026182	0.036420909	0.003767818	6.56e-05	3.24e-05	0.072774545	0.091169273	0.036849818	5.45e-07	3.27e-05	0.183075636	55	modern
PF03779	0.13238	5.53e-05	0.045932	0.024136	0.000221333	0.000424444	0.000226	0.082032222	3.42e-05	0.092102667	0.184216	9.07e-05	0.024331333	0.022626	0.022510667	0.059171556	0.029479556	0.066666222	0.022135556	0.191224667	45	postLUCA
PF03780	0.100505865	0.012433269	0.037749519	0.020698173	6.45e-05	0.032189904	0.121724423	0.129058365	0.009422115	0.072790192	0.043188846	0.065254712	0.030702885	0.011108942	0.018652885	0.037387019	0.03161625	5.67e-06	0.017542981	0.207897981	104	modern
CL0342	0.0904546697785419	0.0466300548500688	0.0438817606196699	0.0649205089642366	0.0020205178170564	0.0590250755281981	0.0598868569532325	0.0768326685935351	0.0128405777455296	0.0634435076519945	0.0817987825942228	0.0448206672744154	0.0176067675302613	0.0337227992015131	0.0443737138906465	0.063211485525447	0.0681630880900963	0.00812856866781293	0.0308091333782668	0.0874251857496561	161	postLUCA
PF03788	0.047585889	0.002026444	0.019365778	0.018831556	0.014414111	0.007660667	0.040415556	0.077931444	0.022339222	0.185127667	0.136965333	0.028036889	0.047476667	0.078297444	0.044466778	0.034108333	0.039509444	0.033363222	0.011246333	0.110828444	90	postLUCA
PF03793	0.052860167	0.0034495	0.0245645	0.052651333	2.27e-05	0.115294167	0.044748167	0.083565	0.000648333	0.036919333	0.074619333	0.057889167	0.024952	0.000545667	0.064273667	0.0864425	0.130647667	2.17e-06	0.0160875	0.129812833	60	postLUCA
PF03799	0.021718866	0.061994742	0.041254845	0.078844639	0.000258247	0.058864948	0.087193814	0.079826907	0.004324639	0.08318	0.169773711	0.050666804	0.009528351	0.01829	0.086088866	0.030577216	0.025073505	0.020611753	0.024107938	0.04781701	97	postLUCA
PF03802	0.0466925	0.053368611	0.044727708	0.068086944	0.022049861	0.065730764	0.098041597	0.041806458	0.020236806	0.102230208	0.103035278	0.092323056	0.017786806	0.035482708	0.063643264	0.039004514	0.024905069	5.01e-05	0.014656944	0.046138819	144	unclassifiable
CL0395	0.0570357382550336	0.0347080870536913	0.030968926147651	0.0932256376040268	0.000854664738255034	0.0289397314697987	0.0590378523489933	0.084293422885906	0.0144125837315436	0.0751798323355705	0.0757187251073825	0.0851034564362416	0.0238106375167785	0.0813425168255033	0.0331233223758389	0.0444340605033557	0.0569889932483221	0.023614530033557	0.0252035905771812	0.0719997312348993	158	modern
PF03816	0.065201348	0.05528461	0.037851986	0.095221418	0.000103546	0.061150638	0.043347801	0.103458227	0.027933759	0.096847021	0.065618865	0.036356596	0.024994681	0.021517305	0.071293972	0.019946596	0.046885957	0.006945177	0.029093475	0.090944752	141	modern
PF03817	0.126556379	0.0260925	0.018619569	0.019164483	0.017305862	0.033194655	0.015518879	0.125740603	0.000123448	0.089288276	0.147909052	0.024080345	0.054729138	0.026225345	0.034854569	0.032775948	0.017889655	0.017201466	0.017270776	0.155458017	116	modern
PF03818	0.135094065	0.020715163	0.01608561	0.018006789	0.008198333	0.000280325	0.014728902	0.147034146	0.004250244	0.10221065	0.096953659	0.031828984	0.036374797	0.053134187	0.027921992	0.063669553	0.069518659	0.005780447	0.033430894	0.11478065	246	unclassifiable
CL0742	0.0653486753333333	0.0345047435555556	0.0368689742222222	0.0605406836666667	0.00969576911111111	0.0135794444444444	0.0829270083333333	0.0889926496666667	0.0339329913333333	0.108679786444444	0.0704131197777778	0.0628202564444444	0.0133589317777778	0.0400086326666667	0.052874402	0.0365680342222222	0.100270555444444	0.000276705333333333	0.0206712394444444	0.0676645722222222	130	modern
PF03830	0.0583625	0.029085208	0.053877292	0.068611528	0.000277639	0.042373542	0.080453681	0.055834653	0.007295486	0.107315069	0.074113819	0.112751319	0.027696111	0.014213125	0.03970125	0.042936458	0.036994792	0.006944722	0.006735903	0.134423681	144	postLUCA
PF03833	0.080239973	0.064995984	0.024716995	0.046766915	0.024327021	0.02693734	0.068183963	0.104395213	0.024094495	0.051258059	0.101920904	0.047455745	0.015219973	0.050728298	0.064021596	0.037790984	0.043794149	0.01407617	0.047554255	0.061521436	376	postLUCA
PF03837	0.086537284	0.051510988	0.029723889	0.05240321	0.025015247	0.055423519	0.074373333	0.06834321	0.020486358	0.055770309	0.066345123	0.116958148	0.032431358	0.019416605	0.049575802	0.042569321	0.03088679	0.015785926	0.039197099	0.067243395	162	postLUCA
PF03840	0.11025	0.007247612	0.002069552	0.001969254	0.017023433	0.015595821	0.015125075	0.114982537	0.015066269	0.143865224	0.161649851	0.048644627	0.035236269	0.064297463	0.000216866	0.074909104	0.083362985	7.27e-05	0.000773582	0.087639552	67	postLUCA
PF03843	0.063185816	0.076354894	0.017758227	0.045857943	0.007235957	0.067973404	0.076856596	0.085720496	0.022472553	0.063738794	0.046498794	0.01796844	0.007850496	0.01893695	0.10807305	0.044097872	0.053772695	0.021296028	0.05808844	0.096260426	141	modern
PF03860	0.109578421	0.044013158	0.040467895	0.143518421	0.210788421	0.004297368	0.014846842	0.000923158	0.05437	0.006772105	0.016020526	0.057326842	0.086363158	0.000176842	0.051112105	0.053678421	0.051441053	1.05e-05	8.05e-05	0.054205789	19	postLUCA
PF03861	0.088012453	0.08951434	0.047317736	0.057437925	9.51e-05	0.04611434	0.103933396	0.053476038	0.018451509	0.057028491	0.113391887	0.142497736	0.073806792	0.000225472	1.13e-05	0.009498302	0.047300755	3.4e-06	0.018876038	0.033005094	53	modern
PF03862	0.097509333	0.001276762	0.015959238	0.035821238	0.01017181	0.026388571	0.037964286	0.139957619	0.02621619	0.115746667	0.132952857	0.014392	0.021224	0.091362095	0.01255819	0.045869333	0.049031429	0.009528286	0.020778667	0.09528781	105	modern
CL0373	0.0936627638270113	0.0436991495252188	0.0488507585489787	0.0756217674322635	0.00467347638599416	0.0397704125398083	0.0603737893668195	0.0766984950983743	0.0153358356577741	0.0695877573426427	0.0789965611483952	0.0449073699458107	0.0232464194389329	0.0349513880216757	0.0539536848582743	0.0532233554689454	0.0733568735864944	0.0101729927357232	0.0252348521283868	0.0736783327294706	315	postLUCA
CL0645	0.13570224328972	0.0895723364579439	0.00636112193457944	0.0780248599626168	0.0282155136542056	0.0676767286728972	0.152209346084112	0.0438749530654206	0.0203340185420561	0.0354171962523364	0.170014299411215	0.00966579453271028	0.0130671966542056	0.000490747962616822	0.0561649531682243	0.0397212146074766	0.00181009372897196	0.00934971947663552	0.0187435514672897	0.0235808408037383	72	postLUCA
PF03873	0.074585098	0.087534314	0.039216471	0.022117451	0.000309216	0.205093529	0.051546667	0.030090784	0.024347843	0.038906471	0.106786863	0.00290451	0.032142941	0.020001569	0.063837843	0.07278549	0.070031961	6.27e-06	4e-04	0.057353137	51	modern
CL0771	0.051336688	0.061680764	0.029609682	0.043371592	0.00208879	0.010862357	0.04419828	0.075260318	0.018090382	0.086239682	0.153995478	0.071590064	0.03279293	0.032376051	0.072710382	0.057109554	0.040058981	0.009302866	0.055494904	0.051826433	157	postLUCA
PF03885	0.031404094	0.079652913	0.024858661	0.064842283	0.000180236	0.073673071	0.13295126	0.049492283	0.007424409	0.076004016	0.136248268	0.122865984	0.026234567	0.017351024	0.009505197	0.044973701	0.028857087	0.006565039	0.023661339	0.04325252	127	modern
PF03887	0.024917823	0.054565034	0.06496551	0.097027755	0.007575918	0.039862925	0.133518503	0.033013061	0.036663605	0.055198571	0.115248231	0.069598639	0.034060136	0.043511701	0.029034966	0.049431565	0.008848844	0.007430612	0.071541769	0.023982313	147	modern
PF03889	0.072012857	0.087140952	0.024290952	0.028704762	1.95e-05	0.070064524	0.059104286	0.071464762	0.094820952	0.02406119	0.07142119	0.178902143	0.000175238	0.023815	0.024708333	0.071078095	0.025711667	2.38e-07	0.02422881	0.04827119	42	modern
PF03891	0.06685	0.022779778	0.044321333	0.037849778	0.066668	0.067398667	0.094279556	0.133254	0.000107111	0.023520444	0.066742222	0.022311333	0.044171778	0.022223333	0.066654667	0.022900444	0.066523333	0.022222444	0.022120444	0.087098889	45	postLUCA
CL0478	0.11660040016	0.08537206672	0.01372326672	0.00098620004	0.00969713316	0.00797466656	0.00149640032	0.09934139972	0.00110806652	0.07851333356	0.25413126688	0.0129905332	0.01839466652	0.05317366696	0.02344439996	0.03243613308	0.02008800012	0.03328733292	0.01708033324	0.1201589332	78	modern
PF03900	0.122563913	0.074613623	0.000146957	0.032021159	0.028965362	0.058836232	0.136202609	0.136846377	0.01383971	0.042005362	0.124983188	0.001217971	0.021486232	0.014508841	0.057504348	0.030756377	0.034636522	2.9e-07	0.014455507	0.054402899	69	postLUCA
PF03903	0.054105536	0.025581429	0.10274125	0.073237679	7.93e-05	0.014864286	0.074079821	0.071706429	0.018102143	0.050689107	0.07244875	0.098932679	0.013471964	0.017885893	0.053589643	0.033993929	0.06099625	2.39e-05	0.035729464	0.127738571	56	modern
PF03911	0.083185405	0.028765676	0.001687027	0.050603784	0.000419189	0.002810811	0.071365405	0.058088378	0.000215946	0.14549	0.123574054	0.063992432	0.031655135	0.053122432	0.028485135	0.081238108	0.02296973	6.84e-05	0.033732703	0.118528108	37	postLUCA
PF03912	0.067560787	0.079274494	0.039583708	0.068312135	0.004355281	0.023857528	0.106850787	0.072506404	0.005371011	0.07918382	0.046226742	0.042019663	0.070729326	0.077316067	0.019795955	0.060286292	0.034253146	0.011372472	0.032087865	0.059052472	89	modern
CL0308	0.130599835620123	0.0381464478870637	0.0124488707351129	0.00763780309445585	0.00602706381314168	0.0143848866365503	0.0169899588603696	0.0610124229014374	0.0117356875092402	0.0812689937125257	0.220341026552361	0.0175149080308008	0.0342452975564682	0.0708949489014374	0.0432182339527721	0.0325505541704312	0.0342711503039014	0.0376116018521561	0.0292222587823409	0.0998739832628337	267	LUCA
PF03918	0.105836308	0.101256462	0.018536077	0.051750462	0.016399923	0.052553154	0.121278385	0.044361154	0.001194385	0.048148615	0.147015462	0.024599308	0.016279462	0.020069846	0.069552	0.049581231	0.008248538	0.019925769	0.016409231	0.067000462	130	modern
PF03925	0.059871319	0.076384835	0.047020769	0.021853626	0.003399451	0.028532637	0.054851209	0.072332967	0.025762418	0.062871209	0.110815055	0.070525824	0.01432044	0.045625824	0.044168132	0.068085604	0.061024615	0.019357802	0.039095055	0.07409956	91	modern
CL0490	0.0663527149819005	0.0530017874751131	0.0149857009638009	0.0410671948597285	0.00987938919457014	0.0203597739276018	0.0315364025927602	0.0831539139638009	0.0398138915294118	0.0783879412081448	0.158649072542986	0.0209225113710407	0.0256491854977376	0.0529867648733032	0.0638595019864253	0.044012353	0.0474330089638009	0.0476096829276018	0.0321163573484163	0.0682195246199095	310	postLUCA
PF03937	0.040560423	0.121228592	0.002419437	0.080435352	0.014417042	0.073627324	0.133100563	0.042910986	0.015873944	0.035125634	0.178864648	0.042395634	0.032254085	0.029742676	0.06799507	0.030151268	0.003307324	0.038774789	0.012112394	0.004697746	71	modern
PF03938	0.056197	0.0011625	0.0064655	0.040049	2.76e-05	0.242677214	0.167931714	0.007195071	0.000251071	0.050171571	0.078778143	0.131788714	0.082850143	0.000968	0.020270714	0.031936143	0.016331571	1.29e-06	0.0145855	0.050358429	140	postLUCA
PF03946	0.053331034	0.031638276	0.05453431	0.049319655	0.000438103	0.088670862	0.028912586	0.12094569	0.018004828	0.08568569	0.039982759	0.052147069	0.018688448	0.05186569	0.103605517	0.02225431	0.045833793	8.62e-06	0.01724431	0.116883621	58	unclassifiable
PF03948	0.101415488	0.018804512	0.012437561	0.055834024	4.63e-05	0.043697195	0.132473902	0.073381585	0.013097439	0.089332317	0.072126951	0.08706061	0.008181585	0.013080854	0.02592561	0.02731061	0.097281341	1.1e-06	0.012219634	0.116287683	82	postLUCA
PF03951	0.056483625	0.02508275	0.01416925	0.132901	0.012615875	0.012410625	0.06052325	0.06236125	0.042341875	0.08526275	0.057286375	0.03639325	0.050754625	0.087170125	0.06252425	0.059296125	0.08176625	0.012814875	0.000939	0.046900375	80	postLUCA
PF03958	0.0781435	0.030935833	0.028736	0.042809833	6.62e-05	0.113030833	0.059382333	0.042856833	0.002552333	0.083767667	0.0928935	0.055081833	0.017237	0.016720833	0.067813667	0.067245	0.080686833	6.67e-07	0.0313785	0.088659833	60	postLUCA
PF03963	0.030243788	1.97e-06	0.090515152	0.090319394	1.52e-06	0.104615909	0.017240455	5.61e-06	9.09e-07	0.001326667	0.090911818	0.030269394	0.090910758	0.045442879	0.030317121	0.201863636	0.147027121	0	3.03e-07	0.028981515	66	unclassifiable
CL0350	0.0388179605657895	0.0441726972006579	0.0241171052138158	0.105682171092105	0.000485821707236842	0.0277084540164474	0.0790702632269737	0.133051644766447	0.0229165787467105	0.0722100657105263	0.0760016118782895	0.043730460631579	0.0251715789342105	0.0385715131085526	0.0683398026842105	0.0339744078092105	0.0359411184375	0.00737463740131579	0.0264873356315789	0.0961716449078947	125	LUCA
CL0259	0.0470523376	0.027542129787013	0.0868974807506494	0.106746571662338	0.00281815603376623	0.0457996366493506	0.0482943897818182	0.0789953507558442	0.0178124937974026	0.062863532425974	0.0654303894025974	0.0590784155064935	0.0237749349948052	0.0249724413194805	0.0147936106727273	0.0297324673792208	0.126784415381818	0.0026419396	0.0551052983558442	0.0728603637818182	152	postLUCA
PF03974	0.045487119	0.058718475	0.038884492	0.041122797	0.017001356	0.035894237	0.100059407	0.057012797	0.027571949	0.035515678	0.071921356	0.065463559	0.045261864	0.019255424	0.076446864	0.033462712	0.04811678	0.016967712	0.057216864	0.108613729	118	modern
PF03979	0.014944058	0.015042609	0.020293188	0.161732319	5.94e-06	0.063480725	0.267448116	0.043704203	0.000934203	0.105128551	0.061157536	0.048756522	0.039874928	0.000628551	0.016415072	0.045105362	0.016478116	4.35e-07	0.028561304	0.050305942	69	modern
PF03981	0.0851814	0.0771525	0.0140974	0.0928994	0.0019091	0.0307487	0.053121	0.1073237	0.0131962	0.0405416	0.1712035	0.035848	0.0485246	0.0618776	0.0133613	0.0357747	0.0158432	0.0003799	0.0400392	0.0609755	100	modern
PF03988	0.078126383	0.007706383	0.007601277	0.022011277	0.001218936	0.006343617	0.00221383	0.098143404	0.01876	0.091431489	0.237298298	0.030278723	0.020637872	0.077890426	0.000541277	0.039746383	0.129284894	0.021706383	0.056220851	0.052835957	47	postLUCA
PF03989	0.013879091	0.107140682	0.038346136	0.059886591	0.000484545	0.026907045	0.053638182	0.115567045	0.019738636	0.062364773	0.085205227	0.0756325	0.027860227	0.015537273	0.021754773	0.027847273	0.078598636	5.86e-05	0.0338125	0.135733636	44	LUCA
PF03993	0.038135507	0.075737391	0.032668116	0.059611884	0.004791449	0.092069855	0.244664928	0.016185072	0.006764638	0.036369565	0.101935362	0.103575652	0.002586812	0.036106087	0.015242319	0.019054638	0.017124493	0.043582319	0.024414638	0.029374203	69	modern
PF03994	0.145873962	0.017149811	0.025712453	0.03187566	0.000522264	0.012672453	0.05531717	0.046741509	0.001489434	0.276991698	0.071706792	0.016115094	0.013421698	0.051742264	0.018934528	0.028177358	0.023796604	0.019098113	0.019219245	0.123432264	53	postLUCA
CL0366	0.0579088778292683	0.0581420486341463	0.0306765854390244	0.0559870243658537	0.0151531704878049	0.044472780804878	0.0729731708780488	0.0894237074390244	0.0526653658536585	0.0880089754146341	0.095780634097561	0.0498737562195122	0.0191920487804878	0.0222700974878049	0.0756586340731707	0.0645538048780488	0.0358767806585366	0.00498806336585366	0.0171689756097561	0.0492227317804878	115	LUCA
PF04008	0.076698182	0.033907013	0.062797338	0.028679805	0.02805987	0.019902273	0.111314156	0.088513571	0.019581364	0.100039286	0.078818117	0.086882597	0.003867922	0.044939221	0.04545513	0.026181623	0.027711753	9.74e-07	0.026441039	0.090205649	154	postLUCA
PF04009	0.108087188	0.079186979	0.018016771	0.067683125	0.007424896	0.010190938	0.069941667	0.045716146	0.033715625	0.129451875	0.104336667	0.091068021	0.007737917	0.022967292	0.065508125	0.028286146	0.019209792	0.000183646	0.031010521	0.060275833	96	modern
PF04010	0.145369692	0.038854615	0.008132308	0.064014	0.016188462	0.027212308	0.097401846	0.046568462	0.004120615	0.046111538	0.203285846	0.104494	0.018303846	0.002501846	0.000222923	0.036844462	0.022700308	4.66e-05	0.077027692	0.040595692	65	postLUCA
PF04011	0.110778742	0.046925629	0.067405828	0.026849073	5.96e-07	0.078084371	0.143679536	0.027622715	0.009071921	0.03982543	0.066663113	0.061998543	0.026212053	0.062963113	0.033358543	0.049282914	0.049071589	0.006622517	0.033928675	0.059653046	151	postLUCA
CL0471	0.0714575269193548	0.0383444892284946	0.0451802955887097	0.0639891931666667	0.0122608331102151	0.0155349996344086	0.0813672311236559	0.0778451614569892	0.0459303221962366	0.105466693669355	0.0667833067930108	0.0652277689650538	0.0291455644892473	0.0219991937392473	0.0765101880994624	0.0326450810322581	0.0537431991962366	2.98701612903226e-05	0.00773266119354839	0.0888031991263441	191	preLUCA
PF04018	0.088359467	0.045760533	0.038485778	0.015239422	0.001440978	0.020505111	0.015632978	0.090879378	0.010105467	0.131318178	0.166303556	0.029765467	0.032094356	0.075532844	0.040487022	0.052308933	0.031042178	0.013413467	0.026833111	0.074487244	225	postLUCA
PF04019	0.066988621	0.03737819	0.027734828	0.071463362	0.000282845	0.014061983	0.115538879	0.062145345	0.006650431	0.087544828	0.087333966	0.107617759	0.020421293	0.006597845	0.070735776	0.011744138	0.048833966	0.001218017	0.011548879	0.144155259	116	postLUCA
PF04020	0.118071058	0.020162115	0.038008173	0.000830096	0.000243846	0.008410096	0.000597308	0.08499	0.011863654	0.161821538	0.210368077	0.001914135	0.019501923	0.066418462	0.0291475	0.070890192	0.040275962	0.030499038	0.008274231	0.077705865	104	postLUCA
PF04021	0.053118333	8.71e-05	0.041314167	5.17e-05	0.000380417	0.041809583	0.041722083	0.042135417	0.0005775	0.226020417	0.148315417	0.04181375	0.005157917	0.025820417	4.5e-05	0.048760833	0.017882917	0.000247083	0.097519167	0.16721	24	unclassifiable
PF04024	0.035987458	0.084628305	0.011028136	0.034154915	0.020988305	0.00494	0.033427966	0.110151017	0.000125593	0.194135593	0.08721339	0.017279153	0.034051017	0.072068644	0.050835424	0.04168322	0.018098475	0.016958136	0.050947797	0.081289153	59	LUCA
PF04026	0.05006284	0.057442593	0.023672222	0.077956543	0.02469358	0.01676642	0.095905432	0.05806	0.015281358	0.100093086	0.031948272	0.116776049	0.028740617	0.057972469	0.03721321	0.043813086	0.047274938	6.17e-07	0.025706667	0.09061716	81	postLUCA
PF04029	0.114801872	0.071954335	0.02658468	0.058806847	0.014913103	0.028422217	0.074140936	0.089250493	0.023559951	0.045535172	0.108925172	0.038517783	0.013489951	0.031518128	0.027013596	0.037515271	0.061397143	3.49e-05	0.007381626	0.126232118	203	LUCA
PF04032	0.081841351	0.181253784	0.010891757	0.022103108	0.055075676	0.016414865	0.060393919	0.037166216	0.029048919	0.06604527	0.100061892	0.069730405	0.017172027	0.028123784	0.050738514	0.005279459	0.042927162	0.006588649	0.028302162	0.090835405	74	postLUCA
PF04038	0.061887383	0.059651589	0.021461589	0.056515607	5.25e-05	0.025588505	0.125294019	0.070954486	0.010640935	0.066516822	0.081753458	0.057380187	0.038158131	0.028346916	0.03929486	0.059622243	0.063211402	3.74e-07	0.055786542	0.07788028	107	modern
PF04039	0.08583	0.024904248	0.009528673	0.007237788	0.008938938	0.018105221	0.02864469	0.141788053	0.018732832	0.129449558	0.166060354	0.020108673	0.031375487	0.067013717	0.04384354	0.03855469	0.025831593	8.89e-05	0.047960177	0.08599885	113	postLUCA
PF04066	0.1568402	0.0400108	7.5e-05	0.0600108	1.84e-05	0.019496	1.58e-05	0.059213	6.14e-05	0.1566406	0.1260504	4.54e-05	0.0364742	0.061433	2e-07	0.0017572	0.0791328	0.0189094	0.0399068	0.1439048	50	postLUCA
PF04070	0.04840614	0.000435965	0.053763158	0.000114035	0.000475088	0.024571228	0.017765614	0.105660526	0.000398421	0.10496193	0.231885263	0.027638596	0.037138772	0.034625965	0.00010614	0.062715789	0.031800877	0.035552281	0.044507895	0.137470877	57	postLUCA
PF04071	0.026622344	0.025267656	0.035207813	0.067804688	0.126356094	0.023724375	0.079688906	0.077687813	0.040523438	0.028805	0.070657969	0.062601719	0.003788906	0.025786719	0.078361719	0.036550625	0.042354688	0.032415156	0.080452813	0.035338594	64	unclassifiable
PF04073	0.052738824	0.041786891	0.013834454	0.06154521	0.006861345	0.01513042	0.082498908	0.096075714	0.024377311	0.079776639	0.102693529	0.099413277	0.005537395	0.00631958	0.089485966	0.028740168	0.041335714	2.77e-06	0.025454034	0.126387227	119	postLUCA
PF04085	0.013878904	0.057896986	0.032774932	0.065973562	6.95e-05	0.044779932	0.028056986	0.125859521	0.008692671	0.082066644	0.058447671	0.081044041	0.01419411	0.021852534	0.075909178	0.078904726	0.041641986	0.006708151	0.006985753	0.154258767	146	modern
PF04087	0.150356124	0.026381705	0.015356822	0.025687364	0.007351783	0.015687752	0.012453876	0.102558372	0.001206589	0.136656744	0.183667519	0.010899457	0.039764264	0.034667752	0.047577287	0.035245659	0.038108837	0.008211085	0.001753488	0.106402946	129	LUCA
PF04102	0.051513433	0.054597761	0.017184328	0.052039254	7.18e-05	0.165701493	0.188838358	0.013425373	0.015006269	0.04854597	0.11467806	0.04329597	0.006779552	0.021734925	0.047184776	0.056738806	0.054915224	0.000118657	0.015063731	0.032564627	67	modern
CL0242	0.054253333	0.025215686	0.044781569	0.062154248	0.020185098	0.024345948	0.10107719	0.053531569	0.00642268	0.07984085	0.125249216	0.066590654	0.009096536	0.048170719	0.090657386	0.039289216	0.042198824	0.010396209	0.044516013	0.052024575	153	postLUCA
PF04120	0.080422821	0.077144188	0.037392906	0.050260684	0.000125385	0.068867436	0.070960427	0.036052821	0.008192051	0.088364188	0.108749658	0.054871453	0.022762137	0.068521368	0.017194957	0.047218718	0.055877778	0.026259915	0.002281282	0.078474017	117	postLUCA
PF04122	0.192798488	0.043724651	0.033431047	0.051977907	0.000147442	0.020133023	0.037784767	0.099603953	0.000592907	0.076111628	0.069937326	0.037556512	0.000814884	0.022920116	0.073003488	0.06636686	0.064203953	2.3e-05	0.023565698	0.085297674	86	modern
PF04123	0.083530338	0.044426182	0.012354865	0.061860574	0.004292736	0.02370598	0.054773885	0.068509561	0.002200372	0.162026824	0.122792568	0.050113682	0.013618243	0.045164899	0.030437804	0.052775068	0.027181926	0.007747872	0.03193723	0.100545405	296	postLUCA
PF04134	0.067020849	0.175941132	0.001667736	0.079514528	0.019193113	0.03119566	0.033537075	0.07673934	0.039315943	0.038906604	0.159619906	0.006102547	0.020365094	0.037792642	0.050356226	0.012070283	0.009217453	0.039604811	0.031190943	0.070644057	106	postLUCA
PF04135	0.000709608	0.101058235	0.000609804	0.029628431	0.078458039	0.002185882	0.050088039	0.078456667	0.019692549	0.00906098	0.03959451	0.20307098	0.07910098	0.019645294	0.134766667	0.020534902	0.061506275	1.96e-06	0.058839608	0.012986863	51	postLUCA
PF04138	0.076895478	0.03349	0.053570174	0.009908957	0.000372609	0.018093217	0.005674261	0.044134957	0.015372087	0.129887652	0.132519478	0.049554522	0.01263287	0.129432087	6.83e-05	0.032601304	0.036697304	0.034429043	0.044795826	0.139864435	115	LUCA
CL0115	0.0546750092230347	0.0627432358775137	0.0163619194204753	0.0124729431882998	0.00514266929250457	0.0209523765009141	0.0362487935612431	0.0796132359250457	0.0163363071645338	0.0867266544917733	0.170262998021938	0.038107020179159	0.0357302745155393	0.0652310235027422	0.0446254297897623	0.0413567276215722	0.0446681532998172	0.0520628700987203	0.0459290858866545	0.070749798844607	226	preLUCA
CL0710	0.0992575391204188	0.0453374342513089	0.00938251343455497	0.00483120406806283	0.0136086387277487	0.00520052334554974	0.00151570705759162	0.193540209513089	0.0100630368010471	0.0764771729633508	0.183383821780105	0.0117703140418848	0.0202986911204188	0.0534791102565445	0.0437436650994764	0.0601549217015707	0.0357132460994764	0.033314555	0.00821319365445026	0.0907121467225131	98	postLUCA
PF04149	0.157956981	0.037867736	0.022352642	0.073479811	0.019086415	0.000514717	0.035323208	0.13783717	0.000520189	0.001123962	0.037970943	0.05677566	0.00039283	0.038090189	0.081016604	0.092068302	0.015234906	0.037757736	0.018974151	0.135650566	53	modern
PF04167	0.022545238	0.042038413	0.03448746	0.151305556	0.019030635	0.016318413	0.098641587	0.064933492	0.019131111	0.075805238	0.09499127	0.019490635	0.00401254	0.070840476	0.041485714	0.015105714	0.023445873	0.031890317	0.09162873	0.06286873	63	modern
PF04168	0.06674916	0.1020078	0.03776188	0.07656112	0.01296168	0.02231148	0.08886108	0.04294768	0.01789216	0.04849508	0.15719248	0.01675432	0.02952072	0.032818	0.0383618	0.06786892	0.02789556	0.01607464	0.03426496	0.06269596	250	postLUCA
CL0131	0.110088002907489	0.0418238326784141	0.0148227606519824	0.0176613656255507	0.00563220264317181	0.014345345092511	0.0250612920469897	0.0837252862320118	0.0117742291262849	0.0858934214875184	0.202358825324523	0.0163192656872247	0.0242643025814978	0.06251707789721	0.054347342133627	0.0348651834273128	0.035605065979442	0.0309882819192364	0.0245720264743025	0.103331071812041	138	postLUCA
PF04175	0.110135938	0.036130625	0.025560469	0.083267188	0.064176094	0.028650625	0.130060781	0.069437813	0.002187969	0.082631563	0.050827656	0.048550313	0.033033906	0.068785938	0.004041719	0.036156094	0.063101875	0.000113125	0.004525781	0.058623438	64	modern
PF04186	0.06065819	0.060620857	0.004469429	0.021509619	1.12e-05	0.076011714	0.030621143	0.092368667	0.000198667	0.136991524	0.202744571	0.02044219	0.03100181	0.028925429	0.057108476	0.003794476	0.057404857	0.028555524	0.009576571	0.07698181	105	modern
PF04200	0.03249254	0.023225079	0.134559365	0.088934444	0.002971746	0.018240794	0.031389365	0.05053127	0.00966254	0.072111429	0.104227937	0.089273651	0.009526825	0.056424286	0.010439206	0.095991429	0.070530159	0.001683333	0.038243651	0.059538889	63	modern
PF04203	0.049868667	0.028534167	0.025658167	0.068804917	0.008486667	0.014039833	0.048314417	0.12320625	0.039098833	0.082790833	0.068232	0.071651167	0.008462417	0.016248083	0.076662	0.030056083	0.10301275	3.91e-05	0.04358875	0.09324125	120	postLUCA
PF04205	0.063334103	0.005303974	0.017313718	0.07469141	0.001839872	0.021503333	0.030083205	0.15921	0.013549487	0.095794359	0.063713077	0.091932949	0.020526282	0.026730641	0.034815128	0.076025128	0.090169615	2.41e-05	0.014056154	0.099379744	78	postLUCA
PF04206	0.117374751	0.021318084	0.028096284	0.02318751	0.015558276	0.031228084	0.023472452	0.132630613	0.030459425	0.092232337	0.10589341	0.013919885	0.029224751	0.043105709	0.046821609	0.059327893	0.039648812	0.012368774	0.041886743	0.092240613	261	modern
PF04207	0.134058683	0.00887922	0.016500634	0.011627366	0.010717561	0.012707756	0.022072098	0.171956537	0.015012195	0.102696341	0.091071951	0.024586098	0.039416537	0.042783854	0.053211024	0.027271122	0.073590829	0.011571073	0.027090049	0.103175366	205	modern
PF04208	0.058838507	0.053480597	0.058885	0.046323358	0.016096493	0.020409254	0.085350448	0.096848358	0.017490821	0.135803582	0.082904254	0.058333507	0.015544925	0.01886209	0.067161418	0.04703903	0.032750672	0.008161716	0.011487612	0.068224104	134	modern
PF04210	0.017431818	0.055449818	0.001629091	0.068282727	0.000628727	0.034609455	0.117345455	0.097727091	0.000787455	0.170971636	0.095547636	0.048695455	0.014589091	0.072175818	0.026656182	0.010875636	0.010766182	0.000278909	0.037644545	0.117901818	55	modern
PF04211	0.156577782	0.020274864	0.014730584	0.016844825	0.01735572	0.0078407	0.025438171	0.135353307	0.006739728	0.147098249	0.093084475	0.030759922	0.043164241	0.047481206	0.036213735	0.042432023	0.046045019	0.01280572	0.017175292	0.082579922	257	modern
CL0745	0.13425039986	0.06422700002	0.02148640043	0.04638879969	0.00482769983	0.0366024001	0.1124192002	0.01055240004	0.00138330021	0.09193839982	0.08404880002	0.10885030009	0.02165360014	0.02469569382	0.03297550018	0.03604160015	0.02549730015	0.01011050071	0.08101459959	0.0510310998	63	modern
PF04213	0.1062	0.021241083	0.014895796	0.080187834	0.000285414	0.005032611	0.028880828	0.155082739	0.012653885	0.02741707	0.06570121	0.016302038	0.011096178	0.047618662	0.056765732	0.096301083	0.146889363	0.006391975	0.016635032	0.084416433	157	modern
PF04214	0.12872087	0.043042899	0.015070725	0.064116377	0.014494058	0.031765797	0.032242899	0.116044783	0.043527536	0.030645942	0.072925652	0.04418029	0.070516087	2.17e-06	0.08711942	0.031604638	0.043603043	0	0.014492899	0.115882029	69	modern
PF04216	0.074176697	0.062340321	0.013329541	0.080653257	0.037391835	0.041017523	0.11059945	0.064760321	0.017333853	0.022927706	0.164452844	0.032825596	0.009542752	0.034613394	0.093163257	0.031632339	0.023859404	0.008303807	0.032367018	0.04470656	218	postLUCA
PF04217	0.093563594	0.04565875	0.018743828	0.020290313	0.001018281	0.0799575	0.038750938	0.046836719	0.011314688	0.043832656	0.139967656	0.084729063	0.031603984	0.068362031	0.086675156	0.026016797	0.057643828	0.038573359	0.030032656	0.036423906	128	modern
PF04219	0.047645909	0.084631023	0.036361136	0.039293182	0.000458409	0.023668523	0.124730114	0.068305795	0.025074659	0.024507273	0.082217386	0.098583182	0.004058182	0.083033182	0.053950341	0.047965682	0.059796591	0.011371477	0.034869432	0.049474659	88	modern
PF04220	0.042383061	0.070237279	0.032531837	0.105844762	3.58e-05	0.102452109	0.135036463	0.040144762	0.015451701	0.020016327	0.090986735	0.154868299	0.014102313	0.006863197	0.048150136	0.065769048	0.02520898	6.67e-06	0.006803673	0.023105442	147	modern
PF04222	0.061879524	0.031816395	0.041522993	0.104795442	0.038468776	0.076071633	0.1055	0.026988571	0.011286735	0.06969449	0.123046463	0.054267619	0.014663401	0.042472585	0.042305102	0.042281293	0.02298034	0.014435306	0.018922925	0.056597347	147	modern
PF04226	0.093798367	0.000958571	0.021305918	5.71e-05	3.98e-05	0.000419796	3.12e-05	0.203272857	5.29e-05	0.242747551	0.115749184	0.000101837	0.016129796	0.061823469	0.000117755	0.062436531	0.025924694	0.039523878	0.000752245	0.114754898	49	postLUCA
PF04227	0.120701161	0.04003729	0.037662	0.039326	0.016506258	0.014501355	0.040745226	0.118404129	0.01501329	0.078263032	0.127005484	0.024766774	0.021928903	0.023282839	0.048801226	0.049321613	0.070050129	0.013963032	0.012951871	0.086767161	155	unclassifiable
PF04233	0.081694466	0.089793883	0.023020485	0.057534854	0.019481456	0.066523786	0.077338252	0.078089612	0.045874757	0.062447184	0.030201359	0.042279806	0.054148544	0.028807087	0.076195825	0.009274563	0.078247087	0.009713398	0.022984466	0.046345728	103	postLUCA
CL0631	0.0731987700891266	0.0641872906684492	0.022658484973262	0.0749603209322638	0.0120986630677362	0.0256836363333333	0.0787751337593583	0.0749214440748663	0.0301382530249554	0.0558570765900178	0.0955867559857397	0.0568138145668449	0.0222250445187166	0.0465369696827094	0.0695954544581105	0.0448703743903743	0.0394392691336898	0.0129242960784314	0.0405573085204991	0.0589688055044563	147	postLUCA
PF04238	0.068060091	0.073032364	0.009403273	0.009237909	0.000918727	0.003402727	0.001648455	0.078426	0.029910545	0.099561455	0.167453909	0.027953727	0.033253182	0.103998636	0.020190455	0.035401727	0.063650364	0.016013	0.054238455	0.104243	110	postLUCA
PF04239	0.022034242	0.16217	0.031699242	0.078709091	0.000132576	0.047294091	0.101663333	0.061559242	0.013965152	0.081377576	0.110550758	0.054577879	0.039075152	0.006237879	0.045888788	0.057595758	0.003632273	7.83e-05	0.012928788	0.068825152	66	postLUCA
PF04240	0.087314094	0.045092105	0.007093918	0.017562281	0.000637251	0.003855263	0.009103567	0.070709532	0.015300175	0.112374678	0.20177462	0.010083275	0.023740234	0.083796959	0.058736608	0.024365789	0.023547135	0.045384912	0.04034	0.119183216	171	LUCA
PF04241	0.143820361	0.028999036	0.000389759	0.000416988	0.013300964	0.05076	0.012395422	0.096746145	0.028394819	0.06820494	0.207656145	0.026437952	0.045713855	0.050740361	0.046235783	0.036321446	0.037956386	0.036139036	0.031040241	0.038327349	83	modern
PF04242	0.078993556	0.046408667	0.020063	0.038066889	0.014004222	0.019923667	0.174455222	0.090913333	0.021872667	0.066587333	0.104282778	0.051511889	0.020483222	0.024466111	0.019549778	0.011565111	0.033841222	7.78e-06	0.011173	0.151825	90	postLUCA
PF04245	0.034254217	0.017848193	0.055668715	0.122485863	0.011269317	0.039853855	0.109089719	0.034449558	0.024062731	0.096262932	0.080867671	0.105905301	0.021966586	0.077359679	0.023520884	0.037405863	0.041901044	9.41e-05	0.019023052	0.046707189	249	postLUCA
PF04246	0.111738244	0.075242672	0.022915878	0.013587099	0.023234351	0.063231679	0.036348626	0.10450313	0.001720992	0.054642443	0.15491542	0.024206412	0.008185038	0.022073282	0.044867328	0.063556565	0.018114351	0.021194122	0.025965496	0.109753435	131	postLUCA
PF04253	0.111180824	0.040243176	0.030447059	0.048577412	0.002168824	0.024053412	0.082166706	0.063825412	0.005614706	0.050188471	0.122962471	0.066551294	0.023810353	0.030724471	0.042297294	0.100382824	0.026543529	0.022015765	0.074210353	0.032034588	85	modern
PF04254	0.024080435	0.022024609	0.031564087	0.051710783	0.009106609	0.005828	0.045938435	0.044620435	0.01545	0.139063652	0.066631565	0.103002522	0.014499478	0.038856435	0.096907043	0.055694174	0.030668609	0.017358435	0.078450087	0.108541391	115	modern
CL0755	0.0743041667183333	0.0714569998516667	0.0768269333616667	0.0470798165283333	0.000219280766666667	0.111736399931667	0.0760078501016666	0.0761016165416667	0.03006255008	0.0161614832866667	0.0319127485366667	0.138165650135	0.019374315955	0.0226137500216667	0.0378208000983333	0.0676214499366667	0.0534938166233333	0.00339509963166667	0.01394566668	0.031695600185	56	modern
PF04263	0.105859394	0.038576768	0.016767374	0.088415455	0.000177172	0.021441818	0.106342222	0.098779293	0.033191515	0.099989495	0.118000909	0.056545455	0.007434646	0.038902626	0.040125253	0.021937677	0.045196465	2.03e-05	0.028904444	0.033387879	99	modern
PF04264	0.027179	0.034712875	0.045901375	0.089922688	0.00011325	0.014388813	0.04674	0.091194813	0.006924188	0.074608375	0.029248875	0.026320438	0.020501125	0.0623945	0.06175775	0.079921438	0.156564313	0.011414813	0.018268438	0.101917438	160	postLUCA
PF04265	0.020296429	0.000681429	0.049725893	0.0345875	0.001190357	0.01269125	0.069944821	0.121389643	9.27e-05	0.108788214	0.121986607	0.065237321	0.014664107	0.017381964	0.053598393	0.093369286	0.139627857	9.64e-05	0.018146071	0.056499464	56	postLUCA
PF04267	0.050857342	0.099557089	0.01773557	0.098280253	0.038437342	0.023005696	0.09737443	0.065173924	0.055184937	0.028298481	0.045868734	0.012231139	0.006423418	0.023858734	0.076393924	0.020732658	0.106532405	0.050068481	0.040284937	0.043695949	79	modern
PF04269	0.050231209	0.03526022	0.028507473	0.145455055	0.01176956	0.024011319	0.162859451	0.042386044	0.028435714	0.082175165	0.093631429	0.020544615	0.01100022	0.058963736	0.042048132	0.035046593	0.004331319	0.022164176	0.032700769	0.068476264	91	modern
PF04270	0.001858095	0.000659048	0.028625238	0.132087143	0.00026381	0.037273333	0.049338571	0.10339619	0.14361381	0.103149524	0.004301429	0.00645619	0.001282381	0.006271429	0.000159048	0.06137	0.054760476	0.00011	0.155527143	0.109490952	21	modern
PF04277	0.206483836	0.004824521	0.016168904	0.029729726	0.000276164	0.015474247	0.081064658	0.058180411	0.014465205	0.094775479	0.099274932	0.042330959	0.03822589	0.026977671	0.074932055	0.030704521	0.029585342	1.44e-05	0.000320548	0.136186164	73	postLUCA
PF04278	0.057245667	0.016991381	0.04423181	0.037267667	4.27e-05	0.193240476	0.090262048	0.062718048	0.000503857	0.056671571	0.093900667	0.034147476	0.012792333	0.045948905	0.065471857	0.04726681	0.026559905	2.71e-06	0.014320714	0.100409333	210	modern
PF04279	0.06187881	0.031965655	0.028299345	0.024180179	0.000568274	0.029562083	0.013607679	0.040773988	0.017980298	0.090116488	0.161582321	0.053817083	0.052655893	0.108505774	0.032873512	0.018930417	0.05637375	0.026340298	0.026166726	0.12381744	168	modern
PF04282	0.017790313	0.018171094	0.001360938	0.051000469	0.015673594	0.052085	0.22389	0.031306719	0.032151719	0.099851406	0.095396719	0.122533438	0.023882656	0.031252656	0.04678875	0.044431094	0.017050938	7.81e-07	4.06e-06	0.075375781	64	unclassifiable
PF04283	0.03400155	0.064790698	0.034186589	0.055033876	0.007213488	0.021391395	0.076809612	0.069555736	0.018214961	0.129232636	0.096839767	0.100964341	0.003703411	0.023811705	0.028194264	0.033750698	0.077662791	0.015653178	0.025195426	0.08379062	129	modern
PF04284	0.106461037	0.002633556	0.029695556	0.020523852	0.000175333	0.010350444	0.019404444	0.118168963	0.007057481	0.186225481	0.181097333	0.049699111	0.014801111	0.047236519	0.044504519	0.038059185	0.019551778	0.000290741	0.000839852	0.103219185	135	modern
PF04286	0.045146721	0.053279481	0.030001429	0.096366136	0.000637403	0.044612727	0.119389935	0.038560617	0.023610487	0.10234026	0.180796753	0.07579224	0.030668604	0.028119838	0.029534026	0.009971721	0.018690747	0.015075909	0.006702727	0.050699026	308	postLUCA
PF04287	0.085454105	0.027640737	0.012002105	0.036563684	0.030604737	0.154611368	0.087258105	0.036423579	0.013245579	0.058542737	0.137708105	0.014852316	0.040814316	0.042100842	0.087958526	0.036239158	0.048834	0.031587684	1.97e-05	0.017536	95	modern
PF04290	0.06135808	0.0706612	0.00468288	0.019894	0.02308152	0.01877624	0.03855176	0.05550928	0.01448808	0.10341416	0.14263608	0.00140968	0.0710816	0.05361112	0.04080664	0.03148424	0.02728152	0.04784448	0.05090464	0.12251824	125	postLUCA
PF04293	0.0456	0.059862205	0.038260695	0.064946767	0.007685801	0.040112205	0.120125287	0.051215106	0.037791631	0.062523595	0.088929728	0.046163233	0.035522326	0.055832054	0.051520967	0.034382054	0.026574864	0.024453958	0.058239124	0.050254804	331	postLUCA
PF04294	0.072664803	0.054657165	0.057397953	0.044041654	0.008098425	0.019339528	0.06102	0.102432047	0.025183465	0.069514961	0.063566063	0.04436685	0.017835827	0.025138189	0.064779291	0.04628189	0.07229315	4.33e-06	0.037868346	0.113513071	127	modern
PF04295	0.085747486	0.050248568	0.034729351	0.046412703	0.015524784	0.021332405	0.09357673	0.116949946	0.020323838	0.079410189	0.064200784	0.041084919	0.029570081	0.020202919	0.051355946	0.043835486	0.076061622	0.00390027	0.019839568	0.085688973	370	postLUCA
PF04296	0.049611944	0.113497361	0.025476111	0.022003889	0.067106111	0.009894167	0.117807778	0.069708472	0.001633194	0.071147222	0.069628472	0.121989861	0.021954167	0.000212083	0.080391806	0.026055833	0.029432917	1.67e-06	0.027753194	0.074690556	72	postLUCA
PF04304	0.070307719	0.088754035	0.010623246	0.008922193	0.026159298	0.011640965	0.008529474	0.052179386	0.022587105	0.105265965	0.173435965	0.016577456	0.041963333	0.065297719	0.078490789	0.035227895	0.026440526	0.045739211	0.032645351	0.079209474	114	postLUCA
CL0500	0.176146401153392	0.0566764895545723	0.023071489399705	0.0354723895442478	0.00541467648967552	0.0304535547610619	0.0399592035103245	0.155644557538348	0.010726757259587	0.075253820100295	0.102218628219764	0.0204632004867257	0.014461917399705	0.0263713894292035	0.0245451949778761	0.0362615340442478	0.0454032151814159	0.0182578027640118	0.0112146460943953	0.0919798231519174	185	postLUCA
PF04312	0.08358622	0.066488583	0.041800866	0.050550157	0.000273386	0.016098898	0.081622677	0.06067378	0.009100709	0.087396929	0.086923386	0.088079921	0.018530394	0.025316693	0.06278685	0.060181969	0.041186929	6.28e-05	0.022119134	0.097216772	127	postLUCA
PF04314	0.07489537	0.044342037	0.009990648	0.040823519	4.56e-05	0.019131481	0.056996667	0.147102593	0.019186667	0.02225	0.098153704	0.027333241	0.075942778	0.009840741	0.101555741	0.042452407	0.102419907	0.009261111	0.017290833	0.080982222	108	modern
PF04315	0.102021761	0.06193717	0.02732673	0.060663396	0.026343522	0.099047547	0.095443899	0.06214	0.037198176	0.027635786	0.079181572	0.013747358	0.001916101	0.062616667	0.057586792	0.046534528	0.017380189	0.018881887	0.057042201	0.045349623	159	modern
PF04316	0.068681481	0.033277593	0.019484444	0.041921481	2.09e-05	0.151814074	0.183377778	0.018558889	0.000151667	0.069372407	0.050465741	0.125380926	0.054437778	0.016840926	0.01856	0.034171852	0.01979037	1.85e-06	0.018527037	0.075154444	54	unclassifiable
PF04320	0.070717396	0.081816146	0.011035104	0.071326146	0.011009688	0.019790938	0.152603854	0.118360938	0.011282813	0.030022917	0.104540313	0.038340521	0.012757083	0.090473542	0.023970208	0.043642604	0.014957188	0.021318646	0.011908438	0.060123229	96	modern
PF04322	0.047136907	0.099285464	0.028922165	0.035383814	0.012262371	0.014482887	0.079099794	0.067736289	0.023926598	0.101897629	0.079128144	0.055593608	0.046370309	0.015713402	0.009788454	0.058426082	0.085183196	0.000521134	0.025024845	0.11411567	97	modern
CL0667	0.0966840254364407	0.0701447883432203	0.0152668219491525	0.0507840254322034	0.0227717375211864	0.0256434743516949	0.120822839216102	0.0878422877372881	0.0185377543050847	0.0550802117923729	0.0951571609237288	0.0373716948177966	0.0221656267245763	0.0120969490211864	0.0587525426016949	0.0270061865169492	0.0649962711525424	0.00425266942372881	0.0226891107923729	0.0919307202457627	112	LUCA
PF04325	0.048453182	0.048802045	0.068430227	0.098143864	2.23e-05	0.013946364	0.166129773	0.001930682	0.047982727	0.089752727	0.136174545	0.139889773	0.001676364	0.045463636	0.001969773	0.0148225	0.031653182	2.27e-07	0.022735455	0.022016591	44	modern
PF04327	0.047868558	0.023550481	0.042680288	0.061399904	0.019291058	0.058732404	0.126217308	0.076797596	0.021722404	0.089164808	0.103787404	0.040458654	0.020735865	0.011814327	0.019066731	0.055699712	0.046918173	2.26e-05	0.045679231	0.088389423	104	modern
PF04328	0.01943125	0.210807679	0.019825714	0.043424286	0.036026964	0.028385	0.097465357	0.08405	0.054179643	0.026921964	0.055744464	0.027785179	0.020021786	0.033746964	0.071259643	0.041451071	0.006582857	0.016853393	0.074060179	0.031972143	56	modern
PF04333	0.08434625	0.044468698	0.054135781	0.089366979	4.63e-05	0.035286979	0.033118385	0.07759224	0.015466719	0.031488802	0.104899479	0.036222969	0.01073099	0.062565469	0.061170521	0.04310125	0.058885781	0.010245052	0.049488385	0.097371094	192	modern
PF04336	0.050656311	0.081233981	0.022508058	0.056493883	0.000203592	0.17082767	0.078093689	0.019801262	0.058539029	0.049032039	0.125581845	0.009058544	0.02492835	0.048548544	0.064490291	0.038209515	0.007193107	0.019417767	0.048547961	0.026632816	103	postLUCA
PF04341	0.087045542	0.096768313	0.035482651	0.013346627	0.000931084	0.02204988	0.03645253	0.070470602	0.001063253	0.111064458	0.139281325	0.008786627	0.02585506	0.110569036	0.048239036	0.01495241	0.042784578	0.009669518	0.025155904	0.100029157	83	postLUCA
PF04343	0.032179383	0.099513457	0.029425185	0.063596049	0.026486914	0.019357654	0.141648272	0.029722099	0.040045556	0.028444691	0.142630741	0.07313037	0.005891852	0.042836173	0.059476914	0.022831235	0.020904321	0.013419506	0.04260642	0.065848272	81	LUCA
PF04344	0.06350523	0.049741149	0.032342701	0.099677241	0.006904943	0.089709598	0.124722069	0.038377414	0.011249828	0.05131431	0.132291437	0.035405287	0.045384195	0.03914954	0.030935862	0.032120172	0.039571897	0.005764655	0.005325805	0.066503966	174	modern
PF04347	0.037190571	0.101714857	0.030346143	0.032041286	0.000332571	0.025775	0.127448714	0.098929	0.003841857	0.068431	0.173745714	0.068359571	0.004463286	0.030853143	0.044156	0.039685	0.026541429	0.014294429	0.000680286	0.071162857	70	postLUCA
CL0655	0.0880433235808383	0.061157484994012	0.0256472752305389	0.048766766491018	0.00286730479041916	0.0604989223203593	0.079576437239521	0.0833542214071856	0.0149528743652695	0.0685402993652695	0.104194132041916	0.0285491914730539	0.0221149702065868	0.0135915566467066	0.0967889221946108	0.0588680537724551	0.0523752394401198	0.0119774591616766	0.0229567065898204	0.0551742219491018	146	modern
PF04352	0.071812857	0.131610952	0.016728095	0.049623524	0.019824857	0.058925714	0.11309	0.056040095	0.046074286	0.037372571	0.093758095	0.118205905	0.006987619	0.021168952	0.049764952	0.037063048	0.024855619	0.000123048	0.021712857	0.025253048	105	modern
PF04353	0.061530204	0.023031565	0.028148776	0.096026122	0.020591361	0.105370612	0.127346122	0.040878503	0.023083741	0.039709796	0.134082517	0.047927619	0.008213673	0.034700544	0.027225442	0.047639116	0.03261585	0.01360551	0.040132177	0.048138912	147	modern
PF04354	0.083684783	0.049786696	0.020775217	0.069506957	0.000919304	0.058611826	0.091159913	0.115551652	0.025865217	0.042357217	0.122379043	0.009900261	0.049730174	0.063590435	0.076193391	0.027769826	0.042610087	9.13e-05	0.011492783	0.038021565	115	modern
PF04356	0.072502228	0.06505	0.056799239	0.049786304	0.006965489	0.090892663	0.051897283	0.06674663	0.019115815	0.068755815	0.147204239	0.037004783	0.02637038	0.027093152	0.027204837	0.064222337	0.045499511	0.010869783	0.021746793	0.044270489	184	modern
PF04361	0.062534211	0.032947237	0.016363421	0.124137368	0.006717895	0.064508421	0.122828684	0.040120921	0.01135125	0.033919211	0.138142697	0.015008158	0.036921316	0.045017829	0.051896053	0.039882105	0.049579605	0.0197375	0.032768158	0.055615	152	modern
PF04362	0.045530341	0.068137386	0.022728295	0.034049545	0.011363636	0.099046364	0.113634091	0.079546023	0.022726705	0.023584318	0.090801818	0.048519886	0.045736477	0.045433409	0.079617841	0.034095	0.011370682	0.022727273	0.04547375	0.055876023	88	modern
PF04363	0.027016	0.107745667	0.087984889	0.097644667	0.000177556	0.022889444	0.115376667	0.010394111	0.006100556	0.088949	0.099583333	0.139065778	0.048520111	0.004074111	0.011282222	0.050273	0.006838444	6.56e-06	0.028155111	0.047918111	90	modern
PF04364	0.062518	0.068510696	0.016516087	0.085900783	0.020102348	0.059782696	0.071222348	0.03676687	0.022170957	0.045406696	0.118669391	0.04852	0.013425739	0.04339887	0.089926783	0.043453478	0.033765565	0.009197652	0.046628261	0.064114435	115	modern
PF04366	0.146447625	0.00254125	0.03324675	0.067292	0.00041725	0.041820125	0.043409	0.169466875	0.00087975	0.0449505	0.071908625	0.0182875	0.0248875	0.0730195	0.006741	0.07336225	0.060845125	0.005105375	0.010718	0.104651625	80	postLUCA
PF04367	0.036326064	0.040167766	0.02111734	0.029868085	0.001332128	0.025913936	0.056809255	0.046720638	0.002510213	0.124292872	0.120597021	0.066751277	0.007583191	0.072853404	0.033520106	0.083058511	0.042315957	0.015898085	0.042667872	0.129693085	94	postLUCA
PF04368	0.056800397	0.065509444	0.01990627	0.080089206	0.00188	0.031016905	0.162145556	0.040384603	0.011957063	0.094115397	0.10991254	0.096002222	0.016384286	0.032909841	0.016764206	0.020567381	0.020286032	0.007513175	0.039370238	0.076483413	126	modern
PF04375	0.132093649	0.066218468	0.013931306	0.071779144	0.000147072	0.139785135	0.085658288	0.016154009	0.004800405	0.031300586	0.172586847	0.020132117	0.011569414	0.010126261	0.062717117	0.052248874	0.01681955	0.022435586	0.01774973	0.051741486	222	modern
PF04380	0.126082133	0.133537733	0.017854667	0.059070267	0.000130133	0.045164667	0.146693067	0.019172267	0.0008764	0.0268404	0.165319733	0.0425508	0.028769867	0.0273284	0.0397892	0.031477333	0.0311084	2e-06	4.64e-05	0.058180267	75	modern
PF04381	0.077009864	0.069954915	0.011096746	0.069183763	0.01215939	0.047864542	0.116118542	0.06490661	0.015624678	0.038945322	0.128601797	0.058622814	0.020313153	0.037754373	0.052862847	0.046038271	0.047605729	0.017158949	0.011049763	0.05712522	295	modern
PF04384	0.087626349	0.047094921	0.032397937	0.134231587	0.015908254	0.015971746	0.118906667	0.031630159	0.031569365	0.080255714	0.063524127	0.032390159	0.047652698	0.031746667	0.063493492	6.68e-05	0.04552254	0.047619048	1e-05	0.072380159	63	postLUCA
PF04386	0.065478986	0.026385507	0.022038116	0.059742029	0.009854348	0.030467971	0.061991449	0.068860145	0.005723623	0.081660435	0.108102029	0.010085652	0.013954203	0.074968116	0.121957536	0.041468406	0.040283043	0.008646522	0.036009565	0.11232087	69	modern
CL0414	0.172915018181818	0.0417292362727273	0.0112033089090909	0.0643085090909091	0.000147309363636364	0.0706748728181818	0.124388400090909	0.0975490543636364	0.00681163627272727	0.0518847634545455	0.140850145363636	0.0314931637272727	0.0275420000909091	0.0223578910909091	0.0337659275454545	0.0365108361818182	0.0112092725454545	1.28454545454545e-05	0.0184992002727273	0.036142618	175	postLUCA
PF04393	0.037287702	0.131132903	0.016159556	0.052121331	0.023160484	0.060249194	0.071280968	0.059684073	0.033223992	0.050672339	0.150045363	0.064250726	0.012239516	0.045374516	0.045812056	0.049277137	0.021672258	0.012313992	0.041318065	0.022720121	248	modern
PF04394	0.0113335	0.02428425	0.05295125	0.098987	0.00012475	0.26294975	0.08204025	0.001493	0.010972	0.02988975	0.1900705	0.17868775	0.0028025	0.000145	0.0009555	0.01711625	0.031949	2.25e-06	4.43e-05	0.0032	40	modern
PF04400	0.080510732	0.044302195	0.028770488	0.062177317	0.097580976	0.095972195	0.097449024	0.193527317	0.00070439	0.071726341	0.026316585	0.061535122	0.047978293	3.07e-05	0.024657073	0.031987805	0.009939268	0	2.93e-06	0.024829268	41	modern
PF04402	0.156291465	0.01708096	0.032785253	0.064492475	1.3e-05	0.06082798	0.105241515	0.06624298	0.005429293	0.077307525	0.051378131	0.049481263	0.036923535	0.014679192	0.032425253	0.069775202	0.074846717	5.76e-06	0.01556697	0.069201364	198	LUCA
PF04403	0.088013288	0.041043219	0.007954247	0.019948493	0.005471918	0.020728082	0.037874589	0.059352329	0.032632466	0.108115753	0.206962808	0.024560685	0.02307226	0.062762877	0.047083973	0.074455616	0.020727945	0.029576644	0.015766096	0.073892466	146	modern
PF04404	0.101634071	0.024351239	0.070841504	0.077114159	0.014547345	0.041062212	0.075475487	0.059465133	0.01000292	0.066394336	0.07404292	0.077744159	0.017365664	0.020351593	0.043203982	0.044394513	0.081798407	1.19e-05	0.035590531	0.06460531	113	postLUCA
PF04405	0.077368462	0.031814038	0.044148462	0.078655962	0.0576725	0.033453269	0.189083654	0.096266538	0.003859615	0.044104423	0.076518654	0.022389423	0.013706731	0.021340962	0.056956923	0.001881538	0.026817692	1.54e-06	0.052191731	0.071763846	52	modern
PF04406	0.055698833	0.039383833	0.043106	0.0839655	0.0086225	0.039820833	0.136007833	0.051511167	0.019816	0.061294	0.102687667	0.082376833	0.029789833	0.047087	0.0027	0.040173833	0.047576167	0.009837833	0.036104333	0.062435833	60	postLUCA
PF04409	0.065515771	0.093776171	0.038125886	0.049714171	0.002075543	0.0187412	0.071513429	0.043056857	0.031228971	0.080532457	0.132653886	0.119724171	0.022639257	0.048105371	0.016274743	0.045683543	0.017296	0.005268514	0.058837943	0.039234571	175	unclassifiable
PF04412	0.093658995	0.043558915	0.026403545	0.039982778	0.020677249	0.012824312	0.100308677	0.092222143	0.024197407	0.058125291	0.073752275	0.056979153	0.044375106	0.024133519	0.048069339	0.048989762	0.056027593	0.008026058	0.028291138	0.099391958	378	unclassifiable
PF04415	0.055758233	0.029042169	0.050185944	0.052478273	0.004258635	0.033113775	0.074044458	0.051468153	0.006851647	0.125480201	0.088603695	0.088310522	0.009327309	0.025353614	0.032969438	0.100250562	0.035899277	0.002542369	0.065994779	0.068066586	249	modern
PF04417	0.154614839	0.097595968	0.013444194	0.034949516	0.02436871	0.0165	0.080277258	0.097250726	0.02653871	0.021131935	0.109000806	0.020364194	0.019371694	0.016517581	0.082492097	0.030241371	0.055924274	0.000912339	0.024254597	0.074242823	124	modern
PF04422	0.095906533	0.032181467	0.042146533	0.050933867	0.008291467	0.017458133	0.071768667	0.093426933	0.0005408	0.084654533	0.0837208	0.059855733	0.016932933	0.016917867	0.0550868	0.050665733	0.059101467	0.013368667	0.040358667	0.106678933	75	postLUCA
PF04423	0.054312609	0.049590435	0.003114783	0.035841739	0.043516522	0.079264783	0.269697609	0.041389783	0.022046087	0.010020217	0.146868478	0.102754348	0.03745413	4.07e-05	0.043506304	0.012861522	0.002511739	0	0.021694348	0.02351	46	postLUCA
PF04430	0.068023429	0.052087333	0.021440762	0.040728476	0.009614857	0.027037524	0.086918762	0.067061238	0.032664	0.094648857	0.134810476	0.016517238	0.042807619	0.020759524	0.076536857	0.038241143	0.083953143	0.009539333	0.029018095	0.04758819	105	unclassifiable
PF04432	0.042009733	0.032384867	0.010627133	0.0541286	0.027000333	0.024121333	0.114970267	0.077834267	0.0140584	0.1006846	0.065769333	0.107185133	0.040944	0.0474456	0.0403562	0.032818867	0.053682267	0.006791733	0.030232467	0.076951533	150	LUCA
PF04434	0.1259936	0.0455916	0.0001844	0.0351108	0.1200884	0.069052	0.004918	0.1142476	0.0452512	0.0425664	0.0401636	0.04029	0.0011632	2.56e-05	0.079964	0.002096	0.0831028	8e-07	0.0400428	0.1101444	25	unclassifiable
PF04442	0.081362101	0.034861522	0.037226014	0.047741232	0.022018913	0.066493406	0.071294928	0.045312319	0.008428261	0.039704928	0.052703986	0.027998623	0.019771232	0.066196667	0.074431159	0.047467826	0.104227101	0.00727029	0.033211594	0.112274203	138	modern
PF04444	0.023272553	0.044985319	0.027604468	0.055556596	0.001143191	0.028041489	0.136338085	0.06093617	0.059167872	0.056945106	0.1313	0.025687447	0.019526596	0.086641489	0.022872128	0.029018936	0.047353191	0.021385319	0.024667447	0.097555106	47	modern
PF04446	0.065618173	0.075418077	0.020499038	0.060798365	0.0228825	0.019163365	0.071647885	0.056388558	0.022219519	0.049675673	0.095651346	0.063002115	0.032190192	0.101860288	0.045524231	0.084217404	0.042584808	0.000412212	0.022752885	0.047489038	104	modern
PF04455	0.044398854	0.030583542	0.012740521	0.090224688	0.000101146	0.030178125	0.12000125	0.073438438	0.023461354	0.096588854	0.105833125	0.053713438	0.023558542	0.032403438	0.066132083	0.053981458	0.066276146	8.54e-06	0.023551979	0.052820938	96	unclassifiable
PF04456	0.040767176	0.053382941	0.058171412	0.083016824	0.003493529	0.055675647	0.082321412	0.020449882	0.026589529	0.103829647	0.081869529	0.066065647	0.010106	0.034842824	0.011789059	0.082603765	0.036923647	0.011774353	0.010426588	0.125897294	85	modern
PF04457	0.024895417	0.05626625	0.061316944	0.079141111	0.00059375	0.028956806	0.052202222	0.044679444	0.032697361	0.148842222	0.047934722	0.116626806	0.00307	0.045700694	0.049238889	0.031327917	0.068907917	0.028207222	0.052601806	0.026785694	72	postLUCA
PF04459	0.045071385	0.052890564	0.019884103	0.066616103	8.64e-05	0.038828154	0.095094154	0.076710154	0.009027077	0.049017436	0.108517692	0.06389241	0.025857949	0.064709436	0.073285231	0.013714718	0.045390615	0.008135538	0.028216564	0.115051897	195	modern
PF04461	0.068848875	0.048043375	0.030232625	0.091030813	9.99e-05	0.078942375	0.06128875	0.062113625	0.000240688	0.081999938	0.076496813	0.118635313	0.014595188	0.037871375	0.016897688	0.063162	0.048182563	7.2e-05	0.012309625	0.088933125	160	modern
PF04463	0.055617182	0.052917636	0.025746909	0.042154818	0.043255909	0.016753545	0.068310455	0.145591818	0.009155182	0.082869909	0.095316273	0.050805091	0.022862091	0.037716455	0.059456818	0.041483909	0.031027182	0.001078273	0.026992909	0.090885091	110	LUCA
PF04465	0.083573591	0.06245302	0.033971208	0.086127282	0.000807685	0.030580201	0.096309396	0.060814262	0.020319933	0.078374195	0.119525436	0.03457755	0.008090168	0.029289631	0.047134732	0.026550503	0.051751812	0.009078322	0.035738221	0.08492849	298	postLUCA
PF04468	0.075676235	0.166534353	0.003624471	0.063724941	0.011874118	0.044227176	0.125576706	0.023621294	0.012308	0.041947647	0.108093412	0.051722706	0.025049412	0.058879176	0.024203529	0.016022588	0.066215647	4.35e-06	0.023539647	0.057152235	85	modern
PF04472	0.043488333	0.085397667	0.030514333	0.0790295	0.001708167	0.0186515	0.0513435	0.1132355	0.004442833	0.129323667	0.087626167	0.054221	0.031557667	0.027823	0.049119167	0.024433333	0.0532965	0.000225667	0.001661	0.112902	60	unclassifiable
PF04474	0.077110461	0.015604194	0.046548479	0.016461751	0.00490977	0.015631889	0.034910968	0.128093687	0.005247373	0.164291382	0.139797143	0.058498111	0.040111014	0.058881935	0.026709447	0.033027926	0.047617465	0.004542258	0.005665576	0.076333825	217	postLUCA
PF04475	0.124733711	0.038984742	0.044146495	0.06333433	0.020689794	0.011506701	0.121449072	0.050841959	0.018569485	0.093026701	0.083285361	0.040825258	0.012991546	0.021653711	0.043918763	0.02838732	0.024613711	0.002166598	0.031944433	0.122926804	97	modern
PF04483	0.131197222	0.078288889	0.037102963	0.020353889	0.000554815	0.020834444	0.054013519	0.057954815	0.00090963	0.080776667	0.193032037	0.04571963	0.004256667	0.042891296	0.001186667	0.05353537	0.033363148	0.036017222	0.037426481	0.070580556	54	modern
PF04485	0.022491778	0.045536667	0.041997556	0.025353111	1.93e-05	0.144982444	0.151502222	0.000173556	0.063143556	0.007937556	0.155148222	0.076808222	0.046598444	0.088334889	4.98e-05	0.049477111	0.000711333	5.78e-06	0.043825778	0.035898	45	modern
PF04505	0.137244308	0.002706615	0.038559385	0.016457231	0.046227077	0.048725385	0.024526308	0.061581846	0.010279692	0.102122615	0.069939846	0.044788462	0.001242615	0.029006923	0.061541846	0.062111846	0.034904	0.046196	0.026082308	0.135748769	65	unclassifiable
PF04518	0.080563842	0.020422069	0.05630202	0.04934803	0.004682906	0.116041872	0.044791527	0.042637685	0.006586305	0.052494433	0.182053547	0.034261823	0.025013744	0.066105025	0.028038424	0.055304236	0.037221921	0.010222808	0.047558473	0.040346552	203	modern
PF04531	0.099752222	0.023102099	0.052495185	0.039800494	0.00013679	0.05170716	0.034506049	0.03977321	0.000156296	0.114546049	0.140945185	0.047103827	0.004193333	0.07009037	0.037269753	0.034815432	0.060728765	0.025106667	0.014796049	0.108970494	81	modern
PF04551	0.068256299	0.045861463	0.031319164	0.055497493	0.019164269	0.01672409	0.111002507	0.096329701	0.011014567	0.120768418	0.073237642	0.090402179	0.019705701	0.012906179	0.045214537	0.037549522	0.047240836	4.56e-05	0.015951254	0.081805284	335	postLUCA
PF04560	0.078858133	0.079526267	0.0068648	0.071917467	0.009709067	0.009478533	0.095684	0.095410667	0.024309333	0.04185	0.137711333	0.0577044	0.045204933	0.041453867	0.024763867	0.052122	0.043470533	0.0012548	0.016467333	0.0662384	75	unclassifiable
PF04561	0.075845855	0.077446513	0.032230263	0.089492368	0.0056075	0.02081	0.091912763	0.055607368	0.024408026	0.084777763	0.104076053	0.092435921	0.013221908	0.014965658	0.045206645	0.035847171	0.033790329	0.000158092	0.027415987	0.074742434	152	unclassifiable
PF04563	0.052225507	0.076598514	0.0346675	0.062164565	0.005251739	0.038244239	0.098043587	0.061722174	0.013245906	0.084482536	0.117740543	0.070954022	0.019699239	0.032710906	0.044001123	0.042601014	0.032208007	0.004238913	0.037832355	0.071365036	276	unclassifiable
PF04565	0.057979855	0.101447391	0.043478841	0.028986957	0.014498551	0.028996667	0.072462754	0.101437826	0.043482029	0.072285942	0.096172609	0.014497971	0.015985362	0.02902913	0.086956232	0.04351058	0.07419913	4.35e-07	0.028982029	0.045608406	69	postLUCA
PF04566	0.030453279	0.101623115	0.069879344	0.061354262	0.016417213	0.015148033	0.171841311	0.065714754	0.043059344	0.119360984	0.065082459	0.025848197	0.000569508	0.016411967	0.033102459	0.017695574	0.023834426	8.2e-07	0.019051639	0.103546557	61	postLUCA
PF04567	0.091189091	3.03e-05	0.061642727	0.062402727	1.52e-06	0.028818485	0.272219394	0.030316667	0.000128485	0.117029697	0.090958182	0.030361515	4.55e-05	2.42e-06	0.030314848	0.028716364	0.030472424	0.030301818	0.060607576	0.034439091	33	postLUCA
PF04577	0.04101351	0.094935166	0.030599801	0.029743974	0.007115894	0.04214947	0.09914351	0.057192715	0.046097947	0.105077086	0.118132583	0.020505828	0.018141192	0.04684596	0.104600331	0.029247152	0.017989603	0.013132583	0.014960397	0.063372318	151	postLUCA
CL0201	0.073751223	0.0708146039352518	0.0295725538848921	0.092894064676259	0.0132766187194245	0.0215473377841727	0.078933776676259	0.106783201625899	0.0160318345539568	0.0565341362374101	0.0601196406834532	0.0372885974532374	0.0215082012589928	0.032876331	0.0644863669640288	0.0346195324028777	0.0537758635179856	0.00929798530935252	0.0329803236402878	0.0929034531726619	156	postLUCA
PF04588	0.1471192	0.0464764	0.0223004	0.0197466	0.0001722	0.0615946	0.0019232	0.0306264	0.0011138	0.1310214	0.1248682	0.0328374	0.0794236	0.0473558	7.12e-05	0.069474	0.0291332	2.26e-05	0.0003148	0.1543996	50	modern
PF04608	0.095789878	0.016421951	0.014547317	0.089040854	0.002961951	0.008066341	0.041317073	0.116945976	0.00394878	0.125740122	0.134706585	0.038482927	0.022900488	0.056953537	0.056353293	0.042251829	0.033353415	0.003457927	0.021863293	0.074895732	82	postLUCA
PF04609	0.055705524	0.054990476	0.024081048	0.052950762	0.014031143	0.03048219	0.081434	0.124700571	0.035928857	0.084194571	0.097303714	0.042966286	0.016484286	0.031001524	0.056563524	0.03415419	0.038044476	0.001433429	0.020827238	0.102722095	105	modern
CL0698	0.0967041175518207	0.0113977312436975	0.0330597477535014	0.0316361345210084	0.00924296925770308	0.0291277032016807	0.0305045094677871	0.0600403641036415	0.0087243141372549	0.17610686277591	0.114396862613445	0.0239360787871148	0.0459264704677871	0.0611627450980392	0.0139031370392157	0.0606939214117647	0.0593088518123249	0.0122697200980392	0.0269561063333333	0.0948969745070028	184	postLUCA
PF04613	0.174819706	0.030927941	0.030021765	0.039392353	0.000438824	0.045691471	0.071886618	0.0587275	0.000193971	0.085418676	0.079472206	0.04098	0.007717206	0.030045294	0.073861324	0.065540441	0.041709559	2.94e-07	0.029419118	0.093730882	68	modern
CL0504	0.0650717123801887	0.0546789196976415	0.0454040708349056	0.0728541320424528	0.00345925481792453	0.0325813394962264	0.0726329290990566	0.0902669150117924	0.0147865377773585	0.0664545189745283	0.0700155000009434	0.0489253725471698	0.0164972216259434	0.0407098727028302	0.0455003350014151	0.0533629625316038	0.0919015660122642	0.00926644345849057	0.032866179334434	0.0727607497551887	290	postLUCA
CL0307	0.139106419931724	0.0677306413247294	0.0184957034537885	0.0266471855736886	0.0140661698168193	0.0281090173380516	0.0284043629866778	0.0480750544113239	0.015304812805995	0.0887376352672773	0.186525853582015	0.0143638385187344	0.0324986427668609	0.0501808161515404	0.047573263805995	0.0373205162231474	0.0294404496244796	0.0159763279167361	0.0238451207585346	0.0875936968409659	511	postLUCA
PF04634	0.01865843	0.020919256	0.046371653	0.117907603	0.005227851	0.037754628	0.140316033	0.029823471	0.022354132	0.065642645	0.062192562	0.055126281	0.021423471	0.057352562	0.041399504	0.031121157	0.023467851	0.026423967	0.124529008	0.051983554	121	unclassifiable
PF04647	0.076672644	0.024156437	0.028692701	0.015795115	0.015572011	0.014138448	0.034072701	0.041065977	0.006759425	0.173793046	0.168978276	0.068746897	0.014017586	0.064409195	0.034528621	0.051782816	0.040912644	0.020912299	0.02714046	0.077847989	174	modern
PF04650	0.0426708	0.0488376	0.0012976	5e-05	3.56e-05	0.014852	0.0001708	0.1197032	0.0003412	0.1085508	0.1553204	0.1561308	0.01126	0.0053512	0.0177964	0.0882552	0.069844	5.6e-06	0.0395532	0.119968	25	modern
PF04654	0.089088968	0.063696258	0.048330452	0.018846258	0.007270065	0.013104065	0.008852645	0.051641548	0.019925613	0.087483032	0.157958387	0.017543226	0.034118387	0.092641484	0.037794258	0.052863419	0.039196258	0.03155529	0.060166065	0.067922129	155	modern
PF04659	0.068409589	0.053452329	0.014930685	0.087808493	0.001171507	0.012096575	0.105545068	0.074505068	0.016916027	0.066793562	0.13466137	0.027235616	0.014308904	0.027278493	0.031719041	0.053100274	0.02251863	0.027431507	0.078455616	0.081658767	73	modern
PF04675	0.090667969	0.070088203	0.016679766	0.046630859	0.005816641	0.023633984	0.087806953	0.076077813	0.002805703	0.049056875	0.161463516	0.061844297	0.017164453	0.050301641	0.034333516	0.060994063	0.045568359	0.006742734	0.016934531	0.075385469	128	postLUCA
PF04688	0.080807286	0.018626	0.071561286	0.055503857	0.001901	0.044480571	0.022724143	0.059598714	0.002253143	0.097254857	0.135345	0.104599714	0.007451429	0.091337286	0.003125	0.038604286	0.047097143	0.016312143	0.042556571	0.058858571	70	modern
PF04715	0.034846493	0.054023284	0.011204701	0.113345896	0.00786806	0.021200672	0.063472537	0.083236642	0.027331045	0.04140291	0.094020299	0.062670597	0.04784403	0.061297761	0.071916791	0.036230373	0.041534179	1.04e-06	0.058253284	0.068296418	134	LUCA
CL0590	0.222466032809917	0.0336258680826446	0.0347238019669421	0.0869671904049587	0.0063494216446281	0.179775289140496	0.0944767765950413	0.00750999979338843	0.0013481818677686	0.015828925768595	0.0289675204214876	0.0818929754628099	0.0311591736446281	0.0084145454876033	0.000569669066115703	0.0833499173471074	0.0302243799586777	1.33256198347107e-05	0.00834505456198347	0.0439888425702479	68	modern
PF04738	0.068290414	0.07992307	0.024025047	0.069872712	0.013446083	0.051450433	0.095535367	0.057164237	0.024049115	0.040878682	0.157453861	0.029333126	0.016960527	0.02448177	0.063674275	0.05559516	0.027286535	0.008563296	0.029775819	0.06223693	531	postLUCA
PF04744	0.059240168	0.040609328	0.040062017	0.02889	0.002561681	0.038482605	0.035515378	0.120062857	0.020758067	0.072521008	0.070936891	0.056560084	0.022372689	0.044703866	0.094178571	0.046008235	0.077386723	0.020867731	0.014603866	0.093676975	119	unclassifiable
PF04746	0.073029892	0.087275699	0.023780108	0.047267097	0.030348172	0.026705054	0.036116559	0.069466237	0.024210753	0.085326667	0.064287849	0.063495054	0.008436774	0.058965054	0.042355484	0.074980323	0.04887086	0.015595054	0.013144516	0.10633957	93	modern
PF04751	0.088165099	0.133227351	0.023074238	0.054502848	9.93e-07	0.129475364	0.124245232	0.019986556	0.033017086	0.043131722	0.123097483	0.068896291	0.025235894	0.019873775	0.039909272	0.027365099	0.006223907	0.006620331	0.019855033	0.014094238	151	modern
CL0278	0.0610156521826087	0.110054840646377	0.017363826173913	0.0554578551768116	0.0117503481130435	0.0319068408376812	0.0862091303826087	0.111405970971014	0.0398494781391304	0.0328182321797101	0.11356295633913	0.0132525798144928	0.00923205808985507	0.0245098260492754	0.0632148408260869	0.032439796973913	0.026172985284058	0.0119290434869565	0.0680963186637681	0.079754550542029	166	LUCA
PF04758	0.045539111	0.142322444	0.034792667	0.002606667	0.000234667	0.067406	0.053281556	0.050234222	0.044969333	0.033354444	0.026011111	0.189177333	0.001494222	0.002539111	0.086619333	0.052109111	0.048447778	2.51e-05	0.022428444	0.096404667	45	unclassifiable
PF04763	0.077494897	0.074909931	0.025500828	0.066161931	0.026418	0.057752	0.077448897	0.056219586	0.009030276	0.057060207	0.096156414	0.038508276	0.029003172	0.058119448	0.040375379	0.092380207	0.032349655	0.007379379	0.028417862	0.049312552	145	modern
PF04773	0.072957922	0.087683247	0.037453766	0.059377532	0.00115026	0.021847532	0.049712857	0.112357662	0.001693247	0.07068974	0.058914545	0.043287143	0.003812338	0.05944974	0.041000909	0.049165974	0.111480519	4.22e-05	0.005016234	0.112902987	77	postLUCA
PF04784	0.065275842	0.089824455	0.027688515	0.076362178	0.020226436	0.028317129	0.068826238	0.051111782	0.031915347	0.110293069	0.076080297	0.065449901	0.009276238	0.074102673	0.044185248	0.061198515	0.014826832	0.010076337	0.033001584	0.04195901	101	postLUCA
PF04800	0.13881837	0.092364891	0.011263804	0.054759674	6.85e-06	0.054614674	0.057053804	0.0344825	0.028025435	0.04032837	0.033530978	0.091186087	0.025343587	0.034317935	0.064897065	0.063375	0.056329457	0.021739239	0.0526425	0.044918043	92	modern
PF04809	0.108256512	0.075376977	0.016685233	0.051263953	0.011474419	0.025416628	0.094245233	0.094511163	0.032983372	0.086075698	0.098201744	0.01477186	0.003653953	0.024343953	0.058304186	0.042086512	0.03609	0.015411977	0.020073372	0.090768488	86	modern
PF04829	0.188285	6.75e-05	0.063624167	0.018549792	8.08e-05	0.062534375	0.0626275	0.14457125	0.000804167	0.029109583	0.111804375	0.041542708	0.000369167	0.001972083	4.63e-05	0.085379583	0.122623542	0.00089	0.018006875	0.047102917	48	modern
PF04830	0.200142692	0.001119744	0.095418141	0.051224808	0.013102179	0.038797051	0.007545641	0.122145641	0.015027885	0.052696923	0.08426359	0.029984936	0.003003974	0.016558013	8.77e-05	0.099809936	0.074717436	0.00120609	0.0060725	0.087071538	156	modern
PF04839	0.081315208	0.041667083	0.083333333	0.0416675	2.88e-05	0.041666667	0.166666875	2.08e-07	0.020833333	0.062285	0.104167083	0.062500208	4.98e-05	0.041666667	0.020833542	0.042066458	0.042684375	0.083333333	0.041666667	0.0215675	48	modern
PF04854	0.064490909	0.019771818	0.026846234	0.037911429	0.026171688	0.02529974	0.015552078	0.034678571	0.000454805	0.137333117	0.132240519	0.08384961	0.028035065	0.118361818	0.038955195	0.020313636	0.037152727	0.033149481	0.006668312	0.112760779	77	modern
PF04860	0.0665212	0.043375567	0.055175133	0.060999267	0.006804667	0.0466682	0.094020367	0.058937633	0.0244832	0.054926633	0.075733733	0.051968833	0.0510169	0.050853433	0.058160833	0.052738033	0.037995467	0.005149567	0.044881067	0.0595846	300	postLUCA
PF04865	0.106713368	0.036359789	0.026343421	0.056235316	6.2e-05	0.038974316	0.073076053	0.098126789	0.001437842	0.058333789	0.040542737	0.00953	0.010713	0.005807737	0.071614737	0.040527053	0.146900263	0.005264895	0.025048105	0.148384211	190	modern
PF04885	0.18347275	0.02460925	0.026679	0.05262925	0.20093875	0.0263755	0.0382195	0.17585475	0.02516975	0.0088035	0.00524125	0.000741	0.00246875	2.08e-05	0.030358	0.06558075	0.074574	5e-07	2.5e-06	0.05825825	40	unclassifiable
PF04886	0.000112059	1.03e-05	0.000205588	0.053502353	0	0.000491471	0.415207941	0.000135588	1.71e-05	2.94e-07	2.94e-07	0.000118235	3.24e-06	0	0.264732941	0.000397059	0.265052353	0	8.82e-07	1e-05	34	unclassifiable
PF04888	0.227138838	0.014980788	0.02415805	0.013092905	0.002199751	0.077091618	0.086533071	0.051048714	0.002349917	0.066292946	0.062190622	0.087788257	0.066348174	0.005179129	0.001929419	0.049321618	0.040240041	0.004213527	0.005490207	0.112409336	241	modern
PF04890	0.030159085	0.059231972	0.037674648	0.028820563	0.018366901	0.028131479	0.030847535	0.042264085	0.017928239	0.103062324	0.143207676	0.077110634	0.019942535	0.072288732	0.04473338	0.077560493	0.041528803	0.006516831	0.061400493	0.05921993	142	modern
PF04891	0.142602517	0.07310551	0.016631633	0.053800816	0.048685578	0.028693741	0.063085374	0.076033061	0.034162517	0.015709592	0.13906932	0.032333741	0.025166463	0.040447891	0.057476939	0.062275442	0.019217891	0.020732109	0.016355374	0.034409728	147	modern
PF04892	0.075421294	0.042426471	0.011804588	0.035292706	0.001957294	0.011935882	0.011792941	0.059411176	0.012206471	0.183670706	0.191442588	0.016702	0.016808588	0.156650706	0.035296	0.010019529	0.003019647	0.011751882	0.018231647	0.094153176	85	LUCA
CL0112	0.0747710565618557	0.0207998581056701	0.0305911212010309	0.029797964064433	0.00352746112628866	0.0291034663994845	0.0657320487164949	0.0501944845231959	0.0100564947603093	0.147387615943299	0.149851004966495	0.0687606056417526	0.029406971693299	0.0745019329458763	0.0309896005412371	0.0405771136134021	0.0342982601907217	0.0106998841907217	0.0356627447190722	0.0632873068479381	222	LUCA
PF04894	0.038714291	0.079664055	0.033363071	0.062843425	0.008206929	0.016337559	0.061838819	0.067377126	0.011684724	0.078137795	0.085459331	0.069327441	0.022294803	0.026001024	0.092943937	0.070482126	0.026529488	0.022068661	0.03264374	0.094075669	254	postLUCA
PF04895	0.085236296	0.118168148	0.028273519	0.0219175	0.000197315	0.04067463	0.078247037	0.055110833	0.021615833	0.023484352	0.109668148	0.086665926	0.01300537	0.027224352	0.037912963	0.042103611	0.038852963	0.024958519	0.057354444	0.089324444	108	postLUCA
PF04896	0.082307412	0.039393471	0.014720941	0.025801353	0.001922059	0.025055	0.045207706	0.077449118	0.029377059	0.063514882	0.107334294	0.017468294	0.031514294	0.101833588	0.054180588	0.053284059	0.048655471	0.063097882	0.062293588	0.055585588	170	unclassifiable
PF04917	0.104325275	0.029157582	0.070497912	0.020433077	0.003304835	0.022145934	0.029112527	0.194326044	0.02091989	0.05474978	0.080487802	0.015488132	0.03520011	0.032550659	0.046820549	0.041047802	0.066225824	0.015858022	0.059135385	0.058211758	91	modern
PF04930	0.118983614	0.000897229	0.030146627	0.020292892	0.001427952	0.013233614	0.016322048	0.135053133	0.004298193	0.083217229	0.18184	0.035084337	0.011025181	0.104848554	0.001592048	0.063966747	0.018170843	0.02013	0.036952169	0.102513373	83	modern
PF04951	0.1169165	0.066584731	0.027781538	0.045302269	0.007893654	0.019166808	0.101400769	0.093609846	0.019415731	0.078678538	0.053157615	0.042887192	0.044250423	0.024457577	0.048786038	0.052904654	0.032537154	0.003846923	0.029845	0.0905715	260	LUCA
CL0690	0.0970396958277027	0.00743493230405405	0.0364001353513514	0.0133190880777027	0.00365054288175676	0.0309060811452703	0.0184778378817568	0.13393027039527	0.00127993348310811	0.149309864966216	0.107787803949324	0.0317220606621622	0.0390856759966216	0.054782500097973	0.0240268582162162	0.0586805065844595	0.0417196617804054	0.0170905741114865	0.0182820945236487	0.115071283902027	89	postLUCA
PF04957	0.092733148	0.166666667	1.06e-05	0.055555926	0.018520556	0.055557037	0.074074074	0.111111296	0.037036852	0.018925185	0.056829074	0.055555926	0.053869815	0	0.018518704	0.094961667	0.015983889	0.037037037	0.037037037	1.48e-05	54	modern
PF04961	0.183917022	0.018051404	0.032507247	0.03733118	0.011243034	0.037811292	0.167853202	0.045440449	0.005688596	0.03612	0.11912882	0.085731067	0.026871011	0.01670118	0.030528483	0.045754382	0.011819213	0	0.011478146	0.076021067	178	LUCA
PF04964	0.224287111	0.003727556	0.016850222	0.029211778	4e-05	0.000816222	0.067192889	0.084770444	0.000157778	0.13325	0.132633333	0.036174	0.000262222	0.04452	4.33e-05	0.028321556	0.107666889	2.22e-07	0.022222889	0.067849778	45	unclassifiable
CL0763	0.0629074852397661	0.0724604679064327	0.0387047075643275	0.0680772514707602	0.00453894738888889	0.0285183627865497	0.0753333040789474	0.0569452924239766	0.0176067837163743	0.0953957017923977	0.0856428656608187	0.050483011622807	0.0248291523274854	0.0391189472660819	0.0478674272076023	0.0543241519883041	0.0437429823391813	0.0115115497777778	0.0413648244619883	0.0806243860789474	104	postLUCA
PF04972	0.051554219	0.0217	0.076688906	0.047031563	7.28e-05	0.143794844	0.0993525	0.047105	0.020954063	0.050525469	0.040293125	0.060695625	0.001273906	3.91e-06	0.042995156	0.055212344	0.068304688	1.56e-07	8.13e-06	0.172429844	64	postLUCA
PF04973	0.060181802	0.038780349	0.0214125	0.026744012	0.00843686	0.030106744	0.026734477	0.05882343	0.008652733	0.112207326	0.151289302	0.031238663	0.040956105	0.046257558	0.015866453	0.040917558	0.038472384	0.049294826	0.090191337	0.103430872	172	postLUCA
CL0225	0.0371327899278997	0.0494811597648903	0.0304152037053292	0.027186739968652	0.00011785629153605	0.110803260037618	0.148810940504702	0.0242551408965517	0.0163694042758621	0.0735028841316615	0.162670815009404	0.078036677216301	0.0244647650438871	0.0266499059278997	0.0268477718965517	0.0442366457398119	0.0276348274514107	0.0032186533291536	0.0207534567178683	0.0674073355203762	95	postLUCA
CL0310	0.084739328320719	0.0629369440936613	0.0251741248580889	0.0654139734768212	0.00485199045411542	0.0443580320775781	0.10499887417597	0.0474125731636708	0.0412728665089877	0.0475470103642384	0.119177473927152	0.0447539544976348	0.0338994892355724	0.0354840490614948	0.057095799320719	0.0444057615231788	0.0403992430860927	0.0251379470047304	0.0206295648126774	0.0503077198921476	157	LUCA
PF04981	0.034456745	0.086944387	0.022029481	0.049465236	0.038224811	0.027861604	0.110081179	0.076211509	0.019202877	0.109614575	0.052011557	0.119622594	0.013917217	0.010934764	0.035490896	0.039394009	0.032749151	0.004761368	0.034303679	0.082718821	212	postLUCA
PF04983	0.023532545	0.059754818	0.020716	0.053812455	0.001278273	0.017439091	0.077955273	0.103427636	0.020897273	0.126028182	0.125014818	0.053177818	0.010407818	0.048102455	0.058255455	0.039793545	0.048064364	0.008106818	0.027527273	0.076706455	110	unclassifiable
PF04984	0.153846579	0.052761228	0.066261491	0.034470439	0.002372281	0.034470702	0.039838684	0.105538684	0.016784737	0.081559737	0.070482456	0.022481491	0.010034211	0.022167982	0.049790526	0.054139825	0.042904123	0.012622456	0.02219114	0.105279474	114	modern
PF04995	0.057724524	0.191177619	0.000292857	0.00029	0.000222857	0.059683571	0.03050381	0.117489524	0.024363571	0.052899524	0.152184286	0.028917857	0.004656429	0.001300238	0.001459762	0.048619286	0.025895714	0.047286429	0.047441667	0.107587857	42	modern
PF04997	0.037454684	0.088876867	0.015805918	0.058282373	0.024444209	0.018021361	0.109283861	0.082465475	0.028901646	0.070214525	0.098510538	0.079826076	0.015332848	0.024328703	0.056966329	0.033176867	0.055990823	0.006576646	0.034097373	0.061438133	316	unclassifiable
PF04998	0.075032097	0.065872151	0.018382527	0.056528978	0.019869677	0.041075591	0.062739892	0.141633441	0.023887581	0.088877151	0.089997204	0.033986505	0.024908763	0.018843333	0.023277849	0.039993333	0.053781667	0.000232849	0.023866882	0.09720914	186	modern
PF05000	0.105691905	0.075127619	0.045310476	0.02915619	0.002081746	0.05748873	0.074687302	0.09406746	0.00434	0.070086349	0.080703968	0.035970476	0.069851429	0.02433619	0.038903492	0.046494444	0.070757143	0.004459841	0.010899683	0.05958381	63	postLUCA
CL0498	0.099915448	0.0429095520660377	0.0227126413561321	0.0786658725306604	0.010383891259434	0.0332724526698113	0.103123066106132	0.0627288443561321	0.0200581130872642	0.0763824293443396	0.090806014	0.0472444811509434	0.0247572876367925	0.0360622641509434	0.0635708255117925	0.0363110142806604	0.0256541506816038	0.0183429743419811	0.0399195281886792	0.0671752596037736	138	LUCA
PF05019	0.064089857	0.097503571	0.014165429	0.065998	0.000958643	0.038045214	0.082933214	0.0968175	0.027199143	0.042711286	0.159280357	0.030591714	0.0324125	0.034284429	0.069400857	0.0142705	0.041230286	0.013859429	0.038201714	0.036042714	140	postLUCA
PF05035	0.087424721	0.065414981	0.008713866	0.067628104	0.01674119	0.037215502	0.066501896	0.116358401	0.025680967	0.044605316	0.13313487	0.010473197	0.030606617	0.027274424	0.060152119	0.048338959	0.036639331	0.017930929	0.020345167	0.078815725	269	postLUCA
PF05036	0.084145538	0.045195538	0.053541077	0.018292308	0.000560769	0.101063538	0.054488154	0.115974308	0.005342923	0.035640308	0.074936923	0.098524923	0.033226	0.056974462	0.024340462	0.030573692	0.044882	0.000576462	0.058251846	0.063465846	65	unclassifiable
PF05037	0.046572	0.043254737	0.081426842	0.062834211	0.002589158	0.039423684	0.115822947	0.078262632	0.017682526	0.054453684	0.069795368	0.099204526	0.022525263	0.039773789	0.031655579	0.050926947	0.037641474	0.001024105	0.042353053	0.062775368	95	postLUCA
PF05045	0.052723373	0.049205444	0.047081479	0.071935976	0.011139172	0.02345213	0.059719349	0.051159349	0.04341426	0.063637751	0.136282899	0.039907278	0.016245621	0.080067751	0.071356568	0.042460533	0.034407396	0.024315266	0.035470888	0.046015858	169	postLUCA
PF05068	0.072303592	0.061171748	0.05837466	0.078960194	0.008093592	0.02663932	0.06843233	0.04975835	0.032772524	0.079454757	0.128850485	0.047077184	0.013811068	0.072546117	0.033966505	0.053644272	0.035505243	0.000867184	0.020347087	0.057421748	103	modern
PF05071	0.044312913	0.087214369	0.030669126	0.031550194	1.46e-05	0.037441165	0.098491553	0.11748767	0.048057184	0.011866602	0.029843689	0.039185243	0.002199515	0.012847379	0.149057184	0.037358252	0.067414078	0.04854534	0.058777282	0.047663301	103	modern
PF05076	0.055962817	0.030187606	0.003255282	0.078685775	0.018510211	0.023194014	0.096047465	0.089011268	0.027420211	0.045757887	0.11094993	0.006580493	0.027049859	0.036886268	0.144039155	0.026597676	0.052261761	0.030673873	0.02003331	0.076891549	142	postLUCA
PF05082	0.136715088	0.028025088	0.020114035	0.08223386	0.009580877	0.047090702	0.145058596	0.02811614	0.019538246	0.034072632	0.123730702	0.129410526	0.018999825	0.002454386	0.036186491	0.017880526	0.032049474	0.016697895	0.034953158	0.037088947	57	modern
PF05090	0.062937174	0.074865913	0.020870957	0.016913478	0.015724087	0.019190391	0.007121087	0.051002826	0.028074913	0.075357087	0.192343435	0.014816913	0.045039043	0.114500739	0.05495113	0.032658957	0.029388435	0.057137087	0.034289522	0.052812696	230	postLUCA
PF05095	0.057435442	0.083961314	0.046866273	0.03715378	0.016956193	0.039796247	0.03801126	0.065571153	0.022239946	0.068860536	0.129558847	0.011759732	0.014812735	0.051474826	0.053777534	0.075086461	0.053907855	0.010757882	0.043782145	0.078228847	373	modern
CL0249	0.063904944	0.053128889	0.045630667	0.070168056	0.030666944	0.043798556	0.049450444	0.117930278	0.014055056	0.054493722	0.069052889	0.043736611	0.006627833	0.058201278	0.060590944	0.055364333	0.051229	0.017429389	0.043183333	0.051355833	180	modern
PF05101	0.038752821	0.091506538	0.030032436	0.025740769	0.025724872	0.018914744	0.003972436	0.028550256	0.023652564	0.093669359	0.136795	0.038427436	0.099934615	0.112911923	0.065245	0.008198974	0.034306923	0.026354359	0.010974103	0.086331154	78	modern
PF05103	0.081564505	0.033356306	0.030959099	0.040225045	9.73e-06	0.096857207	0.251496757	0.009066396	0.000357748	0.067831261	0.098360901	0.122062613	0.015987207	0.029180811	0.018022523	0.008900991	0.037210991	5.95e-06	0.018421982	0.040118559	111	modern
PF05105	0.094610901	0.018303874	0.038704505	0.040867748	0.000402883	0.008294865	0.038427297	0.091262793	0.009718468	0.134558919	0.124382072	0.070355766	0.025021892	0.054762162	0.018753874	0.040945225	0.02397964	0.009308649	0.027243423	0.130088018	111	postLUCA
CL0564	0.125889352395683	0.0464926621007194	0.0143456116043165	0.0340728056115108	0.016367698	0.0078409354676259	0.0189582014028777	0.10484122281295	0.0145501437625899	0.0948020865467626	0.165061150906475	0.0547624462374101	0.0285604319496403	0.0650266187697842	0.0161254675035971	0.035932733705036	0.0160613669136691	0.0345877697410072	0.032123525266187	0.0735980572517985	84	modern
PF05107	0.057200833	0.053325104	0.067930052	0.087032292	0.013004948	0.032763385	0.048655885	0.077720885	0.015765156	0.070920938	0.088882031	0.057614115	0.017227344	0.045696719	0.035867396	0.058662708	0.069289271	0.003142865	0.02559849	0.073697969	192	postLUCA
PF05108	0.135849174	0.05551445	0.009601261	0.069163142	0.005189128	0.021254427	0.030678073	0.116300206	0.006516514	0.033165528	0.089420413	0.008561353	0.011446445	0.007663922	0.128547362	0.065164679	0.053815321	0.006354381	0.021213326	0.124577202	436	modern
PF05117	0.034247383	0.031894579	0.066303084	0.104639439	0.010506168	0.022095981	0.171786542	0.050549159	0.014246168	0.069379907	0.083389252	0.02743757	0.008584486	0.026607944	0.062448318	0.021718879	0.054895607	0.009788598	0.068674112	0.060801589	107	postLUCA
PF05119	0.088703372	0.055282326	0.067462674	0.026634884	0.012027326	0.02008907	0.113941628	0.047185	0.00159407	0.042320814	0.097090814	0.119901279	0.061384535	0.000681279	0.046363488	0.04761814	0.057960465	0.011946744	0.035609767	0.046197791	86	postLUCA
CL0660	0.0676120343753582	0.0714698281919771	0.0184223209799427	0.0604429799570201	0.000346792793696275	0.0633798854355301	0.186085673501433	0.034281919747851	0.0136273638624642	0.0559214039083094	0.13640220625788	0.0920955873266476	0.0273836963925501	0.0238074210802292	0.0243660756103152	0.0297722924240688	0.0293738969054441	0.00294220080515759	0.0217060743782235	0.0405571347507163	107	LUCA
PF05121	0.091726024	0.089481325	0.008452651	0.114019639	0.000243253	0.037136506	0.137133012	0.083312651	0.000913735	0.034002771	0.20430988	0.017594699	0.03415	0.010540843	0.018802048	0.024903976	0.02159241	8.07e-06	0.000267711	0.071405181	83	postLUCA
PF05123	0.119040649	0.006527879	0.056265368	0.134131558	0.005281861	0.008841515	0.04400619	0.092014719	0.004294935	0.063971082	0.059572208	0.055750866	0.022463074	0.022983377	0.023250346	0.063493896	0.049451082	0.008793636	0.047741905	0.11212013	231	postLUCA
PF05128	0.164793672	0.084010938	0.014420469	0.023910703	0.001138906	0.038899219	0.037711016	0.060281797	0.001814531	0.072432656	0.185843594	0.039313438	0.037742656	0.013411484	0.043550859	0.046540703	0.026417813	0.008028984	0.019760469	0.079971484	128	postLUCA
PF05130	0.019950719	0.037725324	0.050202806	0.025563237	0.000453813	0.180764317	0.198976691	0.026537122	0.003667266	0.05572777	0.178712806	0.043962014	0.046334892	0.002643381	0.012614532	0.031958417	0.028956403	3.67e-05	0.01100705	0.044201511	139	postLUCA
PF05133	0.062487037	0.043977879	0.044476801	0.107229495	0.001781347	0.033364444	0.090842424	0.060888956	0.018404276	0.068636633	0.093814343	0.047109024	0.030266229	0.043866734	0.05887	0.036920707	0.035939428	0.013898754	0.029858855	0.077363805	297	modern
CL0643	0.067301475	0.026026721	0.047771148	0.110669016	0.004530164	0.01959918	0.129545082	0.043109344	0.027309836	0.110571639	0.095155082	0.043156557	0.042766066	0.003452951	0.016790984	0.017683607	0.081506721	0.01540918	0.047082951	0.050560656	61	postLUCA
PF05136	0.102747036	0.085370489	0.04571241	0.069012476	0.013664528	0.034652997	0.067765896	0.07597228	0.018346026	0.050889805	0.085878176	0.030915505	0.02571013	0.042503192	0.067880847	0.047716417	0.030835928	0.019423485	0.025241466	0.059756026	307	postLUCA
PF05140	0.042308889	0.065922937	0.021548333	0.045540952	0.009279008	0.032448889	0.047120873	0.096770913	0.018594127	0.068367143	0.129919206	0.029785635	0.019740238	0.061937421	0.074683849	0.05798754	0.042509524	0.017395238	0.044135079	0.074000198	252	postLUCA
PF05141	0.078363204	0.071222233	0.024645534	0.067080291	0.005166748	0.040786845	0.069398883	0.059913447	0.025896699	0.069914806	0.097295194	0.046181019	0.030551553	0.051784806	0.081267039	0.060772913	0.029463883	0.008018689	0.034041068	0.048230631	206	postLUCA
PF05151	0.055406129	5.71e-05	0.06446871	0.032045484	0.00010129	0.032384194	0.032557742	0.032367097	4.81e-05	0.094735484	0.193611935	0.000102258	0.032988065	0.096943871	0.03234871	0.066227419	0.060067097	4.84e-06	0.032280968	0.141246129	31	modern
PF05154	0.086418431	0.039181961	4.39e-05	0.019610784	0.026635294	4.49e-05	6.08e-06	0.154306471	0.019671373	0.129644902	0.159035686	0.039328824	0.021418039	0.101769804	1.18e-05	0.033949216	0.034362941	0.019617647	0.019774902	0.095165294	51	postLUCA
PF05157	0.081118173	0.054519712	0.009126442	0.077632019	3.37e-05	0.064088077	0.109666827	0.048188846	0.001173077	0.117407692	0.086287212	0.028759135	0.048542692	0.027104808	0.067372981	0.02389125	0.039582308	5.48e-06	0.036097404	0.079398654	104	postLUCA
PF05161	0.104979333	0.035521429	0.057731143	0.078106952	0.009526762	0.020332952	0.078154	0.161581905	0.009512857	0.063375619	0.081214571	0.033251143	0.028500952	0.019118286	0.028581524	0.020376762	0.095443429	2.86e-07	0.019052381	0.055635238	105	LUCA
PF05164	0.095748974	0.051532308	0.050523974	0.040302179	0.000573718	0.082871026	0.170568718	0.014384615	0.011167692	0.067487949	0.133943974	0.063199103	0.025944615	0.001171282	0.027124487	0.034616282	0.047727436	9.36e-06	0.021774359	0.05932359	78	unclassifiable
PF05166	0.028936438	0.030917534	0.016002466	0.058182192	0.01371589	0.096511781	0.109445479	0.027468904	0.014356438	0.01428137	0.108167397	0.10834726	0.067685205	0.054842329	0.082190959	0.040616575	0.017598767	8.14e-05	0.05457726	0.056070959	73	modern
CL0312	0.0710866827692308	0.045302308	0.0254392309230769	0.062489423	0.0107090387692308	0.0358170673846154	0.0882592310769231	0.0972018747692308	0.0367561536923077	0.0504882692307692	0.126501586769231	0.0489855286923077	0.0190562022307692	0.0491328846923077	0.0270292786153846	0.0511335093846154	0.0322483171538462	0.0163350481538462	0.0227137503076923	0.0833111541538462	128	postLUCA
PF05188	0.088485333	0.041229917	0.01828075	0.085458667	0.01954925	0.0460435	0.132195083	0.075105583	0.039808833	0.063050167	0.132914083	0.016130917	0.013888333	0.04009925	0.02792625	0.046561167	0.04471425	0.011422917	0.025838917	0.03129375	120	postLUCA
PF05189	0.179091918	0.092279041	0.030088493	0.009536986	0.000518356	0.023556575	0.144692877	0.08458726	0.027972603	0.033981507	0.114353288	0.035946164	0.003414658	0.033656164	0.044826301	0.027186986	0.014776986	0.008189315	0.024856301	0.066483836	73	modern
PF05190	0.055747333	0.069377889	0.049981222	0.038681889	4.11e-06	0.039597889	0.157688556	0.053830556	0.006953556	0.067958	0.090130778	0.086138444	6.12e-05	0.011175444	0.033356111	0.056442778	0.040925111	0.011111111	0.077717889	0.053118111	90	postLUCA
PF05191	0.027826389	0.111310278	0.055508889	0.083377222	0.111113056	0.027838056	0.055566389	0.111098333	0.027832222	0.027938889	0.0277875	0.055432222	3.64e-05	0.001634167	0.055560556	7.44e-05	0.000411389	2.5e-06	0.081597778	0.138051111	36	LUCA
PF05192	0.063309858	0.082263121	0.035170745	0.059377695	0.007014965	0.043932766	0.133555993	0.046612376	0.005720106	0.072	0.153308865	0.059420532	0.016965248	0.014483511	0.035008972	0.036680745	0.042839965	0.007094787	0.030584184	0.05465039	282	postLUCA
PF05194	0.052764	0.051862833	0.022227	0.051541167	0.0010745	0.026238167	0.105880667	0.103695167	0.102400333	0.100721333	0.101355333	0.022762833	0.036095667	0.019494833	0.075628333	0.017124833	0.005240167	8.73e-05	0.0177795	0.086021333	60	postLUCA
PF05198	0.073404143	0.051141429	0.028655	0.057107	0.014285714	0.074940143	0.154330429	0.05723	0.000422286	0.071326429	0.056992	0.104742143	0.042858286	0.014285857	0.057147143	0.014289857	0.014289571	0	0.028571286	0.083980429	70	postLUCA
PF05199	0.090733905	0.084580571	0.05129019	0.103489524	0.019271714	0.02363181	0.032240476	0.069052286	0.02746981	0.034024857	0.063513143	0.012931333	0.048896571	0.015072	0.076354857	0.056591619	0.073109429	0.009047143	0.020024857	0.088669238	105	postLUCA
PF05201	0.080625103	0.066946207	0.022699103	0.052325862	0.01416731	0.06724931	0.119713241	0.069447241	0.032959517	0.06747131	0.089047379	0.041041655	0.016727655	0.030555586	0.027341448	0.041300828	0.051721103	3.66e-05	0.027781448	0.080837103	145	LUCA
PF05209	0.058302222	0.020977778	0.02252746	0.084478889	0.000989206	0.035103016	0.079003651	0.035310952	0.031277302	0.083472857	0.218747937	0.069513333	0.030154921	0.036437302	0.032265079	0.036920159	0.027854921	8.68e-05	0.011900317	0.084670476	63	modern
PF05215	0.088384085	0.002049718	0.118994507	0.067928732	0.001681268	0.03784493	0.052734789	0.033870141	0.001903944	0.102963239	0.066005493	0.074102254	0.009959014	0.029039155	0.013096479	0.07287831	0.160025634	2.93e-05	0.002301549	0.064203662	71	modern
PF05226	0.12260989	0.069733993	0.021159634	0.072325311	0.000432491	0.024355458	0.028919194	0.086917692	0.01827652	0.057859048	0.143454212	0.012971978	0.021911062	0.035218681	0.105032418	0.056487619	0.02670674	0.011080916	0.014072015	0.070470183	273	postLUCA
PF05230	0.07028254	0.062777937	0.002073968	0.016483333	0.003417778	0.005455714	0.01648381	0.059114921	0.020888413	0.080338413	0.182311429	0.012475556	0.016150476	0.104306032	0.07435127	0.051509683	0.010514127	0.038420952	0.095021587	0.077620794	63	modern
PF05231	0.208186107	0.054733893	0.009261557	0.015353852	0.009673033	0.008139754	0.013581721	0.054523975	0.010569221	0.058183074	0.216783934	0.000402131	0.01304291	0.048615738	0.042733852	0.018321434	0.023880574	0.041042869	0.004566844	0.148399139	244	postLUCA
PF05232	0.098462097	0.052592742	0.032455323	0.016112258	0.000440484	0.00754129	0.048059194	0.06617871	0.038569839	0.060769516	0.163540645	0.029681613	0.084713548	0.047501129	0.016363226	0.030394839	0.04816129	0.033912419	0.017406935	0.107138226	62	modern
PF05233	0.0251065	0.07519225	0.02501375	0.0252775	0	0.1005275	0.07419325	0.0250175	1.5e-06	0.0528625	0.14248675	2.13e-05	0.076592	0.077022	0.05	0.17461875	3.33e-05	0	0.05000025	0.02603425	40	modern
PF05235	0.092745667	0.169961619	0.002387238	0.064659286	5.26e-05	0.073810048	0.10752281	0.024055381	0.028138714	0.009116571	0.204253476	0.051304048	0.014443048	0.017549952	0.063505667	0.008365905	0.003913429	0.000104238	0.01152781	0.052578762	210	postLUCA
PF05247	0.086428594	0.076890156	0.030019063	0.067357344	0.00225125	0.037153906	0.041720781	0.021247969	0.006370469	0.069646875	0.23279875	0.020575313	0.057562969	0.03526375	0.062429844	0.029289063	0.0187225	0.015935	0.031622969	0.056712344	64	modern
PF05256	0.06013369	0.047599524	0.029750476	0.053278452	0.016811548	0.03437631	0.175868214	0.037216667	0.00015131	0.081925833	0.001276786	0.105497143	0.01320119	0.061472976	0.023837738	0.080387262	0.014295595	0.01190869	0.080309286	0.07069881	84	modern
PF05280	0.095575873	0.085594841	0.018084524	0.029980714	0.040861111	0.053233333	0.036833571	0.052027063	0.041977063	0.079621111	0.130133651	0.038580238	0.025806905	0.027562698	0.049839603	0.066130238	0.029910476	0.008098492	0.046550873	0.04359619	126	modern
PF05284	0.082215859	0.054746768	0.041592121	0.074918384	4.05e-05	0.000220404	0.072726263	0.091274343	0.00035	0.051213131	0.070140606	0.07641303	6.37e-05	0.049839091	0.050523535	0.07404	0.093679091	0.020202626	0.040158687	0.055637374	99	modern
PF05302	0.109243697	0.025210084	0.067227059	0.033613277	0	0.117647059	0.058823529	0.008403361	0.008403361	0.07562958	0.12605042	0.058823529	0.025210084	0.008403361	0.016805462	0.092438151	0.100840336	0	0.025210084	0.042017227	119	modern
PF05305	0.165459863	0.010631644	0.008899589	0.062824658	0.027846438	0.088539315	0.074332329	0.067261781	0.014473699	0.032276575	0.062496301	0.027774247	0.023057671	0.025260137	0.044193836	0.078934795	0.064567123	1.29e-05	0.015386164	0.105768219	73	modern
PF05309	0.021984194	0.044492258	0.081551742	0.037361613	0.002381419	0.048850065	0.068579806	0.029928774	0.008138645	0.084440903	0.112854903	0.083751613	0.023937419	0.034956323	0.040799935	0.041868903	0.047544387	0.013521484	0.051047806	0.122005032	155	modern
PF05317	0.069297436	0.005752137	0.107553932	0.023867308	0.001211453	0.026050684	0.019719188	0.109988376	0.014125855	0.059924573	0.05469094	0.004356068	0.008959444	0.052146197	0.060129615	0.098431453	0.080207778	0.021703376	0.096781581	0.085099402	234	modern
PF05321	0.066903519	0.132442037	0.030067407	0.05772963	0.008602778	0.019644259	0.073078704	0.019850741	0.038780741	0.026978333	0.146464444	0.060691667	0.022907037	0.011486852	0.023365741	0.065183704	0.04932037	0.018724074	0.063639444	0.064133519	54	modern
PF05360	0.118758868	0.018891698	0.000416226	0.028413396	0.003110755	0.018982264	0.028182453	0.040881698	8.36e-05	0.088377925	0.143535849	0.037780943	0.038854906	0.129612453	0.018159057	0.079239057	0.060773774	0.018919434	0.05966283	0.067359623	53	postLUCA
PF05377	0.012972609	0.015889783	0.085473478	0.077264565	0.001467174	0.038262826	0.150458913	0.010075217	0.002451739	0.091087174	0.111268261	0.078488043	0.009523043	0.023644783	0.023127174	0.072010435	0.041178913	0.000109565	0.02281587	0.132428043	46	modern
PF05384	0.061375962	0.086887756	0.044572756	0.042620128	9.31e-05	0.090745641	0.190470897	0.020623077	0.003743269	0.080930449	0.091612372	0.099139167	0.012402308	0.014232436	7.77e-05	0.048949359	0.025267308	2.18e-06	0.025646218	0.060603526	156	modern
PF05389	0.034699935	0.029337871	0.046250839	0.114971161	0.002814645	0.026314581	0.142638129	0.048792968	0.015290516	0.09907529	0.08888271	0.039159742	0.042295742	0.051617161	0.018575226	0.051366129	0.034450323	0.015075742	0.052537097	0.045848581	155	modern
PF05400	0.070249036	0.076640482	0.019856506	0.079757229	0.00017012	0.205433735	0.166263614	0.024133253	0.00603494	0.03811	0.18633	0.041988072	0.017133735	0.000271566	0.014948916	0.012132048	0.002336627	0.012054096	0.012059518	0.014091084	83	modern
PF05406	0.071538382	0.138480441	0.029724853	0.060442353	0.001438382	0.050255588	0.0762275	0.088207059	0.018463971	0.039305882	0.086827941	0.063957647	0.031585	0.043568088	0.044952059	0.029155588	0.026307647	0.043982353	0.030318824	0.025258382	68	modern
PF05419	0.04878408	0.08994376	0.04449376	0.09073224	0.0091968	0.05947512	0.0761132	0.09710256	0.01656248	0.03532952	0.1159596	0.06096224	0.00515752	0.0333676	0.0245052	0.04147192	0.03340168	0.0504124	0.02887912	0.03814512	125	modern
PF05421	0.076720167	0.083414833	0.0169015	0.001066833	0.000231	0.000258	0.0483385	0.050022833	7.33e-06	0.0977895	0.1435235	0.016720833	0.0320135	0.181632833	0.050002833	0.019564333	0.086485	0.000198	0.033385667	0.0617205	60	modern
PF05423	0.109590659	0.016884615	0.025584835	0.052170769	0.022235165	0.047472418	0.042502967	0.133536703	0.009506044	0.037827363	0.014055275	0.021091978	0.001134835	0.00051989	0.037986593	0.070567473	0.171135714	0.010992198	0.032879121	0.142323516	91	modern
PF05437	0.163778444	0.061093556	0.012678444	0.014333778	0.001906667	0.010351444	0.007735	0.046245111	0.000230444	0.058443444	0.213862667	0.005885444	0.025744222	0.019268889	0.047099111	0.048001778	0.034992778	0.03308	0.015592778	0.179670778	90	unclassifiable
PF05440	0.045565222	0.034605444	0.037093444	0.083929667	0.001076778	0.018553889	0.071261444	0.069527333	0.009339444	0.110435333	0.142888111	0.019588556	0.036691333	0.044181333	0.070879889	0.043551778	0.031525333	0.000225333	0.037006556	0.092070222	90	modern
PF05472	0.051492545	0.083021295	0.030717813	0.044420893	0.004053839	0.063251518	0.069697991	0.030350268	0.031460134	0.078180313	0.130859643	0.076107634	0.011305268	0.031037545	0.08853058	0.040988973	0.026401518	0.008906429	0.028469777	0.070743036	224	modern
PF05481	0.111572925	0.004299151	0.027818302	0.075304528	0.019664245	0.005905377	0.028856321	0.133505	0.000868019	0.059037358	0.031910377	0.030978019	0.004615472	0.011041132	0.078965943	0.09319566	0.173345472	0.000284245	0.018166321	0.090661321	106	modern
PF05488	0.091577059	0.029571912	0.029611471	0.044253824	0.043003529	0.000495441	5.13e-05	0.175822353	0.029243382	0.072190882	0.026546324	0.000595588	0.055535882	0.014502941	0.137981765	0.046902941	0.110302794	4.41e-07	8.97e-06	0.091797206	68	postLUCA
PF05495	0.076269189	0.034622432	0.020015811	0.053019189	0.140375946	0.024085135	0.087745135	0.05408027	0.072714324	0.060521622	0.029612297	0.050022162	0.011880676	0.027208243	0.074302703	0.029596892	0.028239865	0.013516081	0.067622703	0.044545946	74	modern
PF05504	0.018312822	0.025250613	0.079160245	0.049333988	0.005042086	0.033406196	0.095367423	0.079238098	0.022755092	0.12134638	0.035440798	0.172413926	0.015696135	0.04038092	0.031582945	0.013031472	0.062318282	0.024540061	0.006894417	0.068482577	163	modern
PF05506	0.103601059	0.073770706	0.061583294	0.022642235	0.000287294	0.038345529	0.025736471	0.098520706	0.039178588	0.012941529	0.063778588	0.021690353	0.000936824	0.072390471	0.063354471	0.071496471	0.084886824	0.016405176	0.069483529	0.058965294	85	modern
PF05524	0.12340431	0.073201034	0.007186034	0.073234569	8.07e-05	0.054425862	0.193829655	0.036037845	0.023064655	0.06540819	0.091694914	0.017408362	0.031140431	0.032156121	0.07607431	0.015668448	0.002528276	0.003303448	0.011844397	0.068303707	116	postLUCA
CL0406	0.117167623841584	0.059941386039604	0.0102277226039604	0.0812211882079208	0.000123267237623762	0.0594132673861386	0.146492772188119	0.0889056435742574	0.000152475336633663	0.0372326731881188	0.0850805941089109	0.156177326831683	0.00363732656435644	0.000235544584158416	5.01811881188119e-05	0.0123574259306931	0.0307653467524752	0.0197281189306931	0.00976326734653465	0.0813225743960396	51	postLUCA
PF05542	0.0689015	0.041783375	0.056632	0.007913875	0.000223875	0.124658375	0.085557125	0.04704	0.01396625	0.050615125	0.161692625	0.006091125	0.047131125	0.02541475	0.037706875	0.076523	0.059830875	0.000327875	0.0250665	0.062920125	80	modern
PF05545	0.078373333	0.023824667	0.022852	0.094409111	0.000297333	0.015369333	0.038676222	0.046383556	0.000339556	0.073223333	0.053486444	0.072707111	0.002126667	0.120826444	0.044491111	0.056805111	0.040820444	0.053550444	0.039307111	0.122130222	45	modern
PF05552	0.077833913	0.039055652	0.108116522	0.024574348	1.07e-05	0.022416087	0.012626739	0.043867174	2.63e-05	0.244967391	0.102207826	0.070234783	0.033318696	0.00055087	0.021739783	0.035386522	0.022276522	0.02173913	0.021220435	0.09782913	46	postLUCA
PF05559	0.081562215	0.070683797	0.025271044	0.050470253	0.009338608	0.030952184	0.084502184	0.077586361	0.02431212	0.051720506	0.107399114	0.069306835	0.020040095	0.03531288	0.060927532	0.049821772	0.027735	0.019509272	0.028886044	0.074659082	316	postLUCA
PF05565	0.062340345	0.054114	0.027344276	0.079715034	0.000664138	0.054373517	0.177857103	0.027258345	0.005132759	0.094780276	0.099293793	0.120918483	0.019295517	0.012721655	0.03616869	0.036117655	0.032451241	0.000983034	0.019921655	0.038546414	145	unclassifiable
PF05582	0.059721691	0.071646471	0.031101618	0.085572941	0.011209522	0.030875294	0.082819338	0.070725037	0.025776176	0.085594706	0.084564559	0.092837316	0.01241364	0.051355037	0.041848235	0.033205294	0.02545011	1.46e-05	0.04076136	0.062504265	272	modern
PF05591	0.025239416	0.055618321	0.04956708	0.105271971	0.000224088	0.041315547	0.100578102	0.047528759	0.007399927	0.030911898	0.139682409	0.070497664	0.049718467	0.043372701	0.072011168	0.047440511	0.027396131	1.53e-05	0.008450219	0.077756715	137	postLUCA
PF05593	0.083071111	0.062620278	0.05585	0.138378056	1.11e-06	0.020674167	4.44e-06	0.111113056	9.56e-05	1.78e-05	0.055554167	0.000113056	4.72e-06	0	0.055556111	0.055814444	0.222253056	0	0.083333333	0.055542778	36	unclassifiable
PF05595	0.022914432	0.046086818	0.037396364	0.051435682	0.000898977	0.036272841	0.129271364	0.06818	0.023791364	0.047490455	0.090604659	0.151041477	0.023564659	0.057312955	0.034151591	0.036185455	0.011805568	0.034130455	0.044551023	0.05291	88	modern
PF05597	0.093268022	0.079582637	0.011015714	0.056294725	0.000197912	0.042268352	0.232860659	0.046134505	0.00071022	0.065619011	0.131377473	0.113047912	0.010553407	0.005791209	0.011117912	0.006974066	0.018318901	0.010914835	7.87e-05	0.063870549	91	unclassifiable
PF05598	0.018294857	0.121548286	0.036692	0.076506	0.001445	0.034314	0.094723571	0.040412143	0.016886714	0.038681571	0.134953286	0.025328714	0.042919857	0.078970571	0.043026143	0.064921857	0.015626857	0.014325429	0.046277857	0.054140143	70	LUCA
PF05610	0.033751613	0.076934624	0.011060323	0.060097957	0.032375914	0.043676452	0.047886129	0.140126022	0.032417527	0.076747634	0.068077849	0.024293441	0.032100753	0.060097634	0.059704301	0.076285806	0.027215806	0.01076914	0.026749247	0.059627312	93	postLUCA
CL0129	0.0636466167781955	0.0672845866240601	0.0427848119699248	0.0553536466691729	0.000499999992481203	0.020922857018797	0.0479865790338346	0.0892075565714286	0.00341048888721805	0.0841035717330827	0.10471015056391	0.0800571801052632	0.0272387215451128	0.0253666917781955	0.0506110902781955	0.0440215787556391	0.0674107893721805	0.00385146601879699	0.0224189848533835	0.0991096616466165	93	LUCA
PF05626	0.063340912	0.080677088	0.021692118	0.064146412	0.007731412	0.025359059	0.118199059	0.058128176	0.013488441	0.049706059	0.140812029	0.054079618	0.017225853	0.042143588	0.043861294	0.037896912	0.042479235	0.013461029	0.036225382	0.0693425	340	modern
PF05630	0.067660758	0.022752121	0.060857273	0.069729318	0.01480803	0.029387803	0.035010379	0.125899015	0.055095	0.031038106	0.050196439	0.041326591	0.00965	0.049674848	0.061368182	0.062961667	0.036421818	0.037596515	0.066065985	0.072498182	132	modern
PF05635	0.083060962	0.049567692	0.067504808	0.024202788	0.009825962	0.038811538	0.128572308	0.047598077	0.027281058	0.068254327	0.106567212	0.094789038	0.03539375	0.039119135	0.019245577	0.041814135	0.028380192	0.002339615	0.056886731	0.030778365	104	postLUCA
PF05638	0.03270337	0.032153804	0.020095543	0.045234239	0.032638913	0.012735761	0.02812837	0.076244239	0.03471913	0.092724239	0.032604457	0.06816913	0.048542391	0.013043152	0.040840978	0.147509239	0.155052826	0.010875435	0.033891413	0.042089457	92	LUCA
PF05639	0.103550847	0.03434661	0.020202373	0.104027966	0.000102712	0.131622373	0.147135424	0.090251695	0.004842712	0.017103559	0.057201864	0.017801017	0.000872203	0.033962712	0.096353051	0.052244746	0.019863051	1.2e-05	4.27e-05	0.068456949	59	modern
PF05649	0.05315	0.027435852	0.068797335	0.078878434	0.000381703	0.031617088	0.115158929	0.049678297	0.007893791	0.053843791	0.093975027	0.120066731	0.037422582	0.030573516	0.04181217	0.04472	0.036993819	0.010516126	0.060421401	0.036658901	364	postLUCA
PF05650	0.248654151	0.072142264	0.002464717	0.0271	0.000116792	0.096141321	0.077636038	0.043069811	0.02030283	0.003253774	0.112430755	0.002712453	0.016365094	0.051299811	7.21e-05	0.070108113	0.095128679	0.018868491	0.004236792	0.037890755	53	modern
PF05656	0.060527917	0.065645104	0.010451354	0.022695938	0.010651354	0.000106979	2.15e-05	0.103847813	0.010423854	0.108069583	0.215847188	0.038359688	0.016199688	0.065293333	0.062532604	0.037644167	0.023458021	0.052238021	0.03917	0.056813646	96	postLUCA
PF05658	0.1602584	0	0.2003756	0.0001864	1.2e-06	4.4e-06	1.2e-05	0.1600012	1.76e-05	0.0799592	1.6e-06	2e-06	4e-07	0	8e-07	0.197488	0.201628	0	0	6.12e-05	25	unclassifiable
PF05661	0.118718106	0.016095227	0.010495038	0.048628598	0.004341023	0.020592045	0.047800568	0.078870379	0.024524242	0.117241174	0.128207197	0.05523625	0.025839545	0.041326477	0.030102045	0.039068826	0.04690875	0.012540758	0.019668712	0.11379197	264	postLUCA
PF05662	0.224727027	0.026373784	0.081184054	0.033358108	0.000562432	0.027672703	0.002097838	0.141761351	0.000292703	0.042208649	0.058364595	0.002202162	0.008880541	0.01306973	0.000210811	0.12871027	0.061928649	5.14e-06	0.025832162	0.120554324	37	modern
CL0684	0.110551569616279	0.100753081337209	0.0421899416627907	0.0597620933604651	0.00182529052325581	0.0229238953837209	0.0674995929244186	0.0785491863023256	0.0337514533604651	0.05259366275	0.0735547089883721	0.0623266858604651	0.0144797675755814	0.0221334298953488	0.0555470929767442	0.0455371514476744	0.0344495346453488	0.00687773256976744	0.034214999744186	0.0804763950174419	95	postLUCA
PF05675	0.079382202	0.049370046	0.015053761	0.021144128	0.011178303	0.023107752	0.02930922	0.051790596	0.030272844	0.082186606	0.157893119	0.032092661	0.024141147	0.122804541	0.037041468	0.039437385	0.032242844	0.050419633	0.048198257	0.062930321	218	modern
PF05681	0.09229197	0.028450038	0.034744015	0.034224621	0.022937121	0.023353902	0.110862008	0.090711894	0.03253947	0.086046515	0.085757652	0.088040227	0.024633295	0.019061136	0.066298864	0.020528182	0.047535455	5.42e-06	0.013571023	0.07840322	264	postLUCA
PF05683	0.113210057	0.030816114	0.013167086	0.045407714	0.0171864	0.036953771	0.099999943	0.102688	0.011449314	0.079006171	0.077227086	0.087733771	0.022980686	0.017075943	0.051982743	0.032594514	0.048090686	0	0.040004114	0.072424114	175	postLUCA
PF05697	0.039902429	0.029992071	0.020867214	0.050450429	0.00711	0.037883643	0.196454214	0.043939429	0.003329857	0.086499929	0.057100929	0.116781786	0.010485357	0.025498357	0.070063571	0.015962357	0.053123071	1.64e-06	0.025268286	0.109279357	140	modern
CL0262	0.0417385456290909	0.0450222729054545	0.0337917820109091	0.0620647271381818	0.00110306307090909	0.187896836563636	0.124102363781818	0.0389505999672727	0.00603666897090909	0.0777722000963637	0.0942200181545455	0.0620988726454545	0.0421886727654545	0.0366762182036364	0.0134030728418182	0.0256444364472727	0.0310482726854545	0.00351455362727273	0.0136139276327273	0.0591099997381818	157	postLUCA
PF05717	0.050528511	0.106003723	0.013968723	0.080458404	0.000523723	0.045118191	0.046177447	0.095642979	0.001417021	0.040189043	0.157183617	0.061399894	0.024212553	0.067072766	0.052366064	0.024502234	0.016057766	0.039393191	0.022499681	0.055280426	94	postLUCA
PF05719	0.101764615	0.090824154	0.008639538	0.061448103	0.000142615	0.030211795	0.103993949	0.070507231	0.011018205	0.055595641	0.149780103	0.087721179	0.006049487	0.010773487	0.059618564	0.020135436	0.037426513	0.009180256	0.010108205	0.075053949	195	modern
PF05727	0.025853025	0.02297916	0.079060672	0.113259748	0.008733025	0.025321261	0.089363613	0.023838067	0.016243613	0.090540672	0.058243613	0.11412	0.020162017	0.033842101	0.021414202	0.032712857	0.048827815	0.025171345	0.081364034	0.068946723	119	modern
PF05731	0.071290164	0.074927377	0.038140164	0.053252623	0.003656885	0.040401639	0.048240164	0.06150541	0.026657705	0.050080656	0.132897541	0.12110082	0.021303279	0.023700328	0.040917049	0.043794754	0.043600164	0.006508197	0.047504426	0.050522131	61	postLUCA
PF05745	0.072185963	0.02452	0.060232844	0.03871156	0.029109174	0.030436789	0.03655578	0.048039266	0.008162385	0.103740459	0.16232633	0.051707706	0.01883156	0.037333211	0.033658899	0.071344404	0.044536422	0.017444404	0.002452661	0.108669908	109	modern
CL0258	0.0899395803659674	0.0444055944032634	0.0293449885221445	0.0635722142610722	0.00355536132867133	0.0380999533799534	0.155178647965035	0.0269327271258741	0.0242118648344988	0.0608129602424242	0.117397832240093	0.0731544288461538	0.0290791376177156	0.0398597438228438	0.0508758042097902	0.0230938926993007	0.0322463403613054	0.0104335898368298	0.0212582514918415	0.0665441725804196	128	preLUCA
CL0488	0.0518545807932961	0.026823631122905	0.0277589945865922	0.0707092178994413	0.000707709759776536	0.0584040222178771	0.052618212122905	0.0773865364860335	0.0153757542067039	0.06909502775419	0.064723686972067	0.0477110053519553	0.0494412291117318	0.0250293297932961	0.078697374424581	0.0344773182178771	0.0726168156703911	0.0233093295307263	0.0434963126648045	0.10976245822905	99	modern
PF05800	0.030424	0.1444888	0.012591733	0.130515733	0.000277467	0.016356267	0.1166932	0.083756667	0.000756133	0.076108933	0.0748724	0.0182848	0.015948667	0.000240933	0.0260192	0.048851867	0.042074133	0.013334667	0.039974	0.108428133	75	unclassifiable
PF05816	0.075387189	0.046012847	0.043409359	0.066359822	0.000660783	0.088306762	0.108484733	0.040830854	0.013790071	0.068723203	0.120594662	0.081198826	0.045115872	0.019978541	0.01499573	0.038219786	0.052142954	0.003653381	0.012390569	0.059740036	281	postLUCA
PF05818	0.125053909	0.030190406	0.034679898	0.061328426	0.000628883	0.056111117	0.034351421	0.115921117	0.00444132	0.066224416	0.068040254	0.051925939	0.022917005	0.024961827	0.026935076	0.069584721	0.079692234	0.00296198	0.032129137	0.091916701	197	modern
PF05845	0.103761198	0.043219581	0.01793503	0.077376587	0.004211677	0.05172994	0.058362934	0.071523234	0.016409401	0.068365509	0.128258084	0.005397066	0.021431317	0.039872994	0.101756048	0.038164611	0.069491617	0.006126287	0.006868982	0.069733892	167	modern
[truncated: 2,820 more rows]
